# Supplementary material for: Loss of microglial MCT4 leads to defective synaptic pruning and anxiety-like behavior in mice
Source: Nat Commun. 2023 Sep 16;14:5749. doi: 10.1038/s41467-023-41502-4 (PMC10505217; doi:10.1038/s41467-023-41502-4)
Supplement: Supplementary file 4 — Source Data [file 41467_2023_41502_MOESM4_ESM.zip]

Archive with 7 entries (7 files):
- Source Data Blots.pdf
- __MACOSX/._Source Data Blots.pdf
- Source data_KM.xlsx
- __MACOSX/._Source data_KM.xlsx
- Supplementary Data_Metabolomics_Hippocampus.xlsx
- __MACOSX/._Supplementary Data_Metabolomics_Hippocampus.xlsx
- Supplementary Figures_source data_KM.xlsx
