# Supplementary material for: Loss of microglial MCT4 leads to defective synaptic pruning and anxiety-like behavior in mice
Source: Nat Commun. 2023 Sep 16;14:5749. doi: 10.1038/s41467-023-41502-4 (PMC10505217; doi:10.1038/s41467-023-41502-4)
Supplement: Supplementary file 4 — Source Data [file 41467_2023_41502_MOESM4_ESM.zip › Source data_KM.xlsx]

## Sheet: Fig1a
KEGG_Oxidative phosphorylation				KEGG_Glycolysis_Gluconeogenesis				KEGG_Fatty acid metabolism
Genes	Set1	Set2	Set3	Genes	Set1	Set2	Set3	Genes	Set1	Set2	Set3
ATP6V0C	11.6818	11.4256	11.5068	LDHB	11.1431	11.031	11.0655	ADH5	9.89284	9.71695	9.91762
COX7A2	11.2653	11.0618	11.1897	GAPDH	11.113	10.8182	10.9741	HADH	9.85565	9.72434	10.1763
CYBASC3	11.0159	11.1898	11.4581	HK2	10.3113	10.2289	10.4828	ACSL5	9.85028	9.81198	9.81895
NDUFC2	10.9668	10.9786	10.9943	ADH5	9.89284	9.71695	9.91762	HSD17B4	9.08426	8.8451	9.11463
COX4I1	10.9037	10.872	10.8887	HK3	9.51917	9.63285	9.85896	HADHB	8.8537	8.86816	8.90739
ATP6V0B	10.8904	10.732	10.9442	GPI	9.46666	9.20557	9.1484	ACAT1	8.74056	8.30518	8.92761
COX6A1	10.8565	10.8446	10.7636	ALDOA	9.44184	9.18872	9.29455	ACAA1	8.68817	8.44389	8.55564
COX5B	10.8251	10.8767	10.7412	PDHB	9.15134	9.15987	9.49664	ALDH9A1	8.67896	8.72714	8.899
CYBA	10.6933	10.5771	10.7686	PGK1	9.09214	9.1398	9.30055	ACADM	8.64447	8.72557	8.95416
TCIRG1	10.4825	10.4167	10.1534	LDHA	8.81676	8.57004	8.58896	ACSL1	8.48265	8.66463	8.86476
ATP6V1C1	10.3868	10.5977	10.7572	ALDH9A1	8.67896	8.72714	8.899	ACADVL	8.0538	8.09833	8.16799
SDHA	10.0235	9.98171	10.2652	TPI1	8.37986	8.01544	8.32028	ACSL4	7.98816	8.03476	8.50347
CYC1	10.0136	9.97726	10.1444	PKM	8.36326	8.26786	8.59692	CPT2	7.68246	7.2645	7.95711
ATP6V1B2	9.94746	9.69193	10.0553	ACSS1	8.22797	8.60902	9.03773	ACOX1	7.62182	7.66866	8.17331
ATP6V1D	9.90268	9.90942	9.81212	PFKL	7.965	7.78828	8.00907	ALDH3A2	7.40937	7.10753	7.55846
ATP6AP1	9.84134	9.81111	9.88716	PCK2	7.82598	7.76531	7.93785	ACADL	7.22122	6.91051	7.35637
ATP5D	9.76105	9.60491	9.5478	PDHA1	7.74905	7.88908	8.29625	ACADSB	7.11021	7.13178	7.5002
COX6B1	9.70644	9.72796	9.77812	ALDH3A2	7.40937	7.10753	7.55846	HSD17B10	7.01468	6.92448	7.30279
CYB5	9.67133	9.73417	9.77335	PGAM1	7.31227	7.05795	7.30869	CPT1A	6.8869	6.81569	7.36571
NDUFS2	9.58262	9.33876	9.41452	DLD	7.14114	6.93083	7.26179	ACAT2	6.84295	6.51871	6.89147
ATP6V1E1	9.47017	9.3243	9.48522	ENO3	6.98651	6.90606	6.80659	ACAA2	6.79489	6.57442	7.01939
NDUFV3	9.31427	9.1042	9.27337	DLAT	6.7976	6.44236	6.92374	ACADS	6.7034	6.39739	6.25033
NDUFV1	9.31201	9.29281	9.23473	HK1	6.76794	6.81069	6.97703	ALDH2	6.64098	6.69768	7.1092
NDUFB9	9.08439	9.16651	8.99455	GALM	6.72221	6.64701	6.42572	ALDH7A1	6.11099	6.43131	6.89379
NDUFA2	9.05142	8.98735	9.01627	ALDH2	6.64098	6.69768	7.1092	ACOX3	6.02806	5.92693	5.618
SDHB	9.01583	9.10659	9.14549	PGM2	6.58631	6.28304	6.55257	HADHA	5.95489	6.17496	5.24209
NDUFS7	8.93522	8.89629	8.81329	ALDH3B1	6.23552	5.85364	5.8707	ECHS1	5.9176	5.86957	6.20777
COX6C	8.92172	8.96205	8.77459	PFKM	6.22353	6.34149	6.50066	GCDH	5.29969	4.98319	5.12259
COX6C	8.92172	8.96205	8.77459	ALDH7A1	6.11099	6.43131	6.89379	ADH7	5.15784	5.55826	4.95644
NDUFA9	8.80889	9.04096	9.24488	PGM1	6.0582	5.72603	6.72478	ADH1	4.92335	5.04971	4.49189
NDUFA3	8.72546	8.53591	8.70283	BPGM	5.55268	5.69966	5.89581	ACSL6	4.90853	4.46936	4.27899
ATP6V0A2	8.59378	8.55524	8.64413	ADH7	5.15784	5.55826	4.95644	ADH6	4.90204	4.89032	4.73264
COX17	8.44964	8.33503	8.31856	ALDH3B2	5.14862	5.26553	4.80105	ACSL3	4.87773	4.80829	5.36769
NDUFB3	8.39832	8.63635	8.60512	ALDOC	5.04877	4.97538	5.02629	EHHADH	4.57396	4.7492	5.63329
NDUFC1	8.32557	8.25295	8.15188	ADH1	4.92335	5.04971	4.49189	ALDH1A3	4.25486	4.21507	4.0099
NDUFA8	8.2746	8.37927	8.48158	ADH6	4.90204	4.89032	4.73264	CPT1C	4.01218	4.39327	4.34439
NDUFB4	8.19904	8.17082	8.55016	PKLR	4.82931	4.74809	4.59189	ADH4	3.96178	3.97553	3.9266
NDUFA10	8.18719	7.75546	8.07186	GCK	4.43793	4.55101	4.42062	ADHFE1	3.92533	3.80627	3.70038
NDUFS3	8.13747	8.27776	8.3489	ALDOB	4.42495	4.1128	3.95568	CPT1B	3.3124	3.34541	2.86934
NDUFB8	8.02404	8.01351	8.24913	ACSS2	4.30784	5.07673	5.23007	ALDH1B1	3.30839	3.49036	3.29668
NDUFS6	7.9507	7.52199	7.74323	FBP2	4.27832	4.4042	4.25706	ALDH3A1	2.8027	2.71755	2.65982
NDUFAB1	7.89815	7.83858	7.95516	ALDH1A3	4.25486	4.21507	4.0099
NDUFS1	7.88958	8.01679	8.20752	G6PC1	4.12751	3.69565	3.53455
ATP6V1A	7.8711	7.96079	8.36571	ADH4	3.96178	3.97553	3.9266
NDUFS8	7.68394	7.46825	7.74577	LDHAL6B	3.92626	3.93674	3.71067
NDUFB5	7.60827	7.68707	7.73755	PGAM2	3.81555	4.10693	3.50945
COX7C	7.55583	7.80452	7.48502	FBP1	3.74917	3.91634	3.48231
NDUFB10	7.54012	7.3346	7.56172	PFKP	3.7146	5.23594	3.87078
NDUFV2	7.5012	7.42649	7.77624	ALDH1B1	3.30839	3.49036	3.29668
SDHC	7.48892	7.66285	7.33358	PCK1	2.96509	2.89804	2.78915
COX8A	7.44486	7.51687	7.46664	PDHA2	2.86857	2.57696	2.28392
SDHD	7.30956	7.34701	7.72657	ALDH3A1	2.8027	2.71755	2.65982
NDUFB6	7.28519	7.12724	7.45514	ENO1	2.74643	2.66984	2.69935
COX8C	7.24781	7.26649	6.98081	ENO2	2.74643	2.66984	2.69935
ATP6V0A1	7.16368	7.0336	7.14997	G6PC2	2.68812	2.38419	2.06431
ATP6V1H	7.13743	7.19168	7.80487	PGK2	2.31095	2.34208	2.34208
COX10	7.06881	6.94397	6.96094
COX11	6.96808	7.24842	7.4571
NDUFA6	6.9633	6.85525	7.04592
NDUFS4	6.93042	6.97195	6.97971
UQCRQ	6.88816	6.43177	6.67715
NDUFB7	6.86805	6.83037	6.86172
NDUFA4	6.84306	6.76382	7.18052
COX15	6.57674	6.29096	7.07956
PPA1	6.52446	6.77243	6.60572
NDUFA11	6.51466	6.58135	6.74153
NDUFB2	6.41167	6.27173	6.30104
COX6A2	6.27632	6.09184	6.07969
PPA2	6.04733	5.868	6.35914
NDUFS5	5.84783	6.12746	6.29159
NDUFA5	5.75857	5.60066	5.83568
ATP4B	5.51472	5.25062	5.26614
NDUFA7	5.2164	5.4801	5.71687
CYBB	5.11761	5.08722	5.54924
ATP6V1G2	4.5737	4.89752	5.34468
ATP6V0E2	4.51141	5.28225	4.45846
ATP6V0D2	4.36838	4.11174	3.84763
NDUFA4L2	4.02758	4.38592	3.99949
ATP6V1B1	3.84502	3.73927	3.09262
ATP6V1C2	3.61095	3.78534	3.32965
COX6B2	3.59293	3.55191	3.62279
ATP6V0A4	3.58138	3.82639	3.56562
ATP4A	3.38571	3.55955	3.47089
COX7A1	3.02097	2.80747	2.88072
COX7B	2.73757	2.96838	2.73325
COX7B2	2.73757	2.96838	2.73325
ATP12A	2.64739	2.78508	2.52971
LHPP

## Sheet: Fig1b
Neurons							Microglia							Astrocytes							Oligodendrocytes
KEGG_OXIDATIVE_PHOSPHORYLATION1	KEGG_GLYCOLYSIS_GLUCONEOGENESIS1	KEGG_PYRUVATE_METABOLISM1	KEGG_FATTY_ACID_METABOLISM1	KEGG_ALANINE_ASPARTATE_AND_GLUTAMATE_METABOLISM1	KEGG_PENTOSE_PHOSPHATE_PATHWAY1		KEGG_OXIDATIVE_PHOSPHORYLATION1	KEGG_GLYCOLYSIS_GLUCONEOGENESIS1	KEGG_PYRUVATE_METABOLISM1	KEGG_FATTY_ACID_METABOLISM1	KEGG_ALANINE_ASPARTATE_AND_GLUTAMATE_METABOLISM1	KEGG_PENTOSE_PHOSPHATE_PATHWAY1		KEGG_OXIDATIVE_PHOSPHORYLATION1	KEGG_GLYCOLYSIS_GLUCONEOGENESIS1	KEGG_PYRUVATE_METABOLISM1	KEGG_FATTY_ACID_METABOLISM1	KEGG_ALANINE_ASPARTATE_AND_GLUTAMATE_METABOLISM1	KEGG_PENTOSE_PHOSPHATE_PATHWAY1		KEGG_OXIDATIVE_PHOSPHORYLATION1	KEGG_GLYCOLYSIS_GLUCONEOGENESIS1	KEGG_PYRUVATE_METABOLISM1	KEGG_FATTY_ACID_METABOLISM1	KEGG_ALANINE_ASPARTATE_AND_GLUTAMATE_METABOLISM1	KEGG_PENTOSE_PHOSPHATE_PATHWAY1
0.0141591	-0.0714024	-0.0228376	-0.00601189	-0.0214762	-0.0366227		0.329005	-0.000709016	-0.0631888	-0.0817777	-0.0725746	-0.0818609		0.215244	-0.0839202	-0.0944115	0.0635645	0.0527144	-0.0874838		0.404919	0.0167384	0.0826029	-0.0978055	-0.0832	-0.00188027
0.0630079	0.106444	-0.0837496	-0.0601046	0.0474517	-0.170325		0.331922	0.191925	0.0281264	0.153025	0.0597812	-0.0629885		0.165307	-0.0330643	-0.00954789	-0.00356005	-0.0564649	0.0197887		0.195166	-0.0594535	-0.0132742	0.0626698	0.237323	0.156438
0.283062	-0.0236295	-0.0765803	0.0284529	0.145062	0.0362369		0.322061	0.159428	0.161769	0.0747451	0.00298823	-0.0487306		0.257381	-0.100818	0.0790827	-0.0834718	-0.0638989	-0.103112		0.184723	-0.0446484	0.0562449	-0.0808872	0.128425	-0.0933988
-0.0515286	0.115236	0.139763	0.0830319	-0.0499656	-0.0633977		0.330202	0.0954698	0.0304049	0.004954	-0.0510796	0.0115458		0.0211294	-0.0400957	-0.0207297	0.0572744	-0.0716668	0.0231811		0.0537352	-0.126075	-0.0428662	0.0375786	0.00128095	-0.12137
0.00863674	-0.124983	-0.00145541	-0.108048	0.0576543	-0.11675		0.504869	0.229457	0.120955	-0.10278	0.0449849	0.0705383		-0.011425	-0.0847922	-0.0794486	0.109328	0.252454	0.0499978		0.0494673	0.0530085	0.0173105	0.0242608	-0.0588163	-0.0772191
0.228725	-0.0740387	0.0879137	-0.11214	0.0478717	-0.00884678		0.305818	-0.0647188	-0.0211102	-0.0234124	0.023324	-0.0670518		0.186659	0.0702792	0.205178	-0.00874251	0.0190077	0.0266865		0.175871	-0.0322159	0.00928426	-0.0801812	0.2533	-0.0781874
0.0275506	0.00575742	0.0279963	0.000998079	-0.0676413	0.0633916		0.301483	0.160449	0.0613158	-0.0473861	-0.076902	-0.0695005		0.345716	0.0604036	-0.041674	0.0900248	0.0234826	-0.101638		0.0434395	-0.0267212	-0.0850784	-0.0815785	-0.0566851	0.0549419
0.0588956	-0.0663694	-0.0258375	-0.117321	0.0604174	-0.0388011		0.255447	-0.0673262	0.0263998	0.113911	-0.0446606	-0.0432841		0.130185	-0.0408696	-0.0129156	0.0931698	0.0327807	0.0388251		0.309829	-0.0357285	0.00304245	-0.0783615	0.141728	-0.0856128
0.0161284	0.0120379	0.00288787	0.057888	0.0537901	0.0455907		0.506633	0.0210922	-0.087324	0.117619	-0.0779135	0.0415242		0.170149	0.0256997	0.049839	0.135769	0.3088	0.0667284		0.256855	0.0310917	-0.00982351	-0.0675861	0.0739362	0.0525585
0.148815	-0.0389017	0.00616533	0.00948008	0.0139656	0.0647747		0.314715	0.0322901	0.0541819	0.0718707	0.0874789	0.0353406		0.33105	0.0886201	0.136237	-0.00886809	0.0226832	-0.0992681		0.3017	-0.102779	-0.0845237	-0.075321	0.0307095	-0.0796138
0.161489	0.0157182	-0.04239	-0.0962662	0.0305118	0.173227		0.267361	0.0792774	-0.116906	-0.159171	-0.0741069	-0.00934876		0.612582	0.31149	0.146564	0.171384	0.158125	0.214957		0.311589	0.128166	0.0364583	-0.0056413	0.20377	0.279099
-0.0167981	0.0817202	-0.0228906	-0.120412	0.0833317	0.0872336		0.306183	0.0885712	0.154896	0.0702139	-0.0767117	0.00254662		0.0714916	0.0139166	0.0656288	0.0197523	-0.0600092	0.0254596		0.161015	0.0306035	-0.0936511	-0.0840681	0.135107	-0.073694
0.156552	0.0599215	0.0534224	-0.0727566	-0.122526	-0.130835		0.354211	-0.0599966	-0.0560208	0.0947752	-0.0610383	-0.0387752		0.299007	0.0462638	0.122851	-0.0101704	0.140034	0.0700319		0.289313	-0.0352812	-0.00198665	-0.00067503	0.0445818	-0.0801857
-0.00251769	-0.107812	-0.0717199	-0.0957569	-0.073321	-0.134033		0.286626	-0.0487992	-0.0551123	0.0081138	0.0920786	0.0945245		0.321121	0.0537692	0.0520278	0.132928	-0.0276825	-0.0454686		0.359032	-0.0787649	-0.00428122	-0.0810183	0.125082	-0.0694431
0.312508	0.0436739	-0.110767	0.0189387	-0.0215792	-0.0192808		0.336945	0.108551	-0.0655704	-0.089314	-0.150835	0.123133		0.219006	0.0372284	0.085295	0.1075	0.159937	0.0726047		0.315073	0.115234	0.171543	0.0294181	0.183849	-0.0805758
0.147617	0.072195	0.0143248	0.0375871	-0.113139	0.114708		0.382176	0.0672114	0.0670075	-0.0104293	-0.0817325	0.016351		0.380406	0.179123	0.0887693	0.00908154	0.181954	0.178696		0.280399	-0.0266048	-0.00405105	-0.0760461	0.0409797	-0.08908
0.166943	-0.0566867	0.0638707	-0.0512266	0.0478791	-0.0172888		0.320451	-0.0107391	-0.105669	-0.0331037	-0.0760557	-0.086881		0.801308	0.419154	0.183537	0.438157	0.170634	0.476555		0.288138	-0.0227291	0.00650763	-0.0777255	-0.0554491	-0.069201
0.0399197	-0.0847966	-0.0850252	-0.118335	-0.0584132	-0.12422		0.284409	-0.0688949	-0.0392714	-0.165826	-0.0334146	-0.184844		0.37537	0.0810094	0.0540725	0.139475	0.108361	0.0126292		0.382484	-0.017873	0.00735866	0.0138573	-0.0602576	-0.0624423
-0.0667164	-0.0520827	-0.00424168	0.0265083	-0.0534401	0.03483		0.371276	0.0877897	0.0802501	-0.0641267	-0.0855077	-0.0728223		0.231418	0.00208416	0.0445815	0.0423445	0.0131065	0.0281226		0.10099	-0.0414141	0.0767103	-0.0128394	0.0237182	-0.110526
0.0659454	0.0770366	0.11465	0.16487	0.0600027	-0.0222586		0.419304	0.0644791	0.128725	0.255696	0.0612751	0.0435717		0.310744	0.0287703	-0.0284144	-0.0102923	-0.067637	0.138133		0.113719	0.0285489	0.151944	0.0117558	0.144879	-0.0723821
0.133588	-0.0248018	0.0235068	-0.114758	-0.100512	-0.113142		0.370795	-0.00857806	-0.0760656	0.0329568	0.136543	0.129347		-0.0612649	-0.0964647	-0.0958493	-0.00326723	0.136618	0.0442804		0.230451	-0.0862589	-0.0932375	-0.0688987	-0.0597231	-0.0772637
0.12443	0.0280768	0.019974	-0.0158342	-0.0942799	0.116576		0.345813	0.0526752	0.0752467	0.282103	-0.0330277	-0.0535708		0.310232	0.00874902	-0.0198093	-0.0733471	-0.0679275	-0.0728573		0.288523	-0.018252	0.0858433	-0.0443776	0.193307	-0.00664716
0.0124695	-0.058211	0.154814	0.0316525	-0.105339	-0.22136		0.335751	0.0877972	0.0604491	0.101518	-0.0783357	-0.0525653		0.193924	0.0819717	0.0639027	0.154019	-0.0585274	0.292147		0.0629561	-0.0385547	-0.0804134	-0.0848294	0.233221	-0.0939601
0.0962562	0.0388264	-0.104889	-0.0548546	0.00121019	0.0926428		0.205954	0.0240221	-0.0832013	-0.0784974	-0.0724228	0.0690641		0.008464	-0.0255542	-0.0797037	-0.0694732	-0.0637651	0.0365227		0.295402	-0.0988306	-0.0811983	-0.0111565	0.0231185	-0.0867759
0.325657	0.0199211	0.0317574	-0.137055	-0.032668	0.0325593		0.412536	-0.0127821	0.0202023	-0.0567241	0.0162771	-0.116322		-0.00360232	0.0778514	0.0752376	0.0830429	0.0137663	0.142958		0.103162	-0.112135	-0.0306238	-0.0852651	0.0346849	-0.107004
0.214259	-0.0383301	-0.0230822	-0.0648874	0.10898	-0.0347735		0.308817	-0.020981	-0.150992	0.0166426	-0.045288	-0.0326683		0.176182	0.0455795	-0.0778458	-0.0330088	-0.0963737	0.0526647		0.0101223	-0.106396	-0.100535	0.00241684	0.113656	-0.0981815
-0.0984811	-0.025635	-0.115226	-0.0480806	-0.101016	0.0483027		0.217283	-0.0284753	-0.0189567	0.00616211	-0.079146	-0.127916		0.306495	0.0374939	-0.0506096	-0.0295209	0.162502	0.106074		0.0979572	-0.0337427	0.1017	-0.0650608	0.154414	-0.082933
0.200716	-0.0207011	0.0245887	-0.068331	-0.0462883	-0.0738333		0.321455	0.180879	0.0159816	-0.0870445	-0.0051367	0.0669995		0.0481399	-0.0111182	0.0259387	-0.0311458	0.171306	0.0297095		0.197041	-0.104123	-0.0929004	-0.0836321	0.0398953	-0.0811557
0.182887	-0.0818203	-0.0994754	0.100969	-0.0550899	0.0378629		0.162877	0.0305574	0.0840229	0.0284946	-0.00881267	0.149652		0.109185	0.17568	0.0179546	-0.0207943	0.263231	0.163807		0.212133	0.111265	0.172017	0.0979722	-0.0670281	0.0664035
0.12878	-0.0582478	-0.029366	-0.053384	0.0536475	0.0202189		0.31866	-0.0532928	-0.0173153	0.119527	-0.0494076	-0.083858		0.0839675	0.135363	0.104291	0.0742794	0.020216	0.14403		0.209551	0.096764	-0.00138896	-0.0727078	0.0414527	0.329486
-0.0458743	-0.0521584	-0.100512	-0.0881762	-0.0831163	-0.00509512		0.334543	-0.0597256	-0.130447	-0.00439931	-0.105563	-0.178581		0.303695	0.0499158	0.0453709	0.131885	0.0125948	0.01576		0.235669	-0.0426098	-0.0159548	-0.00603818	-0.0591605	0.0477143
0.109275	-0.0856462	0.00513944	-0.0491814	-0.111668	-0.138038		0.340816	-0.04749	-0.0215898	-0.0668221	-0.0487803	-0.133741		0.370366	-0.0717322	-0.0815866	0.106462	0.0550754	-0.0744091		0.163345	0.0145684	-0.0261849	-0.0083696	0.020094	0.0261049
-0.0202453	-0.0225834	0.0959456	-0.157815	-0.0753591	-0.0881904		0.167638	-0.0270006	0.048974	-0.116312	0.0594485	-0.109685		0.130489	0.0935478	-0.0809427	0.0741352	-0.052627	0.204132		0.238711	0.0309048	0.0168057	-0.0160853	0.187703	0.0914554
0.0355869	-0.0447933	-0.0259844	0.0179644	-0.0115217	-0.1227		0.24836	0.162801	0.156622	0.155239	-0.0602161	-0.0895254		0.228562	-0.034387	0.0498474	-0.0730809	-0.0672946	-0.0895142		0.0545093	-0.0888344	-0.0829732	-0.0756028	0.0369666	0.0542689
0.0565878	0.0329053	-0.0698202	-0.0868922	-0.0481191	0.0797174		0.325242	0.13021	0.0455619	-0.0311267	-0.0831901	0.129152		0.0112711	0.00260875	-0.082464	0.0577329	-0.066	0.13335		0.221114	0.0287415	0.0721426	-0.00602333	0.0588079	0.0390857
0.302174	0.122028	0.0530879	-0.0103975	0.0431138	0.0364248		0.416855	-0.0110021	-0.122829	0.149184	0.0632461	0.0708123		0.272735	0.168283	0.177353	0.0550499	0.0519309	0.105909		0.0129813	-0.0332595	0.00513154	-0.000558223	-0.0670971	0.174796
0.119851	-0.00749899	-0.00139309	0.0804995	-0.0567375	0.0147807		0.279497	-0.0156771	-0.0119566	-0.0603325	0.0921131	-0.0108447		0.32448	0.221532	0.18127	0.144712	0.246758	0.156484		0.0599451	-0.0954654	0.00754021	0.0885037	-0.0481639	-0.0849246
0.117611	-0.0362814	0.0725812	-0.124198	0.0185489	-0.0684312		0.217587	0.000360122	-0.0965318	0.125808	-0.0592823	-0.0604046		0.267137	-0.0403571	-0.0386372	-0.0641668	-0.0208676	-0.107179		0.119594	-0.084546	-0.0826774	-0.0768298	0.0533516	-0.0886865
0.119698	-0.0236812	-0.0213508	-0.0771674	-0.0126335	-0.0843054		0.32954	0.0350403	0.0125939	0.00184424	-0.00951806	-0.00352221		0.198639	0.108917	0.185386	0.12227	-0.0767462	0.00596048		0.170619	-0.0183125	0.0243803	0.0211938	-0.0667807	0.0790632
-0.0640966	-0.116415	-0.0163082	-0.0484308	-0.0588987	-0.0657743		0.552587	0.251169	0.148496	0.0190376	0.0182181	0.0338733		0.0732267	0.0192828	-0.0171618	0.0772839	0.0322825	0.0269529		0.326287	-0.024433	-0.00172288	0.00438684	0.0424281	0.0440917
-0.0361286	-0.0509378	-0.0499611	-0.0668413	-0.0258168	-0.0365157		0.276152	0.0227428	0.050091	0.0291659	-0.0632112	-0.0297235		0.110332	0.0213699	-0.0164869	0.00432437	0.0164576	-0.112458		0.277374	0.126796	-0.0249353	-0.0905529	0.00033788	-0.0987067
0.235501	-0.00309435	0.000372928	0.0834363	-0.118892	-0.077293		0.325202	0.0447168	0.0161988	-0.120257	-0.145454	-0.0719152		0.133154	0.0746142	0.144871	0.00317935	0.0359116	-0.0864275		0.112871	0.121171	0.00368036	0.0141252	-0.0617011	-0.0772738
-0.0334787	0.040854	-0.00882949	-0.0373297	0.0639604	0.0667995		0.282882	-0.00815054	-0.0724432	-0.053792	-0.0858348	0.107894		0.0745348	-0.0629883	-0.0474168	0.233153	0.0729428	0.0093234		0.313355	-0.0750892	-0.114071	-0.104041	0.0766335	-0.00353922
-0.0533777	-0.0281866	-0.0651105	0.0256039	0.158986	-0.0258773		0.25376	-0.118015	-0.107648	-0.100361	-0.0734765	0.0208758		0.335279	0.138299	0.228667	0.106846	0.132399	0.0166701		0.146949	-0.0987003	-0.0229037	-0.0815209	0.0241114	0.0456401
0.00344662	-0.116165	-0.00704541	0.0702123	0.0466954	-0.153695		0.426951	0.0666356	0.119608	0.0275764	0.0840154	-0.0994417		0.33016	-0.0145254	0.0223504	0.0368617	0.0015953	0.0119095		0.239174	-0.0770188	0.0208405	-0.0646417	0.0432939	-0.0493156
0.0724702	0.110068	0.046773	-0.0810757	-0.0099267	0.0681808		0.274669	0.0305222	0.0491812	-0.122187	0.0334361	-0.00890833		0.0757596	0.0554884	0.251928	-0.0751312	0.0244285	0.0278411		0.362528	-0.0280579	-0.0843908	-0.0824861	-0.0769513	0.047109
0.0836418	-0.0161827	0.00224325	-0.10388	-0.0763188	-0.0476761		0.225886	0.0164111	0.0784623	-0.143806	-0.0539388	-0.0811077		0.253729	0.192327	0.189292	0.0648538	0.0120292	0.172145		0.258921	-0.0413835	-0.0947312	-0.0153007	0.1223	0.0413398
-0.0624601	-0.108351	-0.0130527	-0.062079	-0.043078	-0.0527751		0.487024	0.165253	0.0668332	-0.103548	-0.0434581	0.140182		0.203449	0.191267	0.125934	-0.10497	0.103896	0.295285		0.169646	-0.0299015	-0.00429172	-0.0479619	-0.0213842	0.00020661
0.128857	0.0554768	-0.0656347	-0.139365	0.00224708	-0.0205226		0.241153	0.101591	0.0627435	0.0438867	0.0480406	0.144069		0.213938	0.0805495	0.161265	0.0364203	0.0869761	0.239366		0.187431	-0.0969601	-0.076331	-0.0812699	0.0493303	-0.0657754
-0.0279478	-0.0907765	-0.118666	0.0167748	0.133838	-0.00591993		0.226108	0.000654914	-0.123868	-0.0209817	-0.0417849	-0.00812323		0.176362	0.114019	0.0267005	-0.0882793	-0.0661255	0.192616		0.460655	0.0260661	-0.0868622	-0.00197958	0.163423	0.0557752
0.0704101	-0.0993256	-0.122237	-0.0629741	-0.0975936	-0.0158707		0.255931	0.16612	0.00017912	-0.0786711	-0.0597207	0.0862243		0.791172	0.45911	0.317635	0.322662	0.113806	0.237226		0.313057	0.0264899	0.141933	0.0764069	0.0277807	-0.0917626
0.101971	-0.045616	0.052612	-0.0315184	0.000254734	-0.0558071		0.256669	0.0119142	-0.0261371	-0.107213	-0.0149586	-0.0942643		0.250623	-0.0755919	-0.0584147	0.0251951	0.151149	-0.112166		-0.0419786	-0.0247071	0.0908701	0.0811992	0.0351724	0.20252
0.0856646	-0.0128258	-0.0646288	-0.0418261	0.00746779	-0.00421102		0.237088	0.0785007	0.0811517	0.105585	-0.0417762	0.140661		0.151672	0.0412233	0.104231	0.0510884	0.0873962	0.00208015		0.249642	-0.00725945	0.00679791	0.0128215	-0.055963	-0.0765058
-0.0842919	0.0229643	0.0468581	0.0118433	-0.0552623	0.0163965		0.377011	0.002276	0.0516719	-0.00113451	0.0939919	0.00728302		-0.0433183	-0.0419102	0.0419001	-0.0105721	0.115544	-0.112018		0.111729	0.0538532	0.111589	-0.0873515	0.00829051	-0.108898
-0.0151702	0.115675	0.0276422	-0.0141385	-0.0317999	0.0440874		0.211659	-0.0539125	0.0902445	-0.116182	0.00521924	-0.0630596		0.166868	-0.0453914	-0.0340713	-0.0117936	-0.0661304	0.0134339		0.203586	-0.0398654	-0.0862545	-0.000147412	-0.0641268	-0.0997784
0.233559	-0.0926674	-0.143618	-0.0685041	0.0288237	-0.0502233		0.350872	0.156019	0.126012	0.0847459	-0.0809635	-0.0550139		0.301725	-0.0445321	-0.0825475	-0.015118	-0.0708021	0.157501		0.254568	-0.0781822	0.00948368	-0.0716735	0.0461799	0.206124
0.302757	0.035307	-0.0163584	-0.0730856	-0.0402524	0.042366		0.332786	0.0328712	0.0984051	-0.130602	0.0540673	-0.092289		0.150044	0.0085391	-0.0235764	-0.0080891	-0.0799568	0.0141015		0.051683	-0.0965347	-0.0803028	-0.0741525	0.0379971	-0.0686013
0.454676	0.103936	0.0197488	0.0256959	0.0522372	0.260453		0.459222	0.0253417	-0.0514591	-0.1204	-0.130761	-0.175747		0.299064	-0.109563	-0.0712006	-0.0731704	-0.0629943	0.0391469		0.0750173	-0.12544	-0.0955195	0.0630718	0.17264	-0.104199
0.0265708	0.086563	0.119829	-0.0992189	-0.0102088	-0.0186923		0.366597	0.122827	-0.0458756	-0.162707	-0.0319395	0.19957		0.208465	0.142235	0.0678266	-0.00794443	0.019619	0.15395		-0.0685541	-0.00554737	0.0486437	0.206158	0.121588	0.0101335
0.143476	0.167063	0.0203221	0.00965681	0.00588806	0.257923		0.27105	0.221375	0.195532	-0.128975	-0.0275254	0.212876		0.32357	-0.0977571	-0.0762381	-2.93311e-05	0.1305	0.0442995		0.240723	0.0260548	0.0730771	-0.0722892	0.0276472	0.0345745
-0.076096	-0.00923449	-0.0637148	0.0871895	-0.0309465	0.0496372		0.272801	0.00516587	0.0129514	0.0288372	0.0522509	-0.0446835		0.196824	0.210943	-0.00505759	-0.0809241	-0.0623257	0.431095		0.308615	0.0336807	-0.00943686	0.103732	0.125046	0.0378772
-0.0345814	-0.0585807	-0.00832932	-0.0311852	-0.0737709	-0.168076		0.388612	0.0390591	0.0279505	0.0515977	-0.0949675	0.105167		0.201372	0.0292321	-0.0824162	0.0226685	-0.0605141	0.153776		0.366827	-0.0847841	-0.070212	0.0987254	0.0573563	-0.0686036
0.171138	-0.101991	-0.0749454	0.0542	-0.0332346	-0.147854		0.217626	0.142409	0.164331	0.158952	0.027028	-0.043006		0.274832	0.00302577	-0.0883153	0.0672751	0.0154441	0.148394		0.344401	-0.0843246	-0.0781171	0.00760983	0.208803	-0.0786989
0.0134574	0.137431	0.146442	0.172554	-0.00269584	0.0224002		0.236076	-0.0279342	0.0193872	-0.00991662	-0.0260271	0.0361402		0.139986	0.0360947	-0.0777648	0.0219957	0.0283325	0.0457944		0.295712	-0.00789156	-0.079877	0.0155762	-0.0662051	0.0659654
0.0810909	0.105989	0.0630527	-0.0766631	-0.108769	0.124821		0.362617	0.128816	0.0288089	-0.050863	-0.0886307	0.0445321		0.0378121	-0.0234003	-0.0788518	0.0241956	-0.0723754	0.0462051		0.0714593	0.119901	-0.0861159	-0.0653926	0.155251	0.0632113
0.315402	0.0869502	-0.0227518	-0.0518707	0.097397	0.0192672		0.304742	-0.107488	-0.0855555	0.0554394	-0.0607495	0.123664		0.221103	-0.0319327	-0.00594944	-0.00058007	-0.0681516	-0.10757		0.0735282	-0.100421	-0.0772546	-0.0798917	-0.0575914	-0.0934844
0.123118	0.0130501	-0.0928751	-0.133816	-0.129606	-0.0559403		0.194427	0.117204	0.0310539	-0.0710937	0.14991	-0.0110134		0.397533	0.0247748	0.0672214	-0.0801675	-0.060666	-0.0911766		0.0387417	-0.115666	-0.0251685	-0.0952585	0.215232	-0.10475
0.034169	-0.0337473	-0.112803	-0.0354734	-0.131069	0.0382185		0.299754	-0.141032	-0.158088	-0.0505162	-0.0766152	0.015498		0.191682	-0.0309136	0.00639631	-0.0770596	0.0359137	-0.0796832		0.314232	-0.107556	-0.100592	0.052757	0.113129	-0.107811
-0.0456235	-0.0536689	0.0288576	0.0378498	-0.151908	0.020161		0.19393	0.0205492	-0.0567736	0.00143112	-0.0223447	0.0705146		0.190943	0.0869485	-0.0268284	0.165726	0.0331317	0.173077		0.311965	-0.0995285	-0.0941863	-0.0720442	0.137537	-0.0946292
0.324172	0.000417627	0.0493614	0.129232	0.091044	-0.0898991		0.288747	0.0384161	0.066279	0.00534666	0.0221678	-0.0896342		0.144619	0.00556364	-0.107998	0.0482006	-0.0820609	-0.0990657		0.120479	0.0269671	-0.112952	0.00369798	-0.0929158	-0.0494045
-0.00306115	-0.0707713	0.00812746	-0.11642	-0.0939562	0.101877		0.296165	-0.0133424	0.0189274	0.0981709	0.174171	-0.0736191		0.220896	0.0106402	0.0699166	0.232071	0.0205429	0.147001		0.0680924	-0.0882949	-0.0856517	0.11076	0.0415031	-0.0921886
0.182457	-0.106823	-0.139518	-0.0528062	0.0520509	-0.0245943		0.132394	-0.0329554	-0.037768	0.0276779	-0.134713	-0.164066		0.130892	0.0184917	-0.0987997	-0.0915947	0.0186563	0.0278309		0.0750703	-0.070334	-0.0554457	0.0291842	0.152688	-0.022949
0.416177	-0.0230531	-0.0919414	-0.0746794	-0.057609	0.0632036		0.430644	-0.0126131	-0.017144	-0.108183	-0.0112026	0.031701		0.236124	-0.034222	-0.0863282	0.0671756	-0.0637783	-0.0659685		0.0279771	-0.0767791	0.0928033	0.0246382	0.0565712	0.0627392
-0.0272251	-0.071095	0.104646	-0.0110959	0.0257083	-0.189106		0.343287	-0.112343	-0.0949835	-0.0694998	-0.0654933	-0.0552772		0.295964	0.024859	-0.0964874	0.161318	-0.0632977	0.161619		0.0272381	-0.0909699	-0.00629549	0.180602	0.142361	0.0554988
0.0685452	0.104762	-0.00140383	-0.0434617	0.00859876	0.201925		0.185928	0.103073	-0.013012	-0.0219763	-0.123756	0.346644		0.0300677	-0.0971408	-0.0931296	0.0599743	-0.0640604	-0.0985824		0.146609	-0.0865702	-0.0779788	0.0919927	-0.07814	-0.0787968
0.0639844	-0.100884	-0.0897915	-0.0185638	-0.082017	-0.0667949		0.293658	-0.0415121	0.0113613	-0.161539	0.132876	-0.0296956		0.216368	0.153334	0.0739932	-0.0764579	0.109988	0.18109		0.21112	0.0294264	0.0687626	-0.0839413	0.151787	0.0595679
0.299387	-0.0887761	-0.061508	-0.0787761	-0.0500755	-0.0564484		0.379998	0.0718248	-0.0129352	-0.000256118	0.111432	-0.0890622		0.0552438	0.0885806	0.0577953	-0.0664112	0.125897	0.0467017		0.133063	-0.00220325	0.034972	-0.106984	0.0165864	0.148136
-0.0551198	-0.0490433	-0.122696	-0.0617623	-0.0312184	-0.147617		0.316206	0.173119	0.136938	-0.00961595	0.0748704	-0.0811366		0.196688	0.0605432	0.155244	-0.0835923	-0.0752229	0.0149498		0.1739	0.0382545	0.0741335	-0.0616321	0.0583039	-0.0853446
0.252705	-0.052046	0.0523549	-0.0445284	0.168932	-0.180596		0.357472	0.0670932	0.0160189	-0.0786568	-0.127165	0.124305		-0.0137908	-0.0265964	0.284911	0.0847876	0.0251261	-0.0903505		-0.0473637	0.0335847	0.155931	-0.0153722	0.0149701	-0.0835316
0.0496191	-0.0693591	-0.0871019	0.0101764	-0.0360385	-0.0469196		0.154233	0.080708	-0.0444282	0.0520161	0.0146654	-0.0238453		0.306382	-0.0614435	-0.100699	-0.0356568	0.00373458	0.00582755		0.100102	0.0462432	0.0918041	-0.0822264	-0.0576363	-0.0811312
0.377087	0.0760222	0.0486322	-0.114812	0.0450954	-0.0256743		0.374323	0.213528	0.230938	0.0308541	-0.0710701	0.0289863		0.114849	0.148257	-0.0233935	0.112857	-0.0833818	0.413143		0.269361	-0.092306	-0.0823408	0.0109829	0.0355149	0.0340045
-0.0544291	-0.110269	-0.0252682	-0.0354492	0.227212	-0.0915537		0.34284	0.0253081	-0.0406707	-0.0316011	-0.00804464	0.237413		0.239913	0.0708474	0.0537485	-0.0945114	0.0305017	0.136268		0.202801	-0.09816	-0.0299998	-0.0176741	0.0438603	-0.0901402
0.0390194	-0.0562344	-0.0165704	-0.0259781	0.0314814	-0.174114		0.173228	-0.00026915	-0.0310643	0.0318555	0.0166343	-0.135734		0.0242839	-0.128755	-0.0583945	0.129177	-0.0463747	0.0219105		0.154214	-0.0898388	-0.0701115	-0.0686122	0.0624692	-0.0767828
0.258176	0.0292275	0.00142599	0.0340564	-0.0107848	-0.0824693		0.195325	-0.000792204	0.155669	-0.142537	-0.148339	0.0907493		0.161719	-0.0219085	-0.0878317	0.00137764	0.041331	-0.0742151		0.000324054	-0.0134018	0.0918497	-0.0562696	0.156069	0.0741902
-0.0635458	0.0374268	0.130561	-0.0973807	-0.0620271	-0.0383404		0.300273	0.0390674	0.0851221	0.0102573	0.0569463	0.0422455		0.0117178	0.0832764	0.148548	0.0806271	0.0180595	0.0324263		0.164945	-0.0246318	-0.0153552	0.0163715	0.0527634	-0.106516
-0.0703892	0.0617442	-0.0646804	-0.0384704	-0.0321807	-0.0360795		0.232163	-0.0121711	-0.0179901	-0.0648679	0.0721662	-0.0288818		0.135088	-0.0438632	-0.0119986	0.162282	0.09054	0.0139511		0.202293	-0.0222852	0.0841689	0.0880233	0.0374519	0.0500544
0.105732	0.0282904	-0.0927823	-0.132784	-0.120305	0.0583711		0.230902	0.00692272	-0.0066264	-0.0726388	-0.0594739	-0.0874488		0.00668832	-0.025106	-0.079899	0.0124616	-0.0500728	0.291517		0.0825435	-0.0460188	-0.0176437	0.160433	-0.0663004	-0.0913277
0.103172	-0.0616857	-0.123024	-0.112344	-0.0356579	-0.0283205		0.315803	0.0546753	0.0574009	0.0115818	-0.13018	0.0813735		0.250188	-0.0338808	0.0766784	0.152884	-0.0633368	-0.094093		0.224534	-0.106103	-0.088337	-0.011135	0.209577	-0.0929522
-0.00788517	-0.014952	0.0831913	-0.0392887	-0.0345908	0.0137605		0.283394	0.0121184	-0.0630567	-0.0440841	-0.0416291	0.0384752		0.328091	0.308237	0.137939	-0.033438	0.178696	0.244403		0.0113753	-0.0309929	0.174563	-0.0742675	0.040085	-0.0838796
-0.00236167	-0.0491591	-0.0111674	0.054856	0.0664097	0.0476869		0.341001	0.0496953	0.0511897	-0.0199385	-0.019151	-0.161601		0.324672	0.0324537	-0.0792002	0.108455	0.140013	0.0318522		-0.0072884	-0.0270689	-0.0920014	0.00554102	0.00909778	0.047996
0.006204	-0.0779645	-0.0355118	-0.0397476	0.105823	-0.180784		0.375879	0.0454712	0.134645	-0.0857275	-0.130699	0.16054		0.191552	0.0267317	0.0667562	0.0823861	0.125226	0.0483533		0.00108204	-0.028269	0.00573081	-0.0735344	0.0455411	-0.093733
0.0108634	-0.0786445	-0.0640423	-0.0247897	0.286859	-0.111812		0.315141	0.0887291	-0.0128227	-0.0422163	-0.063882	0.211571		0.264432	0.124738	-0.018121	-0.0102323	-0.0737754	0.148705		0.202939	0.041295	0.0238239	-0.0759735	0.142627	-0.0799785
-0.0598107	0.00696748	-0.137175	-0.0309114	0.239737	0.0281653		0.531085	0.0653035	-0.00604161	-0.0544822	0.00069815	0.0582804		0.299699	0.110337	0.0988796	0.0506304	-0.00563577	0.11597		0.138945	-0.000640043	0.0544973	-0.0132619	0.125485	0.0339686
-0.0699641	0.022676	0.0193668	-0.0256354	-0.0567787	-0.0174565		0.136137	0.0515146	-0.0938688	0.0298368	-0.124378	-0.0585285		0.118664	-0.0390786	-0.00879261	0.00241494	0.129959	0.0452281		0.0464399	-0.0151718	0.101987	0.0237379	-0.0678474	-0.0821094
0.208634	0.0725254	0.100193	-0.0140644	-0.0391174	-0.0385929		0.470915	0.23226	-0.0366888	0.0731004	-0.148403	0.191735		0.250691	0.0936511	0.124414	0.0805851	0.0411139	0.0542738		0.155768	-0.0882851	-0.0791939	-0.0788416	-0.0629655	-0.0776419
0.150128	0.0647831	0.0108435	-0.0356239	0.0101564	0.0584718		0.381007	0.138889	0.0422192	0.0112355	-0.0110637	0.064938		0.116183	0.123445	0.131755	-0.000758439	0.293188	0.0239233		0.308014	-0.0619274	-0.0905957	-0.0959624	0.0193038	0.0192179
-0.0441496	0.024806	0.0945744	-0.0490921	0.00664533	-0.0228926		0.488213	0.0778271	0.122173	0.0981549	0.0829193	0.0240046		0.192531	-0.0210587	0.0946264	0.109175	0.0520076	-0.0996416		0.148427	-0.0973747	-0.0896599	-0.089556	-0.066205	-0.104651
0.103276	-0.00942929	0.0998808	0.0981986	0.0905121	-0.080066		0.437925	0.130325	0.0931082	-0.00772177	-0.0597796	0.103251		0.246535	0.0618998	0.108776	0.0111398	0.045403	0.0633015		0.215223	-0.0858304	-0.0775685	0.130436	0.04372	0.063902
0.0071453	-0.111977	-0.11183	-0.0228154	-0.0285316	-0.0455269		0.352986	0.0330879	0.0370001	0.135419	-0.134091	-0.0957602		0.101006	0.0647722	-0.0780707	-0.0774868	0.0583945	0.379099		0.460257	-0.0483672	0.0464328	0.00154309	-0.0652553	-0.0896102
0.260272	0.0314073	-0.0620267	-0.0905819	0.0034359	0.0536225		0.53024	0.142599	0.0299403	-0.0187747	-0.00834327	0.205499		-0.0280304	0.017175	-0.0919555	-0.0105705	0.138032	0.146258		0.236921	-0.108081	-0.0897373	-0.08609	0.155993	-0.0960576
-0.0683462	0.107105	0.0236514	-0.0595789	-0.0479347	0.0328064		0.500689	0.193891	-0.00159004	0.131985	-0.00615424	0.00942339		0.0265847	0.255147	0.134704	0.217424	0.0135651	0.140136		0.24128	-0.0221162	0.0899398	0.0157716	0.0431705	0.0419771
0.108361	-0.0895843	-0.0500723	0.0183965	-0.117787	-0.050369		0.37301	0.0572956	0.0287439	-0.0458786	-0.098769	0.0180917		0.269528	-0.0336829	-0.00924397	0.0541551	-0.0074661	0.0630675		0.308193	-0.0262835	-0.0715919	-0.0647323	0.143183	-0.0699828
-0.0388182	-0.0348842	-0.100331	-0.141243	-0.0451815	0.0215307		0.374693	0.0391133	-0.00674014	0.0646572	-0.0541285	-0.00586973		0.259127	-0.00691839	-0.0369338	-0.0319931	0.00880057	0.136692		0.300288	0.00350931	-0.016802	-0.00989885	-0.0681956	0.00174134
-0.0262066	0.110048	-0.0283455	-0.069771	0.0621374	0.0996797		0.388504	0.00419697	-0.0486614	-0.0184629	0.139463	0.162737		0.00382325	0.0740452	0.0571749	-0.0221223	0.118704	0.0366926		-0.0250392	-0.0336549	0.0718335	-0.0070406	0.153721	0.0313981
0.218851	0.0275043	0.0311284	-0.0897821	-0.0851433	-0.0394354		0.181063	0.0959165	-0.053503	-0.0856497	0.0579389	0.103824		0.214411	0.0874351	-0.01102	0.0866288	-0.0591478	0.164417		0.320292	0.0297421	-0.092111	0.0214155	-0.0715112	0.0520088
0.0727947	-0.0264795	-0.0703326	-0.101076	0.0900261	-0.16108		0.37565	-0.0348552	-0.0827241	0.0543914	0.0838265	-0.0162972		0.17778	0.0902263	0.0545398	0.162168	0.0289683	0.0543041		0.327898	0.116404	-0.0967407	0.134054	0.0866772	0.021178
0.116199	-0.133827	-0.0680893	-0.108966	0.0203751	-0.06644		0.343261	-0.0207864	0.154988	-0.0936028	-0.111365	-0.0152892		0.312363	-0.027209	0.0757319	-0.0875179	0.0295042	-0.0894429		0.11096	-0.104835	-0.094661	-0.0102281	0.100733	-0.093054
0.117227	-0.135223	-0.0921385	-0.106053	-0.00844954	-0.202131		0.255611	-0.0129427	0.0401531	-0.145891	-0.0307308	-0.0752482		0.243236	-0.0590274	-0.0256269	0.0664311	0.189669	0.0104256		0.343133	-0.0235662	-0.0679573	0.0298353	-0.064742	0.0670599
0.0608291	0.0238901	0.0201037	-0.0810736	-0.0107106	0.0373977		0.257556	-0.0467851	0.0148634	0.0357266	0.0801419	-0.00992762		0.305381	-0.0988921	-0.0128331	0.144258	-0.0702793	-0.0946225		0.329982	-0.0697421	0.0842549	0.0159797	-0.0514734	-0.0590452
0.0710503	-0.028332	-0.0502767	-0.0537968	-0.108252	0.0568969		0.501603	0.143948	0.0526106	-0.0966998	2.01834e-05	-0.0693613		0.223534	-0.109482	-0.0136422	-0.0108791	-0.0646675	-0.110768		0.188037	-0.0903939	-0.0847345	-0.0843982	0.047269	-0.0824948
0.0426262	0.0151361	-0.00156911	0.0194634	0.0909168	0.0367125		0.341742	0.0997399	0.0547824	0.0201787	0.0345462	-0.0295609		-0.0156964	-0.0308079	-0.0195794	0.206269	-0.0687959	0.14017		0.18493	-0.101694	0.0735613	-0.0177511	0.0296637	-0.094168
0.277999	0.03366	-0.0279023	0.0258368	-0.0358725	0.249594		0.302869	0.0802111	-0.0689385	0.00897025	-0.0839143	0.102687		0.241719	0.0638962	0.137866	0.0110378	0.0580556	-0.0101826		0.127563	-0.0875476	0.00192486	-0.0811212	-0.0585539	-0.0737384
0.0678307	0.0215537	0.0101065	0.162748	0.0708882	-0.0236625		0.228708	0.0694678	0.0519728	-0.00395047	0.189498	-0.0990448		0.162719	-0.041433	-0.0993687	0.0682467	0.0259772	0.0306964		0.14408	-0.0389888	-0.0309124	-0.0815465	0.0145719	-0.103044
0.00296977	0.0178655	-0.0719176	-0.0453788	0.131611	-0.0463321		0.271767	0.159863	0.0719277	0.066353	-0.0590801	0.138554		0.122535	-0.0232602	0.00107195	-0.0800019	0.0574179	-0.0870602		0.135226	-0.0115772	0.0219419	-0.0626059	-0.0609222	-0.0806279
0.0274181	0.0118837	-0.0326703	-0.10272	-0.0438848	0.0765849		0.404626	-0.0436094	0.0401268	0.0351192	0.0284357	-0.01395		0.342089	-0.0736369	-0.044753	-0.0948596	-0.0639896	0.0991809		0.302763	-0.0911161	-0.0781382	-0.0734679	0.0546201	-0.0776403
0.229362	-0.0402705	-0.0439981	-0.0278369	0.0240265	-0.0532323		0.389379	-0.026311	-0.0130538	-0.0971032	-0.0531709	0.0368926		0.206961	-0.0251511	0.249702	-0.0779156	0.0467087	-0.0784584		0.315043	-0.0392065	-0.0733628	-0.0794074	0.0170317	-0.0768508
-0.198144	-0.0232629	-0.00363845	-0.0561075	0.0786245	0.180247		0.392746	0.0364323	0.0320319	-0.038512	-0.0107148	0.0706032		0.00338973	-0.000586778	0.0496541	-0.0170695	0.0274503	0.0289555		0.203241	-0.115378	0.0108317	-0.101609	0.0340797	-0.116274
-0.0957	0.0569881	-0.0385161	-0.085676	-0.0129681	0.0315257		0.283305	-0.0144526	-0.0292677	-0.136782	0.0235847	-0.0511639		0.0275957	-0.11151	-0.0257422	-0.0205619	0.00243706	-0.106501		0.232813	-0.0791607	0.0123779	-0.0757089	0.161132	-0.0705803
-0.047705	-0.102942	-0.062191	-0.056164	0.0125907	-0.220513		0.264925	0.0858934	-0.0386349	0.100346	-0.12123	0.140174		0.218427	-0.0336113	-0.0103314	0.00401819	0.215233	0.0370829		0.299807	-0.110725	-0.016491	0.134816	0.107563	0.0181818
-0.114688	0.0150219	0.00423505	-0.0650946	-0.0919633	-0.114966		0.139986	0.149266	-0.122283	-0.059995	-0.0858463	0.023708		0.265288	-0.0414926	0.149403	0.139164	0.0968167	-0.112711		0.155975	-0.0243792	0.0934285	-0.0655575	-0.0565422	0.0508342
0.10627	0.0799687	0.0610685	-0.0226197	-0.0295697	0.143543		0.198229	0.142584	0.0630765	0.0134018	-0.0506463	0.117678		0.145842	-0.0980151	-0.0218062	-0.0076639	0.0187071	-0.096984		0.311033	0.0162973	0.126643	-0.00753485	-0.057297	-0.0978338
0.135204	-0.0694686	-0.136281	-0.0508816	-0.108955	-0.131251		0.434108	0.292866	0.201849	0.0221704	-0.14598	0.132185		0.150934	-0.0528169	-0.0281006	-0.0962343	0.0174568	-0.0926145		0.0284968	0.0952706	-0.0100692	0.074676	0.212878	0.0238727
-0.0732073	-0.150032	-0.16712	-0.0944629	0.158418	-0.023823		0.216597	-0.0361479	-0.0681229	0.0682788	0.0176774	0.0711978		0.321958	-0.0509631	0.0488562	0.132935	-0.0552195	-0.0886669		0.203323	-0.00791914	0.0259635	-0.028171	-0.0115616	0.00594626
0.198921	0.0112972	0.157419	-0.03234	0.0440717	-0.0383822		0.521747	0.0747134	0.0931069	-0.0396437	0.0855084	-0.0173664		0.22218	0.0161511	0.128767	-0.0811852	-0.0639559	-0.0946379		0.310907	0.0262627	0.0590341	-0.0763312	-0.0727154	-0.0907353
-0.0669437	0.00231607	-0.0112088	-0.0801704	0.0315812	-0.110212		0.311187	0.0231303	-0.0730942	-0.127866	-0.123699	0.0502426		0.290535	0.0515693	0.235933	0.1222	0.0165708	0.0183106		0.346103	-0.0910523	-0.00647726	-0.0720607	-0.0771321	-0.0893569
-0.120853	-0.0693485	-0.165797	-0.0904128	0.0352405	-0.0749823		0.414286	0.0847875	0.0525103	0.070809	-0.0145708	0.076155		0.15364	-0.0461184	0.151936	-0.0725647	0.0350933	0.0456362		0.013388	-0.0844456	-0.095299	0.0118851	0.0340713	0.191062
-0.00915964	0.139457	-0.01194	-0.00384723	-0.0329247	0.260056		0.260317	-0.084957	-0.0743145	0.0461655	0.0265615	-0.141715		0.208033	-0.0426021	-0.0896904	-0.0861921	-0.07119	0.0282035		0.0156888	0.00509975	-0.0939537	-0.0870794	-0.0632714	0.0429887
0.242198	0.0167627	0.0419065	-0.0397814	0.0661341	0.00213151		0.142639	0.0224663	-0.0240895	-0.0835558	-0.132582	-0.0686288		0.247954	-0.100653	0.0787239	0.0787265	0.0267815	-0.095728		0.117222	-0.10045	0.0849596	0.0954181	-0.0538911	0.0473307
0.241991	-0.0684795	-0.0990805	-0.080294	-0.0413211	-0.0685917		0.236148	0.0663778	-0.00641548	0.078565	0.181239	-0.0676691		0.178252	-0.0811831	-0.0324464	0.0288287	0.00302555	-0.101457		0.204125	-0.106775	-0.0733909	-0.00703683	0.300739	-0.0689852
0.114345	0.133819	0.0152177	-0.0976179	0.196055	0.210358		0.229825	0.0169297	0.0417473	-0.00892395	0.00551067	-0.0835437		0.120105	0.0961498	-0.00243664	0.0125524	0.03217	-0.0772597		0.274271	-0.0275252	0.0720065	0.0805709	0.139383	0.0544074
0.362512	0.00604789	-0.00457691	-0.0604986	-0.029262	-0.128541		0.309	0.0467314	-0.0546097	0.0214381	-0.0133133	-0.145882		0.215458	0.0987167	0.102859	0.0464092	-0.0697572	0.241221		0.21649	-0.0787687	0.0144367	0.1769	-0.0514384	0.0697048
0.0304917	-0.162458	-0.0599341	-0.0667055	0.0316055	-0.140666		0.417775	0.0706366	-0.0740748	0.0499252	-0.000945131	0.156981		0.141875	0.0420347	0.0889252	0.0952394	0.0483798	0.0337978		0.325247	-0.0252281	-0.0848235	-0.0575931	-0.0488842	-0.0810083
0.141061	0.0454497	0.104069	-0.121942	-0.0296134	0.169433		0.365119	-0.00312515	0.160967	-0.0428293	0.0793463	0.10343		0.124286	-0.121125	-0.0346621	0.2021	-0.0944442	-0.110434		0.227225	0.0716308	0.0299209	-0.0778596	0.0612753	-0.0742447
0.185709	0.00848185	-0.0790786	-0.090108	0.230286	-0.133892		0.263472	0.0434016	-0.0929748	0.0822322	0.0719709	0.135366		0.295563	0.15151	0.0840068	0.0787709	0.21264	0.148255		0.139349	-0.132851	-0.115528	-0.0336324	0.0347958	-0.119454
0.207375	-0.013725	0.0828999	0.0132209	0.036412	0.0880327		0.331449	0.0450466	-0.0601684	0.0865116	0.0250366	0.0014981		0.233075	0.0353866	0.0882306	-0.000373592	-0.0598958	0.142011		0.123692	0.09641	0.209885	0.00614651	-0.0675573	-0.0739485
0.139592	0.0487808	0.19733	-0.023566	0.101735	0.0201816		0.414123	-0.0193984	-0.0240271	-0.133891	-0.0724037	0.0572166		0.0781728	0.0146357	0.112637	0.124964	0.156879	-0.110908		0.188146	0.0335983	0.091816	-0.0849019	-0.0697663	-0.0854212
-0.0198999	0.000341563	-0.0313984	-0.0338165	-0.114069	0.0130631		0.270015	0.000454641	-0.0593141	0.0971971	-0.0359324	0.12497		0.0523425	-0.0276564	0.00594147	-0.0665777	-0.0586004	0.0305799		-0.0256499	0.0367196	0.155338	-0.0821126	-0.0628366	0.0330944
-0.020026	0.0749263	-0.0792184	-0.00460923	-0.0284003	0.0587659		0.383267	0.0991688	0.0349288	-0.0228174	-0.0610384	0.00615156		0.112727	-0.0170155	-0.000442923	0.00814857	-0.0517291	-0.0747089		0.270927	-0.011748	0.0115647	0.0172006	0.0446836	-0.0710551
0.0919878	-0.084769	0.0148124	0.0214621	0.10707	-0.0801746		0.395203	-0.0622899	-0.0436236	-0.029344	-0.134243	0.0410749		0.16576	-0.0489907	-0.0295954	0.139027	0.0535898	-0.09496		0.127019	-0.0929209	-0.0894637	-0.0680515	-0.0544496	-0.0643417
0.0423384	-0.0895701	0.0154651	0.0286721	-0.102943	-0.123917		0.336237	-0.0310139	0.00967054	-0.0860061	-0.0724978	0.147611		0.248482	-0.0393072	0.0588898	0.142065	0.114136	-0.0889527		0.144655	-0.0939986	-0.127195	0.00594112	0.276562	0.0916256
0.198179	-0.0140369	-0.049948	-0.0499406	-0.0361985	-0.0133223		0.425731	0.109953	0.220087	-0.0453863	0.0248041	0.0976398		0.0414801	-0.107854	-0.0882141	0.00569418	0.0340096	0.0383609		0.119262	-0.0876987	-0.064142	0.0109728	-0.0620104	-0.081177
-0.00378502	0.0343259	0.13966	-0.046346	0.184809	0.0501563		0.366754	0.0577775	0.142184	-0.118945	-0.0718262	0.152646		0.392752	-0.0445049	-0.092036	-0.014954	0.0212004	-0.108969		0.312601	-0.103402	-0.0705447	-0.00168914	0.042192	-0.0685942
0.216101	0.00612891	-0.00743781	-0.0476496	0.117952	-0.0554956		0.275251	0.149963	0.0326266	-0.054209	-0.0165732	0.105665		0.254918	0.125994	0.0467236	0.0696785	0.018652	0.0181933		0.129465	0.0489102	0.170324	-0.0681225	0.0878744	0.0540052
-0.0578618	-0.144282	-0.115211	-0.158549	-0.139607	-0.182496		0.390038	0.216129	0.0797546	0.0332386	0.0211191	0.0869364		0.14566	-0.0684091	0.0886221	-0.0212556	0.0935477	-0.11131		0.264567	-0.0532314	-0.103193	-0.0946001	0.0297626	0.0380019
0.0175645	-0.0125133	-0.153972	-0.072168	-0.0341817	0.132297		0.228371	0.126657	0.0971203	0.00770636	-0.0674792	-0.0674458		0.207292	-0.0663686	-0.111446	0.292426	-0.0145383	0.00375197		0.0242668	-0.0235642	-0.00312221	0.0849138	-0.0597427	-0.092819
-0.071266	0.0499555	0.00480835	-0.110527	-0.0476475	0.174829		0.31419	0.198393	0.0386472	-0.0177597	-0.0953804	-0.042488		0.277642	-0.0912411	0.0855459	-0.0797198	-0.0466873	-0.0675644		0.340086	-0.0356607	-0.0502319	-0.102938	-0.0170943	-0.00290674
-0.120095	0.0187947	-0.0110967	-0.11064	-0.0984608	0.273093		0.354039	0.0768519	-0.0297092	-0.0220709	0.0391322	0.0239708		0.797766	0.409382	0.105581	0.187162	0.18039	0.29488		0.417815	0.0524311	-0.0804503	-0.0709143	-0.0545858	0.347305
0.00938089	-0.0277949	-0.020808	-0.0885589	0.00813815	0.00612465		0.262804	-0.0674918	-0.094314	0.0554516	-0.0189029	0.0433127		0.119004	-0.087757	-0.070717	0.114794	0.147114	-0.0779541		0.308026	0.0104192	0.0628226	-0.0127033	-0.0720811	0.0243022
0.250436	-0.0909198	-0.000164458	0.118289	-0.0354578	-0.13338		0.382733	0.0625542	0.0686232	0.12945	0.0648806	0.189266		0.281862	0.045701	0.0732608	0.0795993	-0.0483289	0.0962111		0.375109	-0.0207611	0.00812838	-0.0697885	0.148201	-0.06607
0.12741	0.127044	0.197144	-0.0187337	0.0347921	0.0182019		0.348985	-0.184781	-0.171647	-0.0428985	0.0638481	-0.0838631		0.0496685	0.0170029	0.0613192	-0.0909512	-0.0644092	0.0361806		0.172464	-0.0757709	-0.0657181	-0.0804826	-0.0575869	-0.0904197
0.103483	-0.0860508	-0.135892	-0.0293532	-0.00617512	0.0712341		0.389588	0.172421	0.0282796	-0.0477106	-0.050312	0.170446		0.22515	-0.100308	-0.0349806	0.108741	0.0871882	-0.108387		0.0407454	-0.0981054	0.0780764	0.00112263	0.0358554	-0.103496
0.208442	0.0762392	0.054107	0.0553306	-0.104325	-0.052141		0.157558	0.0412155	-0.0775107	0.134347	-0.149519	0.113991		0.148594	-0.0400172	-0.0879803	0.0682423	-0.0692393	0.025498		0.332532	-0.0873614	-0.0714777	-0.00563322	0.125413	-0.0662671
-0.041513	-0.0289466	-0.051334	-0.0254979	0.0504367	-0.142275		0.389377	0.0468408	0.00546222	0.0343923	0.125303	0.0597268		0.746217	0.254675	0.239152	0.442499	0.20935	0.394609		0.0778577	-0.103132	-0.0663154	0.00684977	-0.0576747	-0.0938085
-0.0283209	0.0836453	0.0194867	-0.118957	0.186779	-0.0195486		0.22034	0.0604214	-0.0258072	-0.122769	-0.0247027	0.113437		0.397847	-0.0283562	-0.0922372	0.0733746	0.0249163	0.0351005		0.143651	-0.0829538	-0.093478	-0.0731166	0.0548165	-0.088163
-0.052667	0.0204173	-0.0805966	-0.0513692	0.169873	0.145691		0.209634	0.090815	-0.012846	0.0912539	-0.0884898	0.0581324		-0.00132629	0.0537731	-0.0356599	0.0553672	0.00699652	0.117493		0.195399	0.0182084	0.137947	-0.0853939	0.0262068	0.0326078
0.242863	-0.0423865	-0.0144457	0.0750384	-0.0737304	0.0282402		0.346729	0.0213295	0.149233	-0.167318	-0.03895	-0.0190735		0.378909	-0.0811194	0.10721	-0.0709579	0.0340301	-0.0736243		0.0576479	-0.0399406	-0.0110014	-0.0757282	0.0378495	-0.0912293
0.128402	-0.0490869	-0.0830651	-0.0576152	0.115933	-0.0957112		0.490953	0.0728174	-0.0317959	-0.0122184	-0.0777174	0.157908		0.0889333	-0.0967895	0.0625052	0.216808	0.123896	0.0329618		-0.0468083	-0.0137137	0.102868	0.104696	0.0823049	-0.0735584
0.0103944	0.035239	0.0327011	0.0109818	-0.153627	-0.187145		0.392115	0.0288072	0.0271761	-0.0487467	-0.0690192	0.197539		0.325207	0.0643214	0.0404332	0.0427389	0.00284463	0.222374		0.0817637	-0.0461613	0.0487171	0.220848	-0.0847405	-0.107686
0.0486436	0.116655	0.0354371	0.102926	-0.0100629	0.124414		0.214972	-0.118673	-0.100081	0.00824973	-0.0696304	-0.080638		0.178433	0.0143819	0.122252	0.143532	-0.0736065	-0.132599		0.155164	-0.107369	-0.0277074	0.0789473	0.0377201	-0.100171
0.256385	-0.072129	-0.0175206	-0.0265291	-0.00212526	-0.160259		0.255237	0.167822	-0.0668925	-0.101552	0.135856	-0.00384789		-0.00866367	0.176397	0.071124	0.116482	0.119636	0.00676339		0.155163	-0.0882288	0.00921305	0.0108693	-0.0535911	-0.0612726
0.113914	-0.152536	-0.0119569	-0.107201	0.0450932	-0.151406		0.161392	0.0316285	0.041786	0.0948474	-0.0461446	0.047209		0.115931	-0.102292	-0.0249128	-0.00428525	0.155554	0.0357472		0.422317	-0.093361	-0.0189829	-0.014258	-0.0753529	-0.0801573
0.00139233	-0.0431587	0.0710248	0.0483216	-0.0152859	-0.00750172		0.424681	0.0969098	0.0169625	0.155744	-0.0906292	0.0534512		0.186441	-0.0519711	0.0509498	-0.0893724	-0.0624848	-0.0804969		0.119996	-0.0147002	0.00488377	-0.0684387	0.165498	0.0571796
-0.0349361	-0.0518453	0.0251974	0.0168045	-0.00842779	-0.0942893		0.196398	-0.074112	-0.0075952	0.0161219	-0.00775382	-0.0689851		0.144529	0.017428	-0.00657855	-1.4458e-05	0.0293116	0.0451749		0.172831	-0.0859929	0.015101	-0.0830688	-0.050473	-0.0810477
0.0838543	-0.0900339	-0.0391268	0.0268133	-0.0271277	-0.140929		0.193293	0.00687955	0.00269191	-0.0355129	-0.0796445	0.0164546		0.0598032	0.0953848	-0.00355856	-0.0824236	0.0334362	0.174606		0.228977	-0.0262949	-0.0811212	0.0973194	0.141256	0.0565481
0.0647704	0.0122499	0.0131505	0.197966	0.00117298	0.118995		0.222174	-0.115524	-0.139389	-0.169753	-0.000975927	-0.188177		0.0651263	0.0294085	0.00258968	0.165046	-0.0654718	0.311032		0.148329	-0.0185648	0.0183478	0.0234734	0.160828	-0.0812826
0.0347715	0.0153925	-0.0107377	-0.0104755	-0.0760716	-0.0812359		0.262597	0.233497	0.188647	0.0765084	0.000672372	0.167922		0.292227	-0.0118308	-0.00464347	-0.0558904	-0.0512879	-0.0696016		0.0615812	-0.0890605	-0.0799465	0.00923534	0.0513462	-0.0781081
0.0471505	0.0534479	0.142119	-0.0318823	-0.0751144	-0.163508		0.158385	0.0264336	0.0768127	-0.0107351	-0.0536421	-0.150264		0.255225	-0.0316313	-0.0725751	0.081873	-0.0492147	0.18244		0.17195	0.0522655	0.0101575	0.00732216	0.0426058	0.0580556
0.0873649	-0.0615631	-0.0810447	-0.0674601	0.200244	-0.052737		0.392483	0.1275	0.145636	-0.051863	-0.0622386	-0.0627847		0.165845	0.0120389	0.0563218	0.0528895	0.0114206	0.0149287		0.164371	0.0321333	-0.00849236	-0.0694079	0.172481	-0.067191
0.0643998	-0.055812	-0.0652182	-0.00476386	0.162376	-0.163228		0.49674	0.17855	0.0673352	-0.102772	-0.126544	0.0427436		0.175412	-0.091821	-0.0827738	0.00562276	-0.0716943	-0.0997767		0.123426	0.223894	0.0291112	-0.0662486	-0.048473	0.0764646
0.106444	-0.151745	-0.0135155	-0.0477917	0.0640502	-0.153557		0.416656	0.139479	0.0242005	-0.131065	0.0732759	0.154004		0.205124	0.0686105	-0.0337329	0.0435356	0.1612	0.2591		0.236208	-0.0296704	0.014802	0.00147584	-0.0692328	0.0406803
-0.0620758	0.0826788	0.0503807	0.0193479	0.0551851	-0.153701		0.309495	0.115	-0.0197051	0.120021	-0.0354921	0.00646735		0.221908	-0.0297804	-0.0121389	0.023113	-0.0574095	-0.088812		0.14325	-0.0147144	0.0775255	0.00450295	-0.0507816	-0.102349
-0.00847917	0.0775029	0.176995	0.0511198	-0.0742231	-0.0163513		0.4087	0.167582	0.00185791	-0.064099	-0.16862	0.00339639		0.617631	0.425159	0.17237	0.203367	0.127823	0.484641		0.0882006	-0.0905396	-0.0822047	-0.00395034	0.0312537	-0.0871884
0.338309	-0.0992543	-0.0964472	5.20062e-05	0.1126	-0.0925118		0.335772	0.0627609	-0.0540955	-0.0528707	0.082856	0.120209		0.267594	0.0586059	0.115697	0.130503	0.0132837	-0.0915117		0.27075	-0.0259558	-4.30632e-05	0.000542686	0.0550127	-0.0610634
0.139098	-0.123407	-0.143314	-0.134175	-0.0421668	-0.0480513		0.234603	0.123514	-0.0297054	-0.0153165	-0.145598	0.0998528		0.0644419	-0.00741989	0.0350523	0.0546227	0.00701304	0.0147999		-0.0397605	0.0420224	-0.0775854	0.0133503	0.290349	0.0635957
0.13825	0.0230472	0.0970478	-0.0185033	0.13493	-0.0512724		0.378028	-0.0791476	-0.0382399	0.16531	0.0580772	-0.0852961		0.358258	0.039315	0.082092	0.139202	-0.0675849	-0.0933835		0.160496	-0.0990276	0.0891087	-0.0693823	0.192817	0.208944
0.0318436	-0.0535227	-0.0348395	-0.0473008	0.107242	-0.0905394		0.28024	-0.0386051	-0.0559569	-0.140117	-0.0393334	-0.0597098		0.292426	0.23241	0.0936116	0.0488917	0.00697639	0.170807		0.128226	-0.0111887	0.111985	-0.0727961	-0.0650213	-0.0790632
0.0696614	-0.0956007	-0.139263	-0.11646	0.107464	0.108918		0.262202	0.141004	0.0381867	0.0363967	0.0520344	0.110643		0.360563	0.00185833	-0.0597218	0.0271456	0.0513728	-0.028288		0.387334	0.133809	0.110404	-0.0669109	0.0500804	-0.0757327
-0.0953312	0.0515172	0.0197539	-0.00232732	0.0204316	-0.0872937		0.317034	0.0717712	0.024254	0.0933338	-0.0829931	-0.0970827		0.172953	-0.0272519	-0.0609107	0.0191307	-0.0424399	-0.0820523		0.186	-0.0342073	-0.00309806	-0.0715184	0.0262031	0.166872
-0.00598406	-0.0112341	0.0430848	-0.0896868	0.00366101	-0.126049		0.382358	0.109217	-0.055208	-0.153722	-0.0134928	0.157678		0.193593	-0.0489249	0.205182	0.0571917	-0.0775237	-0.113858		0.0616722	-0.0158753	0.026408	-0.0588884	0.077785	0.226392
0.129033	-0.0447191	-0.0266761	-0.108586	-0.0845428	-0.0840661		0.301881	0.0613204	0.0241169	-0.0975624	-0.0835552	0.185418		0.104895	0.0456744	-0.00215397	-0.0652086	-0.0566749	0.0549653		0.161973	-0.00222327	0.0576773	-0.079931	0.134199	0.0220095
0.0776428	-0.0944154	-0.0446	-0.0427788	-0.0629051	-0.0959371		0.289083	0.212393	0.17559	-0.0507459	-0.0118233	-0.0046597		0.356723	0.219733	0.320295	0.113803	0.10114	0.00247409		0.150144	-0.0849825	-0.0665684	0.0147472	0.253343	-0.0690582
0.0892931	0.117517	0.0359367	-0.0535336	-0.00972212	-0.107358		0.398617	0.0825377	0.0908193	0.0937319	-0.0393653	0.191643		0.916802	0.465479	0.307236	0.284973	0.219273	0.351095		0.250919	0.104244	-0.00656706	0.00161084	0.0412163	0.052233
0.197625	-0.000706815	0.00481324	-0.122197	-0.0335893	-0.134336		0.366509	-0.0294143	-0.00438338	0.00870145	-0.0201374	0.0211639		0.211575	-0.105622	-0.0105121	0.144397	-0.0767432	-0.101257		0.312371	-0.0610775	0.246157	-0.0941707	-0.0650981	0.00475582
0.151254	-0.0271025	0.00538622	-0.0399562	0.174678	-0.0217143		0.360102	0.00903186	-0.0604283	-0.0805057	-0.0556116	0.0525568		0.0600996	0.0595064	0.0877212	0.0384831	0.223057	0.00191581		0.34928	-0.0281482	-0.0112804	-0.0656261	-0.0576853	-0.0748684
-0.0105936	-0.0556604	-0.0171297	-0.0769414	0.11417	-0.096581		0.389608	0.0158378	-0.0692464	-0.0369613	-0.051091	0.23462		0.244383	-0.0276821	-0.0229411	-0.00815175	-0.0564713	0.0271226		0.367576	0.100094	0.00771624	-0.0803732	0.155541	0.200582
-0.00925789	-0.121658	-0.137562	-0.145405	-0.0160115	-0.094638		0.297527	-0.0118882	0.0339758	-0.00938448	-0.100918	-0.107285		0.325803	-0.10296	-0.00146322	-0.0948071	0.0264701	0.0323458		0.137042	0.0326796	0.0670325	0.00393295	0.162011	0.032004
-0.0793759	0.0018539	0.0954261	-0.0840364	-0.0998025	-0.0143718		0.370576	0.0686067	0.0215088	-0.00560605	0.116316	0.150651		0.165812	-0.0357728	-0.012994	-0.00764655	0.109813	-0.0935201		0.339537	0.118891	0.0708738	0.0064005	0.0484888	-0.0849748
0.197313	-0.0811864	-0.121184	-0.0494846	-0.0837472	-0.11776		0.284237	0.104769	0.0325415	0.12136	0.0204142	0.0848225		0.201683	0.0536338	-0.02357	-0.0244128	0.138564	0.132516		0.354776	-0.0976116	-0.0875168	-0.0874236	-0.0544496	-0.0760516
0.0980953	-0.0875124	-0.0714553	0.0203303	-0.111831	-0.13833		0.313619	0.0222186	0.0382516	-0.0363904	-0.0173255	-0.0338687		0.141719	-0.0669289	0.100387	0.110277	0.0937282	-0.126782		0.0244465	-0.099798	-0.0826893	-0.0916698	0.125755	-0.0755497
0.187882	-0.0653162	-0.0344846	0.00231091	0.0357596	-0.0555398		0.242064	0.119013	-0.0422486	-0.115426	-0.0675346	0.142774		0.11339	-0.0686925	-0.103062	0.0551815	-0.0860747	-0.108117		0.0720312	-0.0240544	0.0948726	-0.0727302	0.152065	-0.0746634
0.0409844	0.11882	-0.0244219	-0.0827487	0.0957674	0.263267		0.418648	0.229555	0.239653	0.139513	0.0518999	0.154954		0.0927557	-0.0293529	-0.0746428	0.178154	0.0328531	-0.0978133		0.0474595	-0.0890977	-0.000247105	-0.0770691	-0.0461779	-0.0861251
0.128487	-0.0545406	0.0071885	-0.0301434	0.0316408	-0.0805179		0.227416	-0.103717	-0.15057	-0.0225328	-0.0156294	0.0191706		0.0828705	0.224136	0.0820101	5.77034e-07	-0.0529725	0.0507466		0.205115	-0.00878669	0.00737326	0.0255766	-0.0483664	-0.0687427
-0.0769743	0.0451702	-0.0653083	-0.129316	-0.0507409	0.011685		0.364574	0.164442	0.0647977	0.0365924	0.0419678	-0.0749272		0.0350434	-0.0238008	-0.0910507	0.262151	0.184999	0.0539931		0.0189772	0.0645929	0.210576	-0.0648016	-0.0471165	0.0571244
0.0200194	0.0415771	-0.00192752	-0.0581	-0.0757114	0.0616311		0.40212	0.105763	0.136715	0.0286951	0.089756	0.0125272		0.175895	0.0284958	-0.0107661	0.0692991	0.140264	0.165453		0.27895	-0.035974	0.0445975	0.138849	-0.0761627	0.0159642
0.158221	0.121289	0.132259	-0.131386	0.11782	-0.0434694		0.441693	0.0889963	0.0612937	0.0301987	0.0686466	-0.0503041		0.38016	-0.0865938	-0.0663922	0.158382	0.0228389	-0.0690166		0.03262	-0.0220793	-0.0743131	-0.0698215	0.0445919	-0.0967389
0.0983804	-0.0114067	0.000395216	-0.0734142	-0.0623671	-0.101027		0.34303	0.0575076	-0.0112328	0.140726	-0.0166538	0.108921		0.0607318	-0.0812921	-0.0771527	0.013396	-0.059378	0.050938		0.379055	-0.082283	-0.070244	0.0241299	-0.0452905	-0.0779052
0.00482575	0.00262503	0.0304129	-0.0477766	-0.153799	0.0929377		0.342632	0.234187	0.0437863	0.0236901	0.0227374	0.220313		-0.0773877	-0.0529881	-0.0336095	-0.0207925	0.0132859	0.115946		0.0474264	0.146259	0.10839	0.0158008	0.0614421	-0.0707458
-0.0182275	-0.0347787	-0.0543986	0.0233374	-0.00468608	-0.126091		0.281561	0.0812492	-0.0801406	-0.0853573	-0.131543	0.0263934		0.162356	0.0705021	0.0513158	0.0839039	0.12603	0.0339771		0.0255416	-0.0406455	0.0660044	0.086738	-0.0563045	-0.0766239
0.0185193	0.260298	0.20787	-0.138335	0.147401	-0.0177597		0.145895	0.0582063	-0.0834815	-0.0507927	0.0451323	-0.0408163		0.20654	0.123676	0.181221	0.105514	0.142634	0.0541972		0.1111	-0.03388	-0.00720656	-0.0145567	0.031013	-0.0762557
0.152377	-0.0169727	-0.0129306	-0.148491	-0.0518447	-0.0970571		0.327973	0.014021	-0.00684973	-0.0901801	-0.0545656	0.0619245		0.159119	0.0580102	0.0839429	-0.0705237	-0.059764	0.0562276		-0.0768934	-0.0171378	-0.0777451	-0.0743977	0.0443244	-0.0937032
0.110133	0.163575	-0.0203691	-0.170706	-0.0218852	0.152532		0.411202	0.101892	-0.049283	-0.000535909	-0.0678298	0.178226		0.21365	-0.0988815	-0.0113718	0.0679814	0.199177	-0.0878795		0.0722276	-0.104789	-0.00328756	0.0051414	0.0432456	0.0447555
0.0413406	-0.0546195	-0.0724	-0.0449835	0.123077	-0.0215691		0.445913	0.104778	0.0353564	0.091299	-0.0935646	0.119666		0.0083357	0.00727058	-0.0179396	0.145916	0.0220278	0.135506		0.272293	-0.0381316	0.0880279	0.00611515	-0.0602253	0.0438734
0.0247576	-0.0262918	-0.00265682	-0.0534028	0.0392192	-0.0269381		0.0828376	0.14358	-0.109857	-0.0222898	-0.0551075	0.130763		0.0611513	0.0975462	0.0779965	-0.0718217	0.046137	-0.0586947		0.288489	-0.0416117	0.0568717	0.0791616	0.049035	-0.0933479
0.213525	-0.12229	-0.0358415	-0.0357247	-0.0806174	-0.125276		0.282815	-0.0843137	-0.0943683	-0.130274	0.097141	-0.144975		0.312797	0.000493329	0.129158	-0.0167428	0.199685	0.0207905		0.20561	0.0515612	0.00759278	0.0100685	-0.0588137	0.0520837
0.0237343	-0.0872078	-0.0997918	0.0602347	-0.00865706	-0.159403		0.404166	-0.0581384	-0.0315066	-0.0274922	0.0815028	0.0314315		0.14146	0.0658528	0.113102	0.141408	0.155041	0.0167008		0.297623	-0.031838	0.0780321	-0.0851397	0.0284618	-0.0817941
0.206538	-0.0456382	0.0605078	-0.0514538	0.019181	0.0050132		0.333755	0.152834	0.0546283	0.038533	0.0553824	0.0017517		0.209745	-0.0855009	-0.0888548	0.0798167	-0.0627625	-0.0905913		0.077776	-0.0470056	-0.101509	-0.0808276	0.0334885	0.0434174
0.008727	-0.0181757	-0.121185	-0.0391443	0.0157964	-0.0189205		0.319435	0.107543	0.0496722	0.0363207	-0.0354391	-0.157955		0.253371	-0.0214897	-0.0771667	0.0141149	0.237886	-0.0759709		0.264388	-0.0154912	0.0905622	-0.0595854	0.0487092	0.0628079
0.0249399	-0.0430855	0.0504872	0.0822852	0.00731193	0.00963525		0.535117	0.0724763	0.025753	-0.0100026	0.0655935	0.064203		0.34349	-0.0637267	-0.109402	-0.0429731	0.0836653	0.00132102		0.334633	-0.0384976	-0.00658499	-0.0801693	-0.0562172	-0.0859779
0.0881769	0.0447619	0.00477869	-0.0342603	0.022897	0.0356024		0.365851	0.0450737	-0.0379897	0.0654023	-0.0826312	0.107522		0.0751468	-0.0324905	-0.00355003	0.0963331	0.133193	-0.0692016		0.256543	0.0131532	-0.0840762	0.135288	0.209164	0.141701
0.168475	0.0246572	0.0803357	0.019425	-0.0696724	-0.0840789		0.228636	0.023408	0.123313	0.0862872	0.0607324	0.0243933		0.181397	-0.0312037	-0.0070763	0.114472	0.0444855	0.0616147		0.164453	-0.0995927	-0.0236011	0.00741745	0.0418347	-0.0962745
0.198396	0.120043	0.437691	0.0727116	0.201425	-0.041508		0.335983	-0.0348936	0.0215161	-0.0642963	-0.0160255	-0.0903127		0.00923008	-0.00383426	0.0208905	0.108463	0.25277	-0.0691242		0.350921	-0.0588621	0.0995633	-0.102153	0.0331725	-0.0949365
-0.0591068	-0.0202578	0.0829103	-0.0433962	0.0202945	-0.0979338		0.271653	0.116282	-0.0554943	0.0542169	-0.0478448	0.0305627		0.159756	0.127783	-0.0183075	0.0662656	0.0147185	0.149809		0.0469578	-0.0287034	-0.0903704	0.0932485	0.0376705	0.0572573
0.0294797	0.0383834	0.0862472	-0.118991	-0.0320134	-0.0177333		0.451667	0.0676129	0.16956	0.047416	-0.00511476	-0.0626282		0.133883	-0.0342001	-0.000458809	0.108206	-0.0585332	-0.0896273		0.424158	-0.0822375	-0.0847837	0.0909013	0.0730487	-0.075493
0.0500574	-0.0848847	-0.034274	-0.138985	0.165813	0.0261885		0.337169	0.232849	0.134051	0.149387	-0.0123258	-0.181827		0.17249	0.026222	-0.0815063	0.00159629	0.0276725	0.150373		0.238178	-0.091704	-0.0693077	0.0179358	0.154787	-0.0794874
0.121305	0.0575347	-0.0180395	-0.126057	0.0425431	0.068648		0.380924	-0.0048566	-0.0227486	0.0182894	-0.0496762	-0.00994075		0.076564	0.23465	0.0863466	0.0136869	0.0516682	0.456476		0.28923	-0.0453684	-0.0890516	-0.0923945	0.246125	0.0431182
0.00616269	-0.0713	-0.0922868	-0.0200412	-0.023896	-0.150108		0.346766	0.0933657	0.0846142	0.0341102	-0.0343395	-0.00348837		0.204828	-0.0392693	-0.0252331	-0.0640803	0.101718	-0.0784454		0.203129	-0.10096	-0.0825016	-0.0769907	0.0402704	-0.0892631
0.082217	-0.0692281	-0.101662	-0.126343	-0.117533	-0.154464		0.172326	0.000477645	-0.0148722	0.0139575	0.0926527	0.0774334		0.196695	-0.0601262	-0.027802	0.122488	0.118559	0.125273		0.163733	-0.0223498	0.0123873	-0.0743914	-0.0593939	0.369477
0.0460782	0.0703384	0.0639423	0.0171842	-0.130691	0.0167901		0.357201	0.0291741	0.0322686	0.0763427	0.0223789	-0.000498509		0.111911	0.0379683	-0.00724035	0.331136	0.0427776	0.060509		0.0901599	-0.00869861	0.00382243	0.0232178	0.0310613	0.0696248
0.130012	-0.00546844	0.00224252	-0.123783	-0.115818	-0.0484783		0.450651	0.206	0.0636153	-0.0293399	-0.05989	0.081811		-0.0330343	0.0280637	-0.0832392	-0.0785758	0.112173	0.169237		0.249381	-0.0817786	-0.0677192	0.0194669	-0.0494543	0.0666505
-0.00661619	-0.0460397	0.205432	-0.0715284	0.107918	-0.138577		0.215837	0.0884572	-0.0292957	-0.0689925	-0.148616	-0.178114		0.10655	0.0617301	0.110165	0.0525788	0.0987342	-0.102562		0.331943	0.0654551	-0.0228991	0.140455	0.11372	0.136111
0.0485755	-0.0358229	0.0154015	-0.0824837	-0.0612756	-0.0174345		0.334048	-0.0120613	0.0328896	0.0101293	-0.0396139	-0.0544131		0.190811	0.0204421	0.0920117	0.0683996	0.0502158	-0.0963444		0.0444934	0.0515684	-0.0844804	0.00330924	0.153403	0.0574102
-0.0574471	-0.107239	-0.081248	-0.0330448	-0.0622248	-0.0827554		0.258132	0.245512	0.0801729	-0.158783	0.0242107	0.298995		0.12267	0.0221163	0.209579	-0.00545542	0.0500949	-0.0889801		0.176989	-0.0320231	0.00158751	0.0892349	0.0883421	-0.0825659
0.228307	-0.102607	-0.0037028	-0.0624738	0.119602	-0.148062		0.540872	0.118301	0.0894414	0.0365163	-0.134243	0.106597		0.171222	0.0664305	0.117291	0.0887782	-0.0725519	0.369176		0.238546	0.0262252	0.000361815	-0.0681309	0.125713	0.0549631
0.14364	0.0469246	-0.0231281	0.0863392	0.0536763	-0.00311113		0.284709	-0.121066	-0.037591	-0.0834117	0.0756228	-0.153542		-0.00583885	0.13442	0.200781	0.00183389	0.0541091	0.0303651		0.125231	-0.0936856	-0.00269915	0.0980969	0.0244471	-0.0723744
0.0644287	-0.129514	-0.0458525	-0.111097	0.0146136	-0.106357		0.221015	0.0150381	-0.101457	-0.0941901	-0.128975	0.202361		-0.000833909	0.0283631	-0.00887109	-0.0628917	0.12768	-0.0979119		0.194643	-0.0333662	0.236343	0.0113011	0.0273587	-0.0876876
-0.0271706	0.0186742	0.144097	0.018826	-0.0251841	0.0917805		0.447223	0.0560767	0.0103361	-0.078931	-0.0560422	-0.112794		0.30113	-0.00324678	-0.107104	0.0272793	0.0165691	0.131359		0.163538	0.0459109	0.0905585	-0.0834875	-0.0651068	0.209288
0.0436954	0.0553226	-0.0480249	-0.0600111	-0.0563625	-0.0214452		0.310522	-0.0401642	0.0511402	0.0642371	-0.0237983	-0.0444819		0.0960611	0.205566	0.154709	0.181127	0.132222	0.17358		0.176433	-0.041569	0.0627767	-0.0834236	0.0307166	-0.0920154
0.033404	0.0474039	-0.0401668	-0.101741	-0.0121649	0.190737		0.297207	0.0876269	0.00980608	0.128008	0.137106	0.0897574		0.342107	-0.0363602	0.0647945	0.0297981	0.0251537	-0.0890923		0.289875	-0.0168684	-0.076747	0.0111558	0.0422717	-0.0815268
-0.0220734	0.168904	0.0345303	-0.103829	0.0911504	0.222627		0.350005	0.0195993	-0.0370868	-0.0790767	-0.00388107	0.117822		0.240814	0.039842	-0.0399773	0.197482	0.0916979	0.214953		0.282513	-0.093817	0.00444075	-0.0727009	0.041	0.0813121
0.140894	0.0361175	0.0796651	-0.0461493	-0.0165329	-0.0117878		0.520663	-0.011086	0.126021	-0.0518544	0.0134288	-0.081987		0.0139707	-0.0348921	0.0806873	-0.0743132	-0.0663058	-0.0858198		0.258854	0.0804746	-0.028369	-0.0898266	-0.0720351	0.0433083
0.0134866	-0.131011	0.091128	0.00115537	-0.0647606	-0.169855		0.375161	0.269601	0.0304618	0.0323451	-0.0958889	0.0856041		0.255962	0.105589	0.169897	0.0901233	-0.0483374	-0.0898595		0.259772	0.0584189	-0.0751393	0.106303	0.0851435	0.214162
0.104887	-0.0639761	-0.0487552	-0.144168	-0.130433	-0.0865368		0.137351	0.0599149	-0.0965434	-0.0856013	-0.039482	0.12245		0.0246156	-0.0449395	-0.0930303	-0.0805773	0.0364195	0.139206		0.219641	-0.0138155	0.0047992	0.0252665	-0.0694161	-0.0684696
0.0508281	-0.135668	-0.159154	0.0477717	0.123756	-0.180643		0.360296	-0.0489212	-0.0844623	0.0264282	-0.0603066	-0.132111		0.156687	0.0336516	0.00177997	0.00952104	-0.0621974	0.179285		0.0294872	0.0173878	0.116226	0.316198	0.0139341	-0.117067
0.0285744	-0.133542	-0.127777	0.0417057	0.000226045	-0.115877		0.323102	0.181671	0.186077	0.066691	-0.0211948	0.0259243		0.245069	0.0984139	-0.0230504	0.0813285	0.205577	0.177936		0.410826	-0.0975475	-0.0773029	-0.0811906	0.0386234	-0.0723076
0.250685	-0.0154413	-0.0384799	-0.113008	0.0428168	0.124823		0.338578	-0.0207438	-0.00107072	0.296276	0.078569	-0.0118744		0.126404	-0.0870374	-0.0728613	0.0857868	0.0421888	-0.0869739		-0.0197126	-0.0139012	0.150734	0.0141716	-0.0664635	0.0545962
-0.0153693	-0.0865268	0.00113888	0.231933	-0.105429	-0.123038		0.386836	-0.0217944	0.00039943	0.163519	-0.135014	0.000728015		0.400524	-0.0961289	-0.090943	0.0767984	0.12323	-0.0990976		0.225922	-0.0546314	0.131586	0.00309727	0.0292481	-0.0912121
0.0979172	0.07491	0.0667871	0.0125896	-0.087361	0.0484339		0.373493	0.0549862	-0.0619539	-0.0573326	-0.121331	0.0324218		0.190405	0.0482282	0.0186356	0.00804582	-0.0727417	0.0391516		0.189486	0.0342918	-0.00355053	0.0101428	0.0374423	-0.0770365
0.138919	-0.0350609	0.0055617	0.0436932	-0.0300947	-0.028255		0.423212	0.240003	0.15106	0.124206	-0.1567	0.0221605		0.212867	-0.0304159	0.0628345	-0.00282044	0.140126	-0.08347		0.278725	0.0227796	-0.0104822	0.00418219	0.147887	0.177802
-0.0571409	0.0796029	0.00831324	0.00167543	0.0981412	0.227464		0.449047	0.0629174	-0.0671665	-0.00337041	-0.0192823	-0.0249713		0.180617	0.169314	0.0965458	0.0755839	-0.0601973	-0.0808875		0.123377	-0.111559	-0.0933455	-0.00038663	-0.041263	0.0584316
-0.103592	0.041646	0.039381	0.00593432	0.0392338	-0.000826131		0.347487	-0.0271871	0.077262	-0.131109	-0.0570614	0.015997		0.199582	-0.045239	0.044888	0.150552	-0.000587149	-0.0960996		0.316487	-0.0624833	-0.0427276	0.0545905	0.0139839	0.0314427
0.0591006	0.0957026	-0.0368418	0.0407421	-0.0404603	0.211072		0.220312	0.0742714	-0.0571819	0.00168772	-0.0241259	0.0799396		0.0299859	-0.0188426	0.0195612	0.102124	-0.0581273	0.050098		0.146437	-0.0909702	-0.166673	-0.0185159	-0.12882	0.112723
-0.0380529	0.0559218	0.0750005	0.0495454	0.0179988	0.0367433		0.480381	0.0099129	-0.104638	0.0790681	-0.0582468	-0.0620717		-0.0464036	0.111743	0.232739	0.16009	0.135551	-0.0968137		0.166938	-0.057199	-0.0283711	0.135131	0.028993	-0.106974
-0.0153035	-0.0986666	-0.0146013	-0.0174069	0.14607	-0.00316648		0.357841	-0.0563989	-0.0271973	0.0642187	0.035247	-0.130867		0.269367	-0.106986	-0.0195565	0.0695657	0.100907	-0.0886714		0.389488	-0.096681	-0.0784454	0.093718	0.246109	-0.0569787
0.109988	0.0159845	0.144993	0.131933	-0.0842637	0.0661397		0.315039	0.0624859	0.0677432	-0.118342	0.00287351	-0.174014		0.320983	0.012082	0.127971	0.135884	0.037996	-0.094303		0.107772	0.0584847	-0.0243282	-0.0102096	-0.0689765	0.124388
0.144921	0.00669	-0.00325821	0.0922853	0.0063881	-0.143667		0.331731	0.241139	0.207133	-0.0944144	-0.0916723	0.104243		0.157494	-0.00219415	-0.0335007	-0.0122886	0.113921	0.0056598		-0.00865341	-0.0120214	0.0911703	0.0234735	0.0666674	-0.0723337
0.0735162	-0.0535259	0.0991553	-0.0666413	-0.0422299	-0.151152		0.199209	0.0638397	0.0310726	-0.00987305	-0.0202012	0.0726658		0.0545643	0.148354	0.146737	0.237782	-0.094258	0.111016		0.275391	-0.13376	-0.0387167	-0.0993338	0.288019	-0.00646853
0.109268	0.0411037	-0.00830098	0.0128159	-0.0349129	0.164731		0.323382	0.0433392	-0.00197356	0.0186632	-0.131446	0.294777		0.230326	-0.0287415	0.0736787	0.004784	0.135514	-0.0712509		0.0634004	-0.0356706	-0.0108753	-0.0747922	0.140317	0.0415636
-0.0675609	0.0308349	-0.157696	-0.0767762	-0.1239	0.243729		0.377747	0.152219	-0.0430543	-0.0583714	-0.000567963	0.0769232		0.0290006	0.081168	0.223658	0.114024	-0.0602562	-0.0885072		0.100132	0.160794	-0.0838571	0.00652579	0.139855	0.170128
-0.0170313	-0.0126398	-0.0308496	-0.0642875	-0.0549414	-0.00809874		0.395311	0.110995	0.0663045	-0.149335	-0.129501	0.168183		0.169603	-0.0370403	-0.0924487	0.207827	0.0143144	0.0112448		0.188681	-0.0918535	-0.00536006	0.104258	0.0484428	0.0547347
0.159901	0.157359	0.0711033	-0.140152	-0.0469413	0.0162083		0.395327	0.0184537	-0.0131011	-0.117436	-0.0800712	-0.0980984		0.131484	-0.0633091	-0.0119484	-0.0939831	0.130131	0.0263396		0.337058	-0.089033	-0.00629993	0.00280459	-0.0622896	-0.085493
0.037274	0.00522129	0.156079	0.00204825	0.0303666	0.0640386		0.216235	-0.0190063	-0.0457279	0.00837655	-0.0594888	-0.0194317		0.215583	0.0517159	-0.00880283	0.0138626	-0.0534289	-0.0734421		0.143379	-0.112924	-0.0989174	0.00317971	-0.0801747	-0.102309
-0.00446263	-0.0794165	-0.0736579	-0.0641541	0.0117521	-0.0752689		0.502864	0.116854	0.0456556	-0.00904332	-0.00152103	-0.0834385		0.0290431	0.0316525	0.166166	0.183843	0.03994	-0.0742068		0.0394956	-0.0330619	0.0845931	-0.0748648	0.0446964	-0.0723892
0.0227759	0.13905	0.0989668	0.0357194	0.0193159	-0.020398		0.422655	0.24496	0.0892328	-0.0438659	-0.03226	-0.03364		0.168241	0.0217403	-0.0136069	-0.0807394	0.122374	0.0313311		0.395397	0.0244072	-0.0846983	-0.0793099	0.0206601	0.153994
-0.0383689	-0.0500148	-0.0376727	-0.171598	0.0765969	0.155109		0.390733	0.205014	0.15658	0.0621489	-0.0513106	-0.0697923		0.267162	0.0262655	-0.068008	0.208845	-0.0887682	0.0514221		0.178409	-0.0816257	0.0140475	-0.0681807	0.0579992	-0.0700417
0.0851767	0.026919	0.243736	-0.0388684	0.0784025	-0.100546		0.231931	-0.0583293	-0.0830938	0.158864	0.0170463	-0.0465369		0.179667	-0.101795	-0.107285	0.082889	-0.0581213	-0.0969184		0.291288	-0.123819	-0.123152	-0.0424861	0.0971871	-0.115168
-0.00353968	0.0150924	0.0386199	0.0426692	-0.051479	0.155432		0.3497	0.123689	0.0616797	-0.114861	-0.0877588	-0.037181		0.216915	-0.0617175	-0.0248145	0.135718	0.015096	0.00952484		0.0875841	-0.0804643	-0.0743137	-0.0724954	0.0379108	0.19327
-0.0557433	-0.0223263	0.0306911	0.0196803	-0.131413	0.101257		0.315862	0.0241544	0.0104904	0.145022	0.025481	-0.107561		0.23432	-0.0829909	0.010852	0.00880881	0.230132	-0.0935657		0.0923758	-0.0965593	-0.00227584	2.10141e-05	0.0372383	-0.0827396
0.0674022	-0.0471236	-0.08413	0.00765891	-0.111507	0.0601376		0.296449	0.116776	0.0176828	-0.0312385	0.0137126	-0.0360459		0.242821	0.0119689	-0.0161942	0.0547781	0.10876	0.0190817		0.225354	-0.0980333	0.0736786	-0.0738145	0.148799	0.0725302
0.217645	-0.142248	-0.164037	0.0352412	0.0648861	-0.0896739		0.566536	-0.000993782	-0.059962	0.0936501	0.071041	0.0363335		0.46378	0.11008	-0.0248742	0.0514457	-0.0759806	0.242249		0.324726	-0.0985868	-0.0979529	0.00588884	0.029706	0.162444
0.261719	0.0757842	0.0239372	-0.012536	0.0108938	0.147932		0.297927	0.0641514	0.111577	0.0412084	-0.0344131	0.109212		0.167685	-0.0413155	-0.0803936	0.00415514	0.0337844	0.0444444		0.210724	-0.0144424	-0.105919	-0.00609569	0.124686	-0.0945126
-0.00837468	0.0111545	-0.0398418	-0.127767	0.0302606	-0.0651375		0.349722	0.160454	0.0800971	0.0687773	-0.0675246	0.0381042		0.160509	-0.0317975	-0.0836935	-0.0664961	0.318736	0.0444616		0.0822587	-0.116767	-0.099353	-0.0808956	0.0569719	-0.107189
0.130623	-0.0462132	-0.0749209	-0.0689482	-0.0137393	-0.0428569		0.217014	0.0757142	0.0833056	-0.0243955	0.0248788	-0.0181655		0.23335	0.115192	0.00418645	-0.0657465	-0.0521535	0.097248		0.0379265	-0.0771015	-0.0777504	-0.0606217	0.035641	0.085952
0.16003	-0.0475181	-0.0145235	0.0264457	-0.105013	-0.11965		0.301018	0.0863626	0.01552	0.0479958	-0.0473697	-0.0976072		0.162857	-0.0249582	-0.101272	-0.0726509	0.0332071	-0.0824752		0.171453	-0.0857178	-0.0821863	-0.00341833	0.150117	0.0463922
0.27362	-0.114366	0.039724	-0.0211262	0.120277	-0.150739		0.158421	0.0288952	0.00709209	-0.0598248	-0.0343069	0.0672589		0.112644	0.108087	-0.0197057	0.173491	0.0218093	0.0292847		0.195263	-0.0181624	-0.0744671	-0.0715804	-0.0445869	0.191812
0.0656343	0.00742407	-0.143181	-0.061562	-0.0297289	-0.0493608		0.340236	0.094944	0.0118415	0.0420174	-0.0194152	0.103212		0.304516	-0.0362434	0.0684735	-0.0027086	0.0284273	-0.0907896		0.0993817	-0.0948	-0.0950582	-0.0823778	0.12391	0.0348855
0.225882	0.0367468	-0.0756759	0.141321	6.19316e-05	0.092899		0.320936	0.0489464	0.038467	-0.050524	-0.150531	0.0139828		0.285663	0.0203432	-0.00750741	0.232877	0.122391	0.0426033		0.157586	-0.0151834	-0.0768611	-0.0681658	0.048808	-0.0792101
0.0648114	0.0930783	0.00175824	-0.0753829	0.134314	0.0318181		0.214862	0.0754607	-0.0590357	-0.141536	0.00303796	-0.0517922		0.225451	-0.0352205	-0.0724301	0.15379	-0.0539143	0.0388346		0.212166	-0.02573	-0.00584693	0.0136814	-0.0719672	-0.102594
0.188022	0.0378904	0.00384332	0.0290688	-0.0119076	0.214607		0.487799	0.137528	0.00126979	0.0640904	0.0585385	-0.0175237		0.113935	-0.0296238	-0.00160554	0.161507	-0.060866	0.026954		0.222645	-0.0521747	-0.106475	0.0584836	0.0648798	0.16867
0.191048	0.0991477	0.117037	0.0757781	-0.11219	-0.057904		0.251885	0.0486741	0.0193621	0.0277255	-0.00744514	0.00187765		0.183416	0.114596	0.049415	0.0911256	0.0534981	0.0271356		0.174953	-0.0899989	-0.0614411	-0.068464	0.0556603	-0.0747353
0.13411	0.052901	0.0273965	-0.0167092	0.00878667	0.00754786		0.356886	0.179984	0.182431	-0.025827	-0.0152345	0.0283552		0.0599508	-0.0566811	-0.000736536	-0.0854772	0.0998709	-0.0848264		0.345045	-0.0331694	0.130406	-0.0132957	0.124979	0.0429173
-0.0316447	-0.122837	-0.0985803	-0.0190592	0.112841	-0.152398		0.343921	0.0356671	0.0947119	0.0447955	-0.0683349	0.0892311		0.142383	0.0883971	0.227787	0.156757	0.0705827	-0.0157518		0.0205184	-0.00798574	0.00578857	0.0145461	-0.0564256	-0.065838
0.240587	0.0519042	0.00376148	-0.142983	0.120577	0.132672		0.430526	0.238427	0.184914	0.15541	-0.106879	-0.0250097		-0.00973635	-0.0954653	-0.0846548	0.0831714	0.0365308	-0.101387		0.211291	-0.0968487	-0.00155251	-0.0851343	-0.0637735	-0.0775269
-0.0384884	0.0646561	0.098283	-0.0580877	-0.0639078	-0.0598774		0.375968	-0.044785	-0.0634205	0.0945382	-0.0672492	-0.0198004		0.0695888	-0.028221	0.0723452	-0.0818494	0.0267522	-0.0976591		0.398535	0.433551	0.219009	-0.00395245	-0.0615177	0.270125
0.0499675	-0.0946353	-0.0984847	0.0207162	0.00731334	0.011734		0.190807	-0.0161356	-0.0490318	0.0410859	-0.0149266	-0.172955		0.129109	-0.106974	-0.0327651	0.157441	0.115434	-0.0814622		0.149912	0.112714	0.0838897	0.0125909	0.0557521	0.212125
-0.0613142	0.0939473	0.106937	-0.0632312	0.0506549	0.0506316		0.341797	-0.0471619	-0.125856	-0.0200131	-0.0852395	-0.0364091		0.248908	0.0319602	0.074551	0.0086172	-0.0517161	0.0502148		0.223581	-0.102513	0.00297671	0.100112	0.0509807	0.0597705
-0.0551709	-0.0323008	-0.016011	-0.0298081	0.0644648	-0.0521053		0.272749	0.00716244	0.000299763	-0.0432932	0.125699	0.0671317		0.257688	-0.0791838	-0.0115813	0.00224411	0.19395	-0.0790863		0.352798	-0.0375339	-0.0871166	-0.0789631	0.0452299	0.0744593
-0.0433606	0.108362	0.000704181	-0.0312525	-0.0316395	-0.0425886		0.30831	0.0649678	0.0415911	0.0348229	-0.0812243	-0.00930737		0.17155	-0.0161021	-0.0793111	0.0267144	0.171255	-0.0675734		-0.0343969	-0.0764585	0.0885731	-0.0625821	0.0577097	-0.0762358
0.0200828	-0.0954823	-0.047238	-0.0282464	-0.0329066	-0.162181		0.220254	0.123623	-0.0133834	0.0231657	-0.0645013	-0.0130031		0.188186	-0.11732	-0.0284012	-0.0972514	0.0127141	-0.00137022		0.119361	0.0192619	0.0519345	-0.0885672	-0.0622578	-0.0918821
0.096816	0.00923136	-0.065543	-0.118723	0.144922	-0.0133607		0.49375	0.0109076	0.00591411	-0.0331667	-0.0658618	-0.165382		0.0564669	-0.107011	-0.0910088	-0.0811948	0.0823184	0.145702		0.394163	-0.0354996	-0.0839741	-0.0723726	0.109256	0.0284495
0.0373504	0.0305835	-0.0317123	-0.0750131	0.0366536	0.15056		0.244306	0.110667	-0.0111139	-0.0874537	0.0939393	-0.0540853		0.403957	-0.0326642	-0.0937179	0.0238147	-0.0670605	0.0193858		0.312388	-0.0347031	0.0760023	-0.066607	0.0428906	0.0551018
-0.0602103	-0.0915943	-0.132764	-0.147666	-0.00576802	-0.0289617		0.227695	-0.0048704	0.107146	-0.136689	-0.0838379	-0.0855354		0.156526	0.20762	0.0743579	0.163532	0.129983	0.163321		0.144385	-0.115053	0.038826	-0.0147827	0.0224537	-0.0985061
-0.0607628	0.0128013	-0.0487309	-0.00336896	-0.0123604	-0.0526108		0.400884	0.0561189	0.0168793	0.0846278	-0.0558343	-0.14142		0.255111	-0.0336232	-0.0808933	0.016426	-0.0601997	0.203315		0.257457	-0.0407289	0.0654001	-0.0744701	-0.0621156	-0.0887401
-0.13496	-0.0562798	-0.0873161	-0.0558432	0.0372629	0.0835002		0.393631	0.0531019	0.00757279	0.0948438	0.0749806	-0.0120149		0.0134634	0.0168864	0.0425242	0.0706222	0.110173	-0.105086		-0.0718652	-0.010727	0.0853594	0.115531	0.0267848	-0.081393
-0.13792	-0.0931377	-0.0335183	0.0120195	-0.00370375	-0.0823557		0.290353	0.03479	-0.0440009	0.0175784	-0.0320442	-0.1621		-0.0394055	0.0138918	-0.0855848	0.0597958	0.109835	-0.0842336		0.155653	-0.00759529	0.017368	0.0213343	-0.0625312	0.0867039
0.123369	-0.117993	-0.0786937	-0.0635417	-0.0346959	-0.0395331		0.221659	0.112214	0.130832	0.0887454	-0.0616391	0.0321125		0.305696	-0.0319335	-0.0768357	-0.079851	0.0318779	0.0273572		0.159368	0.0964529	-0.000589965	0.00673447	0.023258	0.0323453
-0.0528594	0.061088	0.0471431	0.029451	-0.0632354	0.165726		0.318232	-0.101326	-0.0323611	-0.109511	-0.0941755	-0.0703426		-0.00611858	-0.0172617	0.00531258	-0.0626025	0.0420255	0.0607673		0.295014	0.102691	0.0877023	-0.0732417	-0.0542793	0.0591669
-0.0901636	-0.0880499	-0.0689363	-0.0965477	0.0341172	-0.0532624		0.386236	0.10587	0.250096	0.00497039	-0.114832	-0.138641		0.413027	-0.107754	-0.0844313	0.0657225	0.210901	-0.076816		0.219539	-0.0159714	-0.0746655	-0.0758631	0.0698134	-0.0757839
0.0374635	0.0256211	0.0163633	0.108771	-0.106407	-0.0252661		0.252741	-0.00729429	0.0504086	0.0344249	0.0514995	-0.165344		0.380482	0.0176101	0.0659009	0.080956	-0.0986634	-0.020872		0.103809	-0.0407015	0.127357	-0.0874391	-0.0665284	-0.0981091
0.124598	-0.0445946	0.0715642	-0.136255	-0.0527042	0.00988933		0.300533	0.156413	0.0811256	0.203669	-0.0076676	0.160968		0.0603605	0.134177	-0.0257202	0.127316	0.00548201	0.156069		0.32695	-0.0870784	0.0121657	0.0997154	0.0491468	-0.0827331
0.0619908	-0.0859361	-0.112094	-0.109394	0.0550358	0.0100855		0.535049	0.0195218	-0.039031	0.112854	-0.0376103	-0.085066		0.320595	-0.0973378	-0.0708939	0.0151347	-0.0585465	-0.0767371		0.202864	0.00536056	-0.0913908	-0.0136473	0.201213	-0.100509
0.251097	0.0311816	-0.0890952	0.0115503	-0.0392119	0.0533963		0.362535	-0.038971	-0.00279093	-0.0853769	0.0820142	-0.0777135		-0.0514093	0.0900149	0.0743243	-0.0779673	-0.0745602	-0.110265		0.350392	-0.0150649	-0.137281	-0.034558	-0.0994131	-0.12161
0.257678	-0.0222032	-0.0115932	-0.0878027	0.061202	0.0851693		0.237595	0.00439461	-0.00383731	-0.0876414	0.0124744	-0.149565		-0.0503679	-0.0308301	0.0713877	0.0940126	0.130535	-0.0981128		0.0607505	-0.0950139	-0.0797419	-0.0897467	0.140523	-0.0734968
0.107126	0.0846739	-0.109506	-0.0411688	-0.0686235	0.015091		0.484019	-0.0706875	-0.0389948	0.0110102	0.0564537	0.040794		0.29115	-0.0504277	-0.0287925	0.242488	0.0363049	0.0188414		0.127571	0.0260116	0.166551	-0.00251146	0.0354617	-0.0776027
0.0752652	0.0123629	-0.0424396	-0.160739	-0.043663	0.136392		0.38477	0.00832187	-0.0708957	-0.0538059	-0.0724635	-0.0300723		-0.00386399	0.0254364	-0.0918427	0.250738	0.0452774	0.164263		0.350927	-0.031174	0.163383	-0.07135	0.159207	0.0605954
0.250855	0.171524	-0.0892293	-0.0806366	0.0292625	0.322563		0.392356	-0.148278	-0.0888793	-0.0739341	0.0279676	0.179711		0.354325	0.135962	-0.0241382	-0.000519427	-0.0583221	0.042015		0.270011	-0.0205988	-0.0851169	0.0890374	0.036822	0.102944
-0.0501788	-0.0744825	-0.161117	-0.133078	-0.140727	0.135406		0.228312	0.130995	0.056745	-0.00961885	-0.0401789	-0.0222683		0.0817178	-0.0163212	0.107464	0.00858935	-0.0443875	0.0758224		0.147827	-0.0832303	0.00884798	-0.0657023	-0.0601996	-0.0756776
-0.00164863	-0.0757771	-0.0225331	-0.0373178	0.0489043	0.00147296		0.269419	-0.04819	-0.0732912	-0.0345419	-0.0719542	-0.179516		0.231385	0.155053	0.135865	-0.0511196	0.0447313	0.0546421		0.103238	0.0564925	0.17553	0.19459	0.0381523	-0.0802326
0.048077	0.00660398	-0.040921	-0.0798775	0.00186697	0.01845		0.394796	0.153771	-0.0747813	0.0511064	-0.0450264	0.108794		0.00906415	-0.0283638	-0.0838748	-0.0138781	-0.0702786	-0.0988961		0.193993	-0.0279566	-0.0808236	-0.0815417	0.0412935	0.0591366
-0.0562284	-0.0140615	-0.0971805	-0.0467251	0.0655645	0.0977124		0.194029	0.156461	0.100769	0.0936658	-0.160611	-0.0190332		0.354895	0.0507698	-0.106136	-0.098118	-0.0797524	0.0191762		0.212963	-0.113078	-0.107677	-0.105538	-0.0778218	0.00642512
0.0906615	-0.0431848	-0.0565515	-0.0400746	-0.106411	0.0570634		0.309696	0.143519	0.106407	-0.0397054	0.0258242	0.0126732		0.0480436	0.0220876	-0.00354197	0.141163	0.0281212	0.15609		0.0254013	-0.0384283	-0.00298276	-0.0740241	0.0505115	0.0479623
-0.00585994	0.0897766	0.0190987	-0.0756275	0.0635593	0.0650169		0.371753	0.0156737	-0.037746	0.0151138	0.0741694	0.0208065		0.0888492	-0.0498146	0.136284	-0.0161299	0.125695	-0.0778618		0.39582	-0.0314386	-0.0180383	0.077638	0.0987074	0.0514749
-0.0386582	-0.0127242	-0.0267584	-0.116353	0.067339	0.186404		0.488443	0.0423736	0.104082	-0.00391523	-0.0576799	0.0522216		0.150703	-0.00949278	0.106571	0.198494	0.162483	0.0804932		0.244814	-0.0880133	0.0116533	0.0303628	-0.0622098	0.0742302
0.129904	-0.0467673	-0.0989755	-0.0599032	-0.129603	-0.161934		0.353964	0.0676985	0.000111692	-0.0369638	0.120299	-0.0427257		-0.00691086	0.0309842	0.0896393	0.00125057	0.135961	0.161806		0.290483	0.0740919	0.132938	0.0624529	-0.0660595	0.0229431
0.0272493	0.175397	0.131572	-0.0883811	0.0284135	0.0647816		0.421025	0.0799463	0.131785	0.149751	0.0946696	0.0302225		0.332898	0.00423951	-0.0967279	-0.0925153	0.0109316	0.135736		0.318013	-0.00324484	-0.0615982	0.0285969	0.0621605	0.0846468
0.0527716	-0.10069	-0.00856527	-0.0602081	0.0402405	-0.136042		0.373289	0.0901069	0.0986445	-0.015466	-0.131407	-0.00620989		0.186257	0.057556	0.0360182	0.0579691	0.00282622	0.126815		0.286162	0.0295973	0.00241462	0.00532205	0.0353002	-0.0745202
-0.0596418	0.0211325	0.00296128	-0.0167786	0.00230367	0.120701		0.416772	0.0203223	0.0441921	-0.0295888	-0.0143179	0.167978		0.141196	0.019626	-0.0156295	-0.0814453	0.128623	-0.0825699		0.224569	-0.0960814	-0.0850114	-0.00220605	-0.0578088	0.169451
0.0912045	0.0340927	0.148142	-0.141506	-0.0599892	-0.145844		0.3089	0.113181	0.115035	0.00942744	-0.0575569	-0.00254939		0.0298595	-0.092358	-0.117261	-0.110673	-0.0985356	0.321219		0.189206	0.000876347	0.0312207	-0.0273139	0.0932298	0.0290026
-0.0731848	-0.0807928	-0.0565742	0.00867801	-0.129693	-0.0347078		0.240412	0.051655	0.0468403	0.143549	-0.116562	0.0501107		0.273767	0.0152446	0.272429	0.0607344	-0.0588416	-0.0718571		0.254344	-0.0957055	0.0123415	0.0941592	-0.0703497	-0.0746586
0.20981	-0.0525275	-0.0743444	-0.0698553	-0.00686458	0.0420191		0.195361	-0.0868321	0.00373004	-0.00926747	-0.0162958	-0.0969133		0.281972	-0.0258611	-0.0402617	0.287273	-0.0797576	0.00540962		0.300471	0.0793871	-0.0807067	-0.0149539	-0.0834203	-0.0885966
0.118055	-0.00371596	-0.146864	-0.0285413	-0.0263909	-0.00293944		0.299994	0.0606435	0.139908	0.0368117	-0.0903137	-0.0284322		0.322051	0.104529	0.0999427	-0.0942911	-0.00940326	-0.0935317		0.187765	-0.0533863	0.0561223	-0.0963664	0.0207426	-0.102592
0.288323	-0.0364018	0.0288603	-0.0418823	0.43593	-0.0273315		0.435366	0.0393116	-0.0646255	-0.0575391	0.0790327	0.00359493		0.356336	-0.033537	0.0681494	0.0702305	-0.0722464	-0.105954		0.13148	-0.0396283	-0.0880187	0.010279	0.0431496	-0.0760232
0.00714478	0.126515	0.160639	-0.0192718	0.189504	-0.00395785		0.287813	0.117076	0.106828	-0.0632242	-0.080979	-0.021231		0.472314	0.0797343	0.0534718	0.195497	0.0422268	-0.031807		0.156286	0.0136506	0.0772336	0.0248359	0.154144	-0.126867
0.135093	0.0576207	-0.0692575	-0.0579818	-0.0354379	0.083786		0.400768	0.136853	0.057063	0.211399	0.0257109	0.114622		0.0787432	0.0532052	0.0528442	0.19299	0.293663	0.0151817		0.125101	-0.0333894	-0.00956187	-0.0722789	0.150121	0.167879
0.125317	-0.0268676	0.0695472	0.0245132	0.0236663	0.00595468		0.391679	0.0802207	0.0151872	0.0142777	-0.102002	-0.0629418		-0.0887274	-0.0970749	-0.0761554	0.0114467	-0.0611675	-0.0830246		0.163935	-0.0810803	-0.0756311	-0.0702425	0.146043	-0.0975696
0.0541849	0.0479873	-0.00553647	-0.120658	0.117012	0.0539437		0.367717	-0.0362144	0.0546128	-0.0716155	-0.118293	-0.152766		0.230706	-0.0584984	0.0452096	0.0743861	0.292818	0.0186726		0.227382	-0.0967212	-0.0856609	0.000691348	-0.0584631	-0.0984319
-0.0820937	-0.0718799	-0.152135	0.0399064	-0.0454458	-0.116017		0.353521	0.0442921	0.041457	-0.0566278	-0.0260786	0.108951		0.272031	-0.0578212	-0.0250473	-0.0103038	-0.0602931	-0.0909991		0.156333	-0.10052	-0.0470082	0.0839749	-0.0331613	-0.126417
0.0203138	0.0899564	0.0385031	0.00816416	0.0282118	0.0480091		0.294054	0.0188922	0.0653962	0.0214768	-0.0216269	0.0208215		0.234222	0.10115	0.0836078	0.0102739	-0.0604637	0.0577159		0.365779	-0.0859865	-0.0809065	-0.0700243	0.0473547	-0.0708047
-0.00729695	-0.0611218	-0.024091	0.0221821	0.0296376	-0.0490905		0.284516	-0.0863715	-0.0766907	-0.0350854	0.015489	0.222171		0.269822	0.102044	0.164871	0.101889	0.153076	0.0955738		0.231993	-0.0339457	-0.0186242	0.177776	0.0426002	-0.080202
0.00287929	0.00320397	0.0900559	-0.12132	-0.0389529	-0.117052		0.227436	0.0821655	0.12923	-0.0559965	-0.0200775	0.112956		0.161222	-0.0161324	-0.0371563	0.118846	0.173358	-0.120879		0.150326	-0.0608044	-0.114768	-0.105721	0.0904614	-0.108014
-0.0308692	-0.0562116	-0.0831812	-0.0499651	0.0220595	-0.13322		0.380823	0.0737078	0.0556034	-0.054741	0.135851	-0.0311752		0.0243715	0.0331127	0.117614	0.0440176	0.200601	-0.109227		0.273731	-0.0285044	-0.080431	0.00441836	-0.0612415	-0.0764313
0.134075	-0.0745705	-0.0875571	-0.117538	0.0707643	-0.0539035		0.270522	-0.0347376	0.0698003	0.0799094	-0.0102718	-0.0816468		0.241984	-0.0470355	0.0732289	0.0887559	0.230333	-0.0879066		0.185705	-0.0357197	-0.0101253	-0.0979597	0.2233	0.0459619
-0.0435966	0.144081	-0.0301828	-0.115345	-0.0945443	0.103586		0.418353	0.0371874	-0.0117226	0.0522269	-0.0865596	-0.0218673		0.141118	-0.00387214	0.169746	0.0526468	0.197696	-0.0293123		0.0558908	-0.0310402	0.000142479	-0.00376248	-0.0767637	-0.0877388
0.348342	0.00866975	0.101628	-0.100259	-0.0959886	0.175346		0.420465	0.0902479	-0.0422121	-0.0919192	0.0204461	0.182402		0.164941	-0.0401598	-0.0769503	0.0785324	0.302073	0.0650005		0.243573	-0.0851328	-0.0834788	0.107038	0.157603	-0.0809777
-0.0083363	0.0524378	0.0119721	-0.103076	-0.0133335	-0.122472		0.265347	-0.0269693	-0.0578692	-0.0372192	-0.0353378	0.0211106		0.368299	0.0371525	0.062319	0.0752699	0.226716	0.208135		0.276189	-0.0915837	-0.0799034	-0.0765947	0.0327025	-0.067044
0.0112509	-0.0177505	-0.09259	-0.075993	0.0310208	-0.148552		0.300407	0.0592057	0.0969986	-0.0877079	-0.0434688	-0.00873774		0.151164	0.00124644	-0.0345012	-0.0230297	0.094267	-0.0110171		-0.0358164	0.00964219	0.0183417	-0.0607938	0.0557685	-0.0583108
-0.0204372	0.220824	0.0171963	-0.104104	-0.0985616	0.10473		0.309843	0.15318	-0.0351235	-0.087465	0.0460475	0.25994		0.0282587	-0.0489827	-0.0227182	0.0456646	0.0142959	0.0249367		0.188879	-0.0841278	0.0187913	-0.066416	0.0555557	-0.0693772
0.11587	-0.0301531	-0.041738	-0.0457123	0.264724	-0.00563		0.3751	0.0423082	-0.00314892	0.0178804	0.0702044	0.108776		0.221558	-0.101739	-0.0138805	-0.0140323	0.113527	0.0419218		0.065817	-0.0336468	-0.0176791	0.000360131	0.0359894	-0.0883315
-0.0802042	0.0982477	-0.00340854	-0.0771803	-0.0331825	0.0527033		0.322081	0.0913004	0.103179	0.0143322	0.0400223	0.166391		0.187528	0.00632238	0.0373853	0.144184	-0.0729172	-0.0830184		0.197614	-0.0493083	-0.0221986	0.155339	0.0509396	-0.111193
0.0801735	0.0370886	-0.0241596	0.0987003	0.0363684	-0.0279647		0.292154	0.129824	-0.0259173	-0.0130207	0.024226	0.147388		0.12311	0.138158	0.00296214	0.283474	0.10966	0.0194359		0.0849909	-0.122897	0.0420226	-0.0145636	-0.0740633	-0.114925
0.0627277	-0.0335862	-0.0547764	-0.150462	-0.0562047	-0.172659		0.198736	0.231678	0.102969	0.103382	0.00221623	-0.000117351		0.322882	-0.0394405	-0.0887821	-0.080851	-0.061186	0.153929		0.0451581	0.0439768	0.0389054	0.0544777	0.113062	0.138057
0.0225244	0.0120382	-0.0410318	-0.0562393	0.115945	0.0013999		0.219605	0.0303315	0.0304783	0.0211729	-0.0427695	0.185135		0.235837	-0.0410459	-0.0844521	0.0747624	-0.0641427	0.046676		0.247537	0.331011	0.0945426	-0.0666503	0.0537501	0.213225
0.206903	0.145898	0.0260776	0.104356	0.0323859	0.080395		0.376367	-0.0277853	0.073614	-0.0393729	-0.03715	-0.134985		0.019857	0.168123	0.111146	-0.0877054	-0.085463	0.128697		0.0898803	-0.0522672	-0.0917628	-0.010295	0.233358	-0.0898709
0.0463162	-0.0387491	-0.0987324	-0.121816	-0.0243331	0.05847		0.208481	-0.0730127	-0.153379	-0.131543	-0.118333	0.0897242		0.299677	-0.0251587	0.171499	0.0996712	-0.0694776	-0.0946514		0.122794	-0.0909944	0.086268	-0.0729071	0.022913	-0.0705536
-0.0734215	-0.0755421	-0.0877694	0.100273	-0.105773	-0.0573523		0.271329	0.24836	0.216176	-0.0156922	-0.0750542	0.0978725		0.280825	-0.00201055	-0.0862806	-0.0129684	0.0161885	0.265972		0.0983237	-0.0868412	-0.0726876	0.0217189	0.054311	0.0761711
0.114339	0.222908	0.159864	-0.0641112	0.114411	-0.043292		0.308267	0.24466	0.0466746	-0.118892	-0.146923	0.0810453		0.107569	0.0147372	0.0701829	0.0869497	-0.0641323	0.0179274		0.227213	-0.0309663	0.0761659	0.0973075	0.0491311	0.0250949
0.312939	-0.094961	-0.0778369	0.00111225	0.135011	-0.0956253		0.309139	0.0783855	0.133381	-0.0222381	-0.0545077	0.0398181		0.0795216	0.0677214	-0.00880762	-0.0883553	0.274821	0.246524		0.31294	-0.0878268	-0.0676496	-0.0683351	0.0527484	-0.0897464
0.0716667	0.141333	0.189253	0.104144	0.0313652	0.114285		0.411528	0.14776	-0.00858868	-0.0161907	-0.0931321	0.0591903		0.153409	-0.00680905	0.0305987	0.0450418	0.0923973	-0.00213016		0.283254	-0.0395644	0.078211	0.0873976	0.0388203	0.0662228
0.0556673	-0.06241	-0.0103587	0.12481	-0.118901	-0.00872922		0.372312	-0.0497665	-0.0450341	-0.0854914	-0.0289967	-0.0737167		0.131364	0.0114465	-0.026305	-0.0810174	0.00821302	0.0249017		0.289163	-0.0988779	-0.0978962	-0.0938635	0.0448235	0.0518242
-0.0574082	-0.0205765	-0.0639541	0.027554	0.122497	-0.0800292		0.31861	0.0500279	0.0370713	-0.00716248	-0.131116	0.0348617		0.168221	-0.0368116	-0.0163736	-0.088013	0.0258579	0.0419399		0.116212	-0.0184033	-0.0805475	0.0180549	-0.0633032	-0.0641596
0.0921474	-0.0720548	-0.0165277	-0.00710336	-0.130671	0.147462		0.364384	-0.132815	-0.130209	-0.0484108	-0.0476866	0.163145		0.148068	0.00943597	0.110711	0.122157	-0.0784539	-0.0975164		0.207258	-0.04481	-0.00380972	-0.0783398	0.134718	-0.106448
0.185699	-0.0878122	-0.124125	0.0123935	-0.00989408	-0.0272677		0.399392	0.019449	0.0206453	-0.0556738	-0.0284941	-0.156256		0.092931	-0.0527944	-0.0339043	0.125965	0.0253525	0.0149159		0.0617103	-0.0885639	-0.0869189	0.0142681	-0.0608673	-0.0825869
0.148903	-0.0389645	-0.0707648	-0.00383704	0.0191318	-0.00659486		0.269689	-0.0554454	-0.069393	-0.103762	-0.014044	-0.098859		0.183777	-0.0328103	0.0567019	0.107253	-0.0817643	0.0333773		0.278548	0.177592	-0.00269373	0.0176149	0.0424844	0.040116
0.0224552	-0.0462244	0.177873	0.0098655	0.129856	0.100592		0.242632	-0.131239	-0.119913	-0.118767	-0.107041	-0.119683		0.355649	0.0505588	-0.0397545	0.112958	0.0155111	0.22333		0.250727	-0.0950868	-0.0139212	-0.0932353	-0.0747067	-0.103707
-0.175532	-0.0347687	-0.0765043	-0.026767	-0.0882186	-0.0390253		0.199819	0.169982	0.0692478	-0.0204271	-0.0264565	-0.0108462		0.0726952	-0.115284	-0.0168043	-0.00122541	0.0195138	-0.109633		0.0796792	0.0864754	0.0886433	-0.0385017	0.103365	-0.00120056
-0.0525312	-0.176478	-0.129292	-0.0184048	0.0675657	-0.0220134		0.304674	0.0897869	0.0329044	0.176403	-0.0194573	0.0567755		0.150768	-0.018806	0.0250083	-0.020029	0.148612	-0.00981372		0.240316	-0.0980679	0.000245021	-0.0839405	0.051816	-0.0783044
0.333213	-0.120145	-0.149548	-0.0446657	0.00974075	-0.159635		0.208257	-0.0147963	-0.0897935	0.0966468	0.0209981	-0.0615365		0.08125	0.0767275	0.152736	0.0491558	0.00228048	0.188123		0.256357	-0.0392169	0.0636828	-0.00228255	0.212136	-0.075623
-0.0215919	-0.033316	-0.153427	0.0397518	-0.0670453	0.0101489		0.17141	0.00715571	-0.000219579	0.0352185	0.00367099	0.106186		0.147267	-0.0847758	-0.0824761	0.109928	0.0337082	-0.0772459		0.136589	0.102125	-0.0912158	0.00509959	-0.0548846	0.0488256
0.137003	0.0135066	-0.032085	0.0212518	-0.0534768	0.118925		0.398116	-0.133803	-0.112207	-0.0990154	-0.135903	-0.0836395		0.0419994	0.131455	0.0637865	0.0706292	0.302193	0.153919		0.460018	-0.0684735	-0.0734196	0.0112005	-0.0462501	0.162889
-0.0925646	0.0520672	0.134656	-0.0972659	-0.0981802	0.0135312		0.24269	0.0329657	-0.0863473	0.0336486	-0.0367624	0.0306503		0.0928573	-0.0450108	-0.00781412	-0.000398675	0.117887	0.142806		0.108326	-0.112451	-0.0934859	-0.00242971	0.114223	-0.0883167
-0.000658771	-0.0936793	-0.114985	0.0219311	0.0145578	-0.0148202		0.328313	0.00598287	-0.0816043	-0.119886	0.07837	0.000699001		0.212196	0.0692122	-0.0113585	-0.00449441	0.0441919	0.0455796		0.25313	-0.0415907	-0.0121138	-0.0830468	0.172953	0.0385579
-0.0261004	-0.0263909	-0.00833786	-0.0108636	-0.0397194	0.0190807		0.467701	0.0603696	-0.026056	0.0735677	-0.0138652	-0.02163		0.158888	0.0208295	-0.0123393	0.138197	-0.0548328	-0.0955946		0.27048	-0.0823198	-0.0684843	-0.00821956	-0.0506192	0.178073
0.207037	-0.00189105	0.0164749	-0.112907	-0.0103171	-0.000841609		0.336095	0.0343516	-0.0667835	0.0465546	-0.0632255	-0.0251312		0.142162	0.0268956	-0.0840238	0.0639514	-0.0740871	0.0300148		0.22504	-0.0613749	-0.102724	0.0551738	-0.0788924	-0.0879298
-0.0543982	-0.00289953	-0.0766714	0.13012	-0.0369309	-0.0661589		0.421283	0.0509412	0.0845618	0.00591747	0.0992613	-0.10929		0.271124	0.0709493	-0.0756723	-0.00553441	-0.0568842	-0.0975505		0.190998	-0.0811217	0.104382	-0.0758294	0.138302	-0.0644274
0.137673	0.0595073	0.0930113	-0.0258275	-0.0432593	0.0202176		0.123885	-0.0257616	-0.0937322	-0.0724337	0.0619611	0.127978		0.289982	0.0981167	-0.0650257	-0.0777562	0.0304184	0.330775		0.170926	0.041613	0.098761	0.00736667	0.0466596	-0.081467
0.315605	-0.0536016	-0.106564	-0.0190696	0.0421641	0.0269468		0.24755	0.106028	-0.0283935	0.00406105	-0.165935	0.157628		0.305571	-0.033026	-0.000893298	0.0786517	0.0362298	0.178884		0.246994	0.0398959	0.0905325	0.020752	-0.0610444	-0.0719904
0.111827	-0.108343	-0.103253	-0.0506024	-0.0109737	-0.00954497		0.245822	0.0411479	0.0768662	-0.0623737	0.137293	-0.0197614		0.119861	-0.044303	-0.0105921	-0.00344992	0.0368863	0.0750292		0.0294819	-0.0337886	-0.0113652	-0.0799402	0.0456875	-0.0997512
0.024021	0.0238797	0.00613573	-0.0790243	-0.112251	0.186262		0.390781	0.0895378	0.0781107	0.0602818	-0.00862961	0.146891		0.290545	-0.0537059	-0.113376	-0.0309128	-0.000571915	-0.00622517		0.265777	-0.087238	0.0151809	0.0904252	-0.0556282	-0.0791149
0.198714	-0.0884949	-0.0842032	-0.0786272	0.0312168	-0.0711042		0.268278	-0.0299154	-0.0607006	-0.154843	-0.0312844	-0.0927146		0.109914	-0.0292984	-0.0974489	0.0619489	0.10157	0.147329		0.23771	-0.0985848	-0.0830387	0.144758	-0.0545222	0.0379659
0.015864	-0.0793249	0.0255636	0.0774516	-0.0195125	-0.128771		0.226898	-0.0381721	0.00758261	-0.0606804	-0.0274523	-0.078133		0.283644	0.247401	0.137255	0.119954	-0.0945216	0.0533829		0.280084	-0.0618181	-0.0211398	-0.0249406	-0.064296	-0.103096
0.143368	0.0180264	-0.0195629	-0.0626907	-0.116581	0.135303		0.374795	0.116439	0.0793679	0.0235544	-0.0349143	-0.0983002		0.0694525	0.0246992	0.00917464	0.0041691	0.0266704	0.178337		0.0202764	-0.0871574	-0.0895346	-0.065474	0.0679995	-0.106733
0.0976691	0.0169624	-0.0123936	-0.0886402	-0.0693897	0.0428588		0.322205	0.128835	0.0205598	0.0418493	-0.13822	-0.0779127		0.276558	0.152255	0.0432232	0.191179	-0.0666492	0.0181732		0.100269	-0.0941008	-0.0848462	0.0163966	-0.0692169	-0.083738
-0.00871005	-0.00160812	-0.0334211	-0.121938	-0.0102026	-0.13355		0.280419	-0.0981877	-0.113275	-0.066139	-0.0371075	-0.00171119		0.132155	0.0330681	0.0832879	-0.0769074	-0.0640925	-0.0988914		-0.0340228	0.0328496	0.151364	-0.0012733	0.125758	0.048409
0.0148169	-0.0720609	-0.0618527	-0.000317992	-0.0564557	0.0679917		0.296066	0.129659	0.0347766	0.0389571	-0.0215814	-0.012102		0.224133	0.0503465	0.110106	-0.0936805	-0.0743689	-0.0952901		0.0095487	-0.0954864	-0.0744897	-0.0787925	-0.0512843	-0.0805106
-0.166003	-0.0441991	-0.0608523	-0.101464	-0.0428038	-0.0957087		0.281685	0.136416	0.125745	-0.107839	-0.0737827	0.115301		0.212289	0.0931785	0.305402	0.165419	0.212417	0.155202		0.177272	-0.0209518	0.0067887	0.00918373	0.0483868	0.0630253
0.145434	-0.0492749	-0.0752131	0.00974805	-0.0297189	-0.0463911		0.188362	0.00491356	-0.0344357	-0.0949802	-0.0908253	0.00630435		0.148534	-0.0435772	0.00433714	0.0745239	0.121741	0.0339682		0.351049	-0.0196869	-0.0915203	0.0865844	0.0598344	0.0747507
0.152446	0.032093	0.015847	-0.1071	0.0499055	0.112546		0.400534	0.110064	-0.0248474	0.0432717	0.0649068	0.251034		0.101259	0.0935666	0.0877545	0.0647123	0.0212269	0.0308564		0.0252168	0.000997022	0.132418	-0.0559176	-0.0459121	-0.0767641
0.0864502	-0.0450304	0.00100461	0.0733298	-0.0539714	-0.167449		0.53488	-0.0278755	0.001679	0.0693448	0.00233263	-0.161425		0.2421	0.0539064	0.248951	0.193251	0.0957183	-0.0989675		0.162061	-0.0924745	-0.0804658	0.0113265	0.051616	-0.0731711
-0.0622647	0.0165994	0.0668917	-0.0198424	0.130271	-0.0539562		0.230487	0.0287951	-0.0282883	0.108364	-0.04917	-0.0561051		0.216404	-0.0653482	-0.0132141	0.0758127	0.0391207	-0.119209		0.211757	-0.0394008	-0.022575	-0.00714699	0.34641	0.0420977
0.172039	0.100556	0.0434028	0.0267209	-0.0107762	0.0140271		0.242223	0.169155	-0.0590294	0.0156587	0.0696943	0.240369		0.265345	-0.102895	0.0490323	-0.0827683	-0.0627872	0.037088		0.27399	0.00129177	-0.016887	-0.0875375	0.0197466	0.167755
0.0468111	-0.00743497	0.100295	-0.0834066	-0.050612	-0.0573596		0.279113	0.0935573	0.0625221	0.0239473	-0.102202	-0.0109313		0.302189	0.0568877	0.0941038	-0.0731571	0.040014	-0.0801647		0.284636	-0.0973653	-0.0751134	-0.0657927	0.0511841	-0.0925979
0.0644071	-0.158858	-0.0214367	-0.0169611	-0.0461313	-0.0337866		0.218304	0.188692	0.211035	-0.0916435	-0.0627095	0.00227568		0.211271	-0.0510677	-0.021962	-0.0892363	-0.0567752	-0.0905419		0.284695	-0.0980089	-0.0163723	-0.0873749	0.13721	-0.0954732
0.076417	-0.0502114	-0.0135122	0.108073	-0.0468149	-0.0449505		0.350846	-0.00958365	0.0619288	-0.133614	-0.012279	0.0304294		0.226567	0.00921143	0.057902	-0.0107538	0.0270007	0.0268336		0.0256396	-0.100771	0.079817	-0.0897803	0.0580893	-0.0859219
-0.0605694	-0.0370195	-0.103754	-0.0478248	-0.000908208	-0.082959		0.32466	-0.0396658	0.00689135	-0.101677	-0.0699264	-0.0753657		0.0826444	0.00915235	0.036712	0.0492043	0.0213623	0.0355426		0.114766	0.0721531	0.0114417	0.116289	-0.0442689	0.0774069
0.108374	0.0249445	0.00493127	-0.0290103	-0.0660722	-0.0641223		0.317367	0.126546	0.00457198	-0.0279072	0.0256761	0.37904		0.162678	0.0670116	0.0633571	-0.0154007	0.105524	0.14467		0.346862	0.0326302	0.151417	-0.0677345	-0.0568364	-0.0859007
0.203103	0.0735251	-0.0413572	0.0214485	0.257137	0.155238		0.407358	0.0618095	0.00651809	-0.0321717	0.0223469	-0.0202362		0.332919	0.0142999	0.0617475	0.141715	0.103996	0.0268177		0.0285404	-0.0534744	0.0697109	-0.0885861	0.00644335	0.00783819
0.0120956	-0.0882935	0.0102745	-0.0161211	0.0916716	0.0249151		0.402854	0.116472	0.0448664	0.103042	0.0498278	0.121443		0.0979465	0.159414	0.0252232	0.0913333	-0.0119951	0.0172998		0.0267732	-0.0956268	-0.0891328	-0.000736457	0.14574	-0.0733614
-0.127286	-0.186589	-0.128909	0.00889199	-0.016875	-0.169523		0.452555	0.0966403	0.124336	0.0158014	-0.0272813	0.124332		0.295188	-0.031685	-0.0925874	0.00843127	-0.0624185	0.0631502		0.017915	-0.0195118	-0.00464776	-0.0627131	0.156078	-0.0880181
0.0924195	-0.0677861	-0.00795409	-0.109927	0.176839	-0.104505		0.28008	0.0839428	-0.112233	-0.10048	-0.138086	0.37245		0.272181	0.105694	0.172054	0.0125164	0.0545924	0.0470058		0.219306	-0.0658731	0.024432	-0.0897577	-0.0836871	-0.108841
0.261056	0.0368441	0.0722486	-0.0903631	0.146463	0.0643307		0.446749	0.0799353	0.0396373	0.0142182	0.023421	0.116616		0.165347	0.0253845	-0.0948068	0.0936364	0.26088	0.0504309		0.109149	-0.0878873	-0.0819195	-0.0729208	-0.065341	-0.0738206
-0.138882	0.0172107	-0.0167001	-0.173628	-0.00147988	0.0729061		0.343494	0.12129	0.132353	0.109747	-0.129316	-0.14856		0.226683	0.0996145	0.0905207	0.0136905	-0.0734212	-0.0737627		0.246517	-0.0125266	-0.0855373	-0.0682075	0.0437066	0.0492505
0.161846	-0.139887	-0.0515739	-0.0240231	0.0142244	-0.19212		0.384321	0.0870791	0.0119555	-0.112014	-0.0639899	0.386301		0.253134	-0.0239732	-0.00444101	0.00300422	-0.062884	0.0404574		0.244068	-0.0534949	0.0369245	-0.0234748	0.0144665	0.00669094
-0.0905831	-0.130237	-0.048139	-0.0999787	0.069244	-0.125078		0.33967	-0.0596512	0.0119268	-0.0772453	-0.126678	-0.0690099		0.205333	0.189435	0.307247	-0.00673253	0.0503893	0.0429438		-0.0164617	-0.0493438	-0.0947701	-0.0744461	0.127338	0.0446512
0.245286	-0.0166284	-0.0968253	0.10703	-0.00577386	-0.13443		0.304504	-0.00754009	-0.0175585	0.116009	-0.00108783	-0.086778		0.124771	-0.0398677	-0.0189758	-0.0785279	-0.0702492	0.0397158		0.169429	-0.104047	-0.0133171	-0.0113421	0.0234363	0.0372799
0.0870754	0.162935	0.145785	-0.142678	-0.0769276	0.268275		0.393337	-0.0596976	-0.017614	-0.146499	-0.0235074	-0.0555481		0.0207193	-0.0415344	-0.0149284	-0.0793977	-0.0623157	-0.0916642		0.360489	-0.098862	-0.0133947	-0.00424343	-0.0674096	-0.084233
0.220494	-0.0137969	0.0955592	-0.107422	-0.00432408	-0.117911		0.344474	0.215699	0.0563091	-0.00150059	0.126914	0.20361		0.411266	-0.0970647	-0.10358	-0.0901138	0.00899214	-0.107987		0.277928	-0.0576182	-0.033987	-0.010646	0.0469319	-0.100331
0.0672625	-0.0989011	-0.100004	-0.0859161	-0.0276111	-0.169862		0.281168	-0.0155941	-0.0215676	-0.0666207	-0.0489471	-0.16566		0.19432	-0.0367078	-0.0100763	-0.00175128	0.020686	0.0305239		0.207442	-0.0951555	-0.0105274	0.00427709	0.037395	-0.0966889
0.246597	-0.134781	-0.0215536	-0.0816131	-0.0169921	-0.195728		0.361741	0.0733967	0.0668459	0.0813413	-0.140345	0.0519316		0.0438441	-0.0872625	0.00038842	0.0799342	0.0381557	-0.0649293		-0.0652345	-0.0235559	0.00831795	-0.059343	0.0363127	-0.086534
0.0261517	-0.0794862	-0.110391	0.0306399	-0.00448849	0.0197811		0.280997	0.104277	0.0830332	0.0706093	0.0170657	0.0283952		0.167917	0.218519	0.196158	0.261611	0.196752	0.0615437		0.112883	-0.0193316	0.0889291	0.014048	-0.0697224	-0.0985221
-0.0273768	-0.0300115	-0.0857672	0.0134878	0.0121137	-0.078897		0.327416	0.0787892	-0.0592477	-0.0484229	-0.0771627	0.140981		0.0701357	0.0500847	0.0299347	0.1186	0.0829108	0.190501		0.165789	-0.0326226	0.073942	0.165321	-0.0622371	-0.0881864
0.194741	-0.104757	-0.00975275	-0.0760302	-0.0435987	-0.0517222		0.561617	0.0589565	0.0362554	0.128917	0.0529788	0.00497543		0.233793	0.0921175	-0.00171643	0.0790272	-0.0615437	0.0319033		0.17894	-0.00799391	-0.0708904	-0.0689856	0.0541078	0.0801189
-0.0381046	-0.0388777	0.104185	-0.0519334	0.0628844	-0.0187313		0.420833	-0.0352274	0.209063	0.0180997	0.0159632	0.0772251		0.258007	0.00449149	-0.0210459	-0.000121695	0.107737	0.0381525		0.194008	-0.0954044	-0.0854886	-0.0793947	0.215277	-0.103119
-0.0840807	-0.00838772	-0.116545	-0.0750056	0.0117517	0.00801511		0.357557	-0.077858	-0.00410579	0.0232684	-0.139599	0.0457745		0.378524	0.0649027	0.18143	-0.0132831	0.193692	-0.0968642		0.14779	-0.114581	0.0457966	0.0525723	0.102733	0.00541691
0.0101369	0.0297389	-0.0919008	-0.00248161	0.185008	0.0638362		0.24873	0.116828	0.00429718	-0.0640809	-0.033048	-0.126953		0.191188	0.0219637	0.0655019	0.0718309	-0.0701645	-0.0964117		0.163082	-0.0275151	0.00667312	-0.0717138	0.0414863	0.0480653
-0.1646	-0.0247564	0.0340692	-0.168341	-0.101198	-0.120964		0.526335	0.0577401	0.160362	0.328751	0.0198935	-0.155462		0.106727	0.110121	0.048697	-0.0179408	0.0362775	0.122587		0.185979	-0.102408	-0.0187523	-0.0873631	0.123954	-0.0695984
-0.0841906	0.0226825	0.0136743	-0.0787272	0.0227592	-0.0307893		0.259486	0.113519	0.00462103	0.227952	-0.0166901	0.131299		0.461762	-0.000955704	0.0136335	0.0238712	-0.0666972	-0.0744251		0.234332	-0.0266799	0.00181388	0.00288531	0.15286	0.0563064
-0.066188	-0.0154238	-0.0186682	-0.110254	-0.0184751	-0.171215		0.507051	0.0349787	-0.0383277	-0.109348	0.0338888	0.113871		0.228013	0.00925578	-0.0962416	-0.0187356	-0.0724554	0.128682		0.0736757	-0.102374	-0.0811009	0.00037061	0.192604	-0.0892111
0.126434	0.0102121	0.0739723	-0.0874934	-0.0024084	-0.0847411		0.280843	0.048378	0.0181655	-0.0444455	0.0482256	-0.156581		0.101115	-0.053916	-0.102205	-0.0140547	0.00784589	-0.102909		0.364818	0.0352185	0.0136091	-0.0686214	0.0256011	-0.0796333
0.052308	0.00851542	0.000773667	0.023074	0.0708571	-0.0479289		0.491728	0.0190331	-0.036966	-0.0254923	-0.0681589	0.285124		0.253725	-0.0727357	-0.0494289	-0.04121	0.00110848	-0.135366		0.202099	-0.0858409	-0.0833895	0.0137631	0.0441808	-0.0709485
0.227361	0.117786	-0.0867792	-0.00375555	0.130264	0.203233		0.419605	0.11476	0.104137	-0.0128752	0.0157889	0.142782		0.0315907	-0.00187516	0.0367618	0.0436636	-0.0670565	0.0215083		0.233295	-0.0506885	0.0431609	-0.097169	-0.0893444	-0.113857
0.193538	-0.0730085	-0.0303211	0.166379	-0.0380421	-0.135261		0.113095	-0.0475153	-0.0162366	-0.0941032	-0.0281659	-0.1014		0.328199	-0.0367447	-0.0982138	0.0013735	-0.072717	0.0415769		0.308956	-0.0880768	-0.0886211	-0.0771418	-0.0484261	-0.057863
0.0976084	0.0660826	-0.000243401	-0.0468626	0.00745594	0.176491		0.184508	0.0198496	-0.0338693	0.0445028	-0.0673641	0.052095		0.0184852	0.00159308	-0.0213296	0.128348	-0.0759356	0.00228898		0.2235	-0.0145774	0.0126584	-0.0768182	-0.0563054	-0.0893633
0.200617	-0.0174561	-0.146572	-0.133718	0.256977	0.132273		0.35964	0.112122	0.0454131	-0.122932	0.0392102	0.0250367		0.169994	-0.101808	0.00513137	-0.0708853	0.136582	-0.0891045		0.202243	0.0486345	0.0951421	-0.0736699	-0.0583857	-0.0637266
0.106547	-0.0654174	-0.0274553	-0.0131613	0.0135413	0.12357		0.184401	0.0460103	0.152075	-0.0188473	-0.0610703	-0.0560838		0.251151	-0.0484914	0.0514134	-0.0110651	-0.0787126	-0.10764		0.15445	-0.0863486	-0.0566491	-0.0723557	0.159652	-0.0708325
0.200793	0.0766611	0.090206	0.042783	0.0693535	0.0102231		0.331875	0.228604	-0.0464291	-0.0468867	-0.157507	-0.0926399		0.0771392	0.0323968	0.0700665	0.0942803	-0.0626988	0.0508481		0.346624	-0.0373568	0.0701312	-0.00776673	-0.0484489	0.0423825
0.0602354	-0.0255711	-0.00457875	-0.083629	0.0469426	0.0609379		0.267137	0.114483	0.092739	-0.0100999	-0.0341075	0.0482611		0.244436	-0.0421312	0.163621	0.0896929	0.0341204	-0.08189		0.481021	-0.0382828	0.128115	-0.0666928	0.209892	0.041389
0.0740123	-0.1532	-0.0621234	0.082001	0.208117	-0.191636		0.369876	0.00820595	-0.116313	0.0682707	-0.000435191	0.100773		0.125279	-0.0462398	0.0173821	0.191657	0.212966	0.0513651		0.434678	-0.0946962	-0.09348	-0.084361	-0.067062	-0.0827565
0.0726059	0.00773123	-0.0456161	-0.0311256	-0.0228948	0.0178779		0.367888	-0.0914347	-0.0678476	-0.0169583	-0.0155074	0.0162593		0.573541	0.206451	0.146774	0.0689567	0.102329	0.287068		0.143878	-0.0964895	-0.0674076	-0.0727621	0.156097	-0.0914177
0.0580586	0.0254413	-0.126628	0.0968508	-0.0805752	0.117258		0.268104	0.153223	0.0295234	-0.0989537	-0.0345077	-0.00738059		0.157757	0.0522126	0.167898	0.0507121	-0.0713444	0.0243857		-0.0782294	-0.0840426	-0.0769205	0.0105224	0.047543	-0.0675551
0.119827	0.191289	0.0711382	-0.0341109	0.0331412	0.213989		0.294395	-0.014212	-0.0111079	0.0413833	-0.152453	-0.124783		0.129459	0.144118	-0.0964534	0.066137	0.0391688	0.315572		0.224319	-0.114697	-0.0952512	0.0865016	-0.0739403	-0.084973
-0.04715	0.138704	0.175797	-0.0908756	-0.116751	0.0138016		0.235634	0.0636832	0.0372217	-0.0351293	0.0367082	-0.0537294		0.186932	0.0138853	0.130212	-0.0136584	0.01204	0.0300582		0.149697	0.0844397	0.128786	0.0792268	0.0145922	-0.10085
-0.0360641	0.0832455	-0.104247	-0.0407548	-0.0688288	0.072444		0.41233	0.0370957	0.0492303	-0.00788529	0.00290457	-0.185376		0.164559	0.052377	0.180097	-0.0117226	0.0931931	0.00409649		0.226829	-0.0164885	-0.0731441	-0.0666068	0.0460053	-0.0729364
0.0244854	-0.0592919	-0.00465055	-0.042993	0.0115131	-0.169544		0.314637	0.0631645	0.158699	-0.00602868	0.0501045	-0.182367		0.19668	0.171952	0.202393	0.0732181	0.126564	0.212282		0.237861	0.0973956	-0.0921691	0.00684087	0.0333001	0.174008
-0.0557702	-0.0249458	-0.0403509	-0.0208748	0.0427186	0.13196		0.368585	-0.000161734	0.0127805	-0.110647	-0.0301709	-0.14454		0.19772	0.0649742	0.208535	0.0442532	-0.0785052	0.0140364		0.181283	-0.116147	0.0413604	-0.0884742	0.0342738	-0.117387
0.0185516	-0.167609	-0.13926	-0.054617	0.0516389	-0.161206		0.271357	0.157649	-0.0446058	0.0153957	0.111808	-0.0440387		0.150053	-0.106794	-0.0033606	-0.0102651	0.134634	-0.0842684		0.085798	-0.0313206	-0.0786931	0.0745403	-0.0682492	-0.0802994
-0.0424085	0.0256345	0.122724	0.0415111	0.0470552	0.0674316		0.209232	-0.00510849	-0.043206	-0.0357807	0.00560844	0.223248		0.0652861	0.0421371	0.179417	0.0294746	0.160921	0.0472722		0.312571	-0.0952453	0.0757906	-0.0030871	0.0535686	-0.0882128
0.0611166	0.0611394	-0.0120442	0.0316475	0.0459313	-0.0717514		0.419321	-0.00180936	0.0571851	-0.0734212	-0.100024	0.0206941		0.0886632	0.0915659	0.0741621	0.091347	-0.0621327	-0.0934859		0.307051	0.02486	0.141582	-0.112349	0.0766684	-0.126303
-0.0450342	0.0176971	-0.0200481	0.00105035	0.0127691	-0.103046		0.267111	0.0553811	-0.0660138	-0.12587	-0.0422853	-0.143161		0.224859	-0.0889562	-0.0776569	-0.0792959	0.0444971	-0.0870017		0.150121	0.157213	0.155126	-0.0869154	-0.0687376	0.0376356
0.281844	0.0092911	-0.112319	-0.0941732	-0.122873	0.070817		0.486299	0.190495	0.151839	0.046662	0.0188394	-0.028008		0.08967	-0.0839967	0.0872958	-0.0880043	-0.066449	0.0682128		0.303459	-0.068733	-0.0439325	-0.0304638	0.00291339	0.00391997
-0.089421	0.0157238	-0.0652659	-0.0414356	0.070026	0.244054		0.399786	0.133534	0.00483573	0.0110943	0.0634454	-0.0732242		0.236633	0.0553482	0.0425495	-0.0850316	0.0210432	0.12929		0.123496	0.046025	0.0816135	0.0193301	-0.0602471	0.333028
0.10474	-0.0728839	-0.106968	-0.0171944	-0.0888633	-0.116326		0.370936	0.0290732	-0.0272276	-0.0373673	-0.0609709	0.0218235		0.220246	0.00633155	-0.08959	-0.0227275	0.01042	0.110654		0.132927	-0.0905556	0.00403888	0.0292372	0.0728999	-0.0730497
-0.0236536	-0.0365774	0.00231942	0.11789	0.0298151	-0.0731858		0.242096	-0.0719851	0.0871244	0.0756194	0.00638169	-0.140648		0.239682	0.0206052	-0.0839054	-0.00925144	-0.0691789	-0.0941127		0.0356853	0.0123999	-0.0217502	0.077203	0.0643598	-0.0775334
0.120244	-0.00716406	0.00574099	-0.0762389	0.0764683	-0.164654		0.324493	0.193073	0.0585237	0.0824544	0.00784699	0.165571		0.371315	-0.0287993	0.0817354	0.0966949	0.0142594	0.1652		0.349795	-0.00137996	-0.100486	-0.0235621	0.00903618	0.14263
0.0452398	-0.0172202	-0.0890652	-0.0897254	-0.0682948	0.0811406		0.317061	-0.0157509	0.00965654	-0.0867278	-0.154772	0.118154		0.134775	0.0319959	0.00769366	0.00583193	-0.0621676	-0.0950136		0.243671	0.0325429	0.0750114	-0.0797868	0.116309	0.0345725
-0.0625569	-0.0751893	0.0503234	0.0115283	-0.0293585	-0.107853		0.296892	-0.0153493	-0.0954723	0.0200118	-0.0601002	0.196189		0.191978	0.0441366	-0.0738461	-0.0724478	-0.0599873	-0.087811		0.0371934	0.0361869	0.00789957	-0.0028332	0.0386515	-0.0976839
-0.0289792	-0.0549761	-0.081966	-0.0588994	-0.0197302	-0.143088		0.294118	-0.0503137	0.0357751	-0.0401275	0.00116436	0.106839		0.177593	-0.0844517	-0.0826555	-0.0730598	0.0329224	-0.099119		0.197096	-0.0184706	-0.0784607	0.016415	0.0435262	-0.0960224
0.223355	-0.0441046	-0.0298934	-0.00290155	-0.0875968	0.0458236		0.40932	0.2066	0.0345853	0.0455265	-0.011643	0.120301		0.367282	0.00484383	-0.0852426	0.116941	0.0982265	-0.0846035		0.223695	-0.0885035	-0.0699858	-0.0772671	-0.0634334	0.0717369
0.0512393	-0.0762537	-0.032941	-0.0602984	0.0583004	-0.0476659		0.350011	0.16055	0.110544	-0.0639913	-0.0245282	-0.0434226		0.210701	0.169361	0.000946168	-0.0742876	0.0284776	0.293356		0.127929	0.0795256	0.0522166	-0.0798975	0.0265832	0.0303286
0.152062	-0.0805318	0.162747	0.0345868	-0.00894753	-0.121627		0.521654	0.103772	0.0203172	-0.0217235	-0.14481	-0.038224		0.234775	0.0125047	0.0366773	0.0528147	0.0972492	0.0211291		0.179774	-0.0848863	-0.0769969	-0.0790378	0.0380508	-0.0839515
0.124027	-0.164913	-0.0944481	-0.0825835	-0.107105	-0.141733		0.362901	-0.0648793	-0.0463521	0.0168375	-0.0695626	-0.06859		0.305735	0.022017	0.138994	0.00308831	0.117041	0.0498096		0.134729	-0.0241328	-0.0828111	0.0024845	0.143785	0.049485
-0.0313861	-0.0331582	-0.1596	-0.0501091	0.0262369	0.00484729		0.268844	-0.0114214	0.028123	0.00336875	-0.104023	-0.0426827		0.29706	-0.107714	-0.089206	0.083462	0.124033	-0.082685		0.209999	-0.102767	0.0463383	-0.0193743	0.257008	-0.106633
0.132402	0.00201662	0.122902	-0.0801367	0.0151698	-0.103997		0.497985	0.107929	0.102564	0.107173	-0.0119719	0.0204644		0.247565	-0.00544563	-0.102282	-0.0196398	0.0818543	0.00425146		0.263343	-0.0351964	-0.0777537	-0.0824927	-0.060066	0.0631005
-0.0178485	-0.0841461	-0.106253	-0.0212108	-0.0660759	-0.063912		0.354851	-0.0684675	-0.151684	0.019159	-0.0479787	0.145379		0.206798	-0.107152	-0.0894792	0.00990723	0.0293337	-0.0861112		0.0362427	-0.00918441	-0.00350441	-0.0708784	0.134091	0.069579
0.176239	-0.0437905	-0.0886994	-0.14959	-0.00773775	-0.00186841		0.338323	-0.0123347	-0.0205079	-0.0481856	-0.0232907	0.108403		0.241355	0.0199756	0.138218	0.13129	0.12157	0.103298		0.0398117	-0.0548547	0.111141	-0.0246852	-0.00957468	-0.129826
0.0567181	-0.0376631	-0.0557119	-0.11952	-0.110601	0.0929961		0.305263	0.145206	0.178592	0.0267859	-0.03995	-0.0113629		0.21019	-0.0320502	0.00111435	0.0218534	0.151295	-0.0968913		0.185546	-0.0223558	0.00213585	0.0205311	0.0563076	0.0765874
0.296284	-0.0300204	-0.0154992	-0.0765728	0.021877	0.149945		0.370872	0.0812205	0.00802352	0.137027	0.0488721	0.11627		0.103849	-0.0360763	-0.0132016	0.0652168	0.00940416	-0.103599		0.420377	-0.0327947	-0.00926859	0.0743307	-0.0659687	-0.0862542
0.225367	-0.000503919	0.0250536	0.0406508	-0.0873214	0.0406612		0.402217	0.102989	0.0690468	-0.103473	-0.0562341	0.0712907		0.265052	-0.0282276	-0.0832602	1.00569e-05	-0.0446886	0.0423499		0.181328	-0.0991865	-0.085298	0.0143524	0.0441389	-0.0761201
0.0301037	0.145865	0.0863735	-0.0357342	-0.130315	0.00237251		0.379902	0.100145	0.0553825	-0.0585388	0.0445642	-0.0304848		0.176821	0.065606	0.0514413	0.0581639	0.110707	-0.104542		0.307827	0.0387747	0.23018	0.00681402	0.048411	0.182389
-0.0836936	-0.0791718	-0.0647805	0.00313525	-0.0729884	-0.103428		0.256948	0.218109	0.0523205	0.133963	0.0770792	0.118541		0.303414	-0.0948747	-0.0765705	0.0137047	0.029512	-0.0643691		0.162801	-0.104918	-0.087112	-0.0164456	0.128206	0.142816
0.0412845	0.0876634	-0.0463375	0.116881	-0.0407143	0.0810736		0.168485	0.0328604	0.0716881	-0.0741834	0.295361	-0.0691756		0.172467	0.0172829	0.00221668	0.277475	0.0386506	0.170458		-0.088829	0.0868673	-0.0205761	0.142199	0.027116	0.0160334
-0.00419553	-0.041948	-0.063749	-0.115252	-0.0224868	-0.0144025		0.369667	0.0319742	-0.0120489	-0.0350049	-0.0756512	-0.158983		0.375009	0.101763	-0.121426	0.0100696	0.127853	0.377264		0.216864	-0.0183403	0.00168873	-0.0791931	0.264366	-0.0648528
0.297393	-0.0262147	-0.0803835	-0.0174509	0.113915	-0.0456624		0.194537	0.0747946	0.246951	0.0286679	-0.0670633	0.0120671		0.29997	-0.0285675	-0.0497442	0.0757579	-0.0764483	-0.105997		0.156622	-0.118333	-0.00193259	0.00149354	0.120625	-0.0842217
-0.00401471	-0.131109	-0.104826	-0.0135267	0.0270821	-0.181651		0.404822	0.247076	0.177469	0.00255931	-0.0677846	0.104613		0.132085	-0.0094719	-0.0701386	0.0397197	-0.0498086	0.0738059		0.200479	-0.0869564	-0.0185305	0.00364986	-0.0482116	-0.0823725
-0.0678204	0.0167954	0.0103728	-0.0904168	0.0348599	-0.166534		0.482833	0.0577405	0.1492	0.028624	0.014926	0.0321943		0.110891	0.0201627	-0.0200694	-0.0230874	0.0439844	0.0273316		0.398509	0.00735583	-0.0335923	-0.0204945	0.00665179	-0.109326
-0.00739182	-0.0386764	0.0799852	0.0256088	-0.018654	-0.155129		0.353504	-0.00889314	-0.0912765	-0.13872	-0.0586571	-0.164491		0.282497	0.0540117	-0.0326626	0.280164	0.0106684	0.013658		0.219423	-0.084487	-0.0583993	0.0680029	0.0857176	-0.128487
0.0249127	-0.0990439	0.0167059	-0.0309226	0.00916039	-0.165655		0.201855	-0.0450208	-0.113508	0.142822	-0.000197005	0.016308		0.24634	-0.0529804	-0.0122472	0.0042512	0.245349	0.145163		0.234448	-0.0906364	0.0564745	-0.0750781	0.0252399	-0.074937
0.136171	-0.0359291	0.121934	0.19429	0.134977	-0.0422757		0.40224	0.287491	0.158461	-0.00914749	-0.0430989	0.0569247		0.265346	0.158004	0.168548	0.186099	-0.0686583	0.247452		0.276858	-0.145565	-0.0334009	0.0762776	-0.098873	-0.0329202
-0.00968301	-0.0886402	-0.0457104	0.0496049	0.016006	-0.0468298		0.231023	-0.0153666	-0.0665029	0.107357	-0.00833319	0.180574		-0.0366618	0.116632	0.0953481	-0.0781193	0.117145	-0.112121		0.244039	-0.0217197	0.0012274	-0.082473	0.0870081	0.0846671
0.130112	-0.00146174	0.00143746	0.0302792	0.0636403	0.104843		0.262711	0.12937	0.125234	-0.0372369	0.0525487	0.0496962		0.0890037	0.140412	0.0443842	0.221481	-0.0757106	0.137577		0.287091	-0.0397442	-0.0781425	-0.0003609	-0.0585669	0.169768
-0.0318814	0.0660603	0.0604475	0.00567508	0.165552	0.159097		0.459784	0.0350606	0.0602298	0.0204397	0.0607628	-0.112204		0.292157	0.0776266	0.200622	0.109545	0.101001	-0.106999		0.307441	-0.0238657	-0.0618105	-0.0705414	0.0413242	-0.0789826
0.144028	0.0690701	-0.03294	-0.129328	0.14692	0.00102558		0.291991	-0.0391378	0.046597	0.014969	-0.145283	-0.000507523		0.0526384	0.00336445	0.039093	0.194751	0.0923553	-0.104953		0.289789	-0.106275	-0.0931762	0.0549157	0.19353	0.131795
0.0476972	0.00937252	-0.0447821	-0.0121354	-0.0289707	-0.0677468		0.301638	-0.110417	-0.0701517	-0.0419512	-0.143525	0.0205267		0.197829	0.0930225	0.0733028	0.106491	-0.0661545	0.0367936		0.262881	-0.0259688	-0.0780996	0.085966	0.127403	0.0482961
0.041871	-0.0964158	-0.0853566	-0.10246	-0.00802732	0.020208		0.251849	0.0160955	0.00367564	0.0207673	-0.0620378	-0.081226		0.110451	0.21989	0.327539	0.261353	0.0923163	-0.0961558		0.316997	0.0120796	-0.0126721	-0.00608318	-0.0805484	-0.0857404
0.0670879	0.0146798	-0.0697109	-0.0910973	0.0419392	0.0140395		0.328191	0.00668765	-0.0164683	-0.00914136	-0.141441	0.323602		0.0383345	-0.0293935	0.00473607	-0.00514491	0.283876	-0.0770604		0.0112084	-0.0730451	0.00360434	-0.0508003	0.0803991	-0.0103435
0.214783	0.0498206	0.111506	-0.0587979	-0.101703	-0.137768		0.233531	0.0476351	0.0383076	0.00816681	0.0635414	0.130798		0.102755	0.0250369	-0.00868051	-0.00450066	0.0270596	0.18726		0.168828	-0.0849953	-0.084301	0.179043	-0.0681264	-0.0925875
0.12986	-0.0658448	-0.0162447	-0.0548363	0.147126	-0.185284		0.304683	-0.0173117	-0.0202475	0.00069303	-0.056636	0.173388		0.104893	0.0361824	-0.00186544	0.180429	-0.0509616	0.174551		0.248477	-0.0909561	-0.0809256	-0.0703034	-0.0445323	0.0610973
0.167272	-0.0261268	-0.0834228	-0.0836615	-0.0493051	0.0462454		0.350062	0.108146	-0.0186466	-0.128474	-0.0519603	0.022726		0.400147	0.0318856	0.0624844	0.0754397	-0.0658482	-0.0794188		0.374137	0.0241795	0.144633	0.0589296	0.0478644	-0.10059
-0.144849	0.0154059	-0.0703756	-0.0624671	0.0444771	0.144615		0.536395	0.11063	0.1049	0.174872	-0.0882899	0.00388033		0.0529531	0.0585227	0.132367	0.226918	0.0278893	0.138415		0.136846	-0.0869625	-0.079774	0.0140317	0.0496304	-0.0755538
0.0572768	0.0015842	-0.11209	-0.143246	0.00479466	0.131539		0.314208	0.0587995	0.0153788	0.0638366	3.48851e-05	-0.0913576		0.166122	0.00596974	-0.0327836	-0.0183376	0.10714	0.123502		0.264412	-0.00720293	0.110921	-0.0245555	0.0141815	-0.0922761
0.092818	0.0493901	0.125783	0.052697	0.0336028	0.0559499		0.305062	0.0503129	0.020924	-0.0806488	-0.116926	-0.161222		0.232544	-0.0415328	-0.0824174	-0.0129403	-0.0609366	-0.0909216		0.295381	-0.00973676	0.00812589	0.0973855	0.0504803	-0.0757851
0.205378	-0.0717409	-0.144274	-0.0634475	0.0556475	-0.167339		0.263078	0.152669	0.186215	-0.00435147	-0.121499	-0.180478		0.310879	0.125693	-0.0075098	0.222033	-0.0768071	0.152101		0.118285	0.0452935	0.0981553	0.0106691	-0.0563666	0.0614286
0.347624	0.145484	0.189329	-0.0431757	-0.0989327	-0.0185674		0.335653	0.0143738	-0.0948777	0.131392	0.0114429	0.00558753		0.200164	0.00625473	0.053296	-0.0887519	0.112152	-0.105437		0.258127	-0.0928081	-0.0865232	0.0139385	0.0541938	-0.0835413
0.233883	-0.127732	-0.150198	-0.0436873	0.167746	-0.156997		0.173462	-0.0397097	0.0762717	-0.0811958	-0.000890339	-0.158099		0.151488	-0.0958644	0.0011287	0.251883	0.0474305	0.0337286		0.291564	0.0536642	-0.0654413	-0.046243	0.154466	0.0524691
0.0341544	0.107067	0.116504	-0.0967979	0.00395728	0.0100274		0.327697	-0.0447309	-0.0180233	-0.159142	-0.144193	-0.0210461		-0.0262304	0.0671281	0.111384	0.0597943	0.105112	0.0224016		0.326286	-0.093212	0.00216081	0.00300808	0.0316271	-0.0834006
-0.0268742	-0.0148174	-0.116328	-0.0153262	-0.0158356	-0.0633666		0.160872	0.164444	0.00629784	0.00291142	0.090679	0.239283		0.265677	0.147801	-0.0242381	-0.0820685	0.00640625	0.287609		0.211425	-0.0891746	0.00958585	-0.0536801	-0.00155144	-0.132586
-0.0320089	-0.0781331	-0.0520174	0.0437239	-0.0931187	-0.0327701		0.407621	0.153154	-0.0182751	-0.0406156	0.048771	0.111074		0.190747	-0.0355545	0.0567978	-0.00586877	-0.0808525	0.156072		0.122817	0.101191	0.0938158	0.0162493	-0.0610894	0.0553048
0.389335	-0.116686	0.0490051	-0.127786	0.0239463	-0.132054		0.290856	0.0882434	-0.0172173	0.0534723	-0.091027	0.163229		0.167064	-0.0152838	-0.0449452	-0.0958948	0.000901272	-0.00977721		0.054943	-0.0305403	0.00868744	0.0116962	0.0240492	-0.0791793
0.0220648	-0.0949742	-0.0823808	0.0183781	0.0370924	-0.0800784		0.34774	0.10504	0.106485	-0.0761274	0.0966585	0.066857		0.0562069	-0.0124296	0.0775349	-0.0705421	0.108958	-0.0517444		-0.0505233	0.0123298	0.129735	-0.0060578	0.0252213	-0.101335
-0.0558987	-0.0705289	-0.0764236	0.0189713	-0.0266476	0.0380826		0.202057	0.0303903	-0.0891519	0.036493	0.0318136	0.142935		0.244791	-0.104222	-0.0866337	0.1083	0.159921	-0.10126		0.150499	-0.0662371	-0.0309113	-0.0972601	0.101814	0.0203716
0.112684	-0.0116547	0.147057	-0.0784654	-0.0121602	-0.0603674		0.493376	0.0912219	-0.0642438	-0.0248225	-0.0306069	0.18791		0.183353	-0.000823189	0.028581	0.0722559	-0.0703742	-0.107634		0.223944	-0.0844043	-0.0705478	0.0243936	0.0425875	-0.105415
-0.0130378	-0.0383154	-0.00127227	-0.0567531	-0.025362	0.0677187		0.281198	0.0627852	-0.101507	-0.150869	-0.0474666	0.0197372		0.295033	0.217026	0.0785321	0.260914	-0.0718579	0.0474694		0.29152	-0.123001	-0.0404022	-0.0446632	-0.00630146	-0.107785
0.0700283	-0.0333734	-0.0808923	-0.156162	-0.0859069	0.00974193		0.174994	-0.0416031	-0.0664173	-0.0104895	-0.0469914	-0.144621		0.258593	0.00132346	0.140236	0.19114	-0.0567066	0.00329605		0.147278	-0.011643	-0.0775548	0.110165	0.0849939	0.0486546
-0.0827872	0.0472176	0.0364728	-0.117584	-0.0371777	0.173072		0.371356	-0.118368	-0.0365801	0.0747259	0.00101888	-0.0750684		0.279399	-0.0953455	0.0472498	-0.0921097	-0.074262	-0.0990385		-0.0164548	-0.0419184	-0.0143786	0.0766947	-0.0592581	-0.116294
-0.0856801	-0.0298716	-0.0959061	-0.0177684	-0.0876912	-0.0492977		0.23427	-0.0788007	-0.0516128	-0.0058335	-0.0209348	-0.0457255		0.127122	0.0442332	0.0924542	-0.077335	-0.0751922	0.0617925		0.135056	-0.0144233	-0.0750932	0.0162825	-0.0708262	0.0639934
0.107456	-0.0724343	-0.0508944	-0.117573	-0.10233	-0.130817		0.328927	0.0274234	0.0550437	-0.0893783	0.00970537	0.126781		0.1816	-0.0156575	0.124749	0.050294	0.0859394	0.0137496		0.255025	-0.0979176	0.077143	-0.077968	0.213824	-0.0990672
0.0541853	-0.0830683	-0.0487994	-0.141897	-0.103894	-0.0508562		0.231486	0.0615847	-0.0727062	-0.108074	-0.041958	0.141395		0.0209448	-0.0891751	0.0865881	0.0926438	0.0359304	-0.0724762		0.251865	-0.0410229	-0.0802248	0.0751615	0.0393018	-0.0989182
0.176798	-0.0937339	-0.0995705	-0.0852638	-0.0654604	-0.092331		0.421515	-0.0362365	0.00170797	-0.0202549	-0.00760178	0.176973		0.149017	-0.057723	-0.0795483	0.0253066	0.0146457	-0.105799		0.259327	-0.0504816	-0.022333	-0.0883952	0.014442	-0.107384
0.419722	0.158983	0.2331	-0.0138139	0.0196807	0.184323		0.335296	0.179886	0.114068	-0.0635167	-0.0159385	0.0627248		0.231053	0.115347	-0.08209	0.0158693	0.0425861	0.0682637		0.358717	-0.0491967	0.195856	0.035741	-0.0134605	0.0901921
0.176029	-0.0288758	-0.0499865	0.0323901	0.172133	-0.116238		0.382927	0.203052	0.0523934	0.148955	-0.0430928	0.269506		0.0342606	-0.0865845	0.00706409	-0.0807813	0.0474875	-0.0752924		0.230138	-0.0419155	-0.0866544	-0.00826529	0.119629	-0.0899813
0.0103965	-0.0707441	-0.0402594	-0.0660867	-0.0644421	0.170066		0.427311	-0.0775553	-0.0958358	0.10467	0.137977	0.0343091		0.255371	-0.0373473	-0.0764602	0.0766786	-0.0618719	0.178734		0.129209	-0.102929	-0.00704266	-0.0710365	0.130602	-0.0849298
0.157635	0.0449711	0.0792345	-0.136129	-0.149843	0.0425889		0.466964	-0.0591982	-0.0376483	-0.0752663	0.0808976	-0.121188		-0.102108	0.043933	0.0405029	-0.0276559	0.0099635	0.128481		0.0857182	-0.102181	-0.0916381	-0.0919786	0.128451	-0.0774558
-0.0117063	-0.0902871	0.103006	-0.0559865	-0.0934841	-0.118941		0.222156	0.142435	-0.0302354	-0.0872554	0.00556425	0.0275891		-0.087033	0.0627648	-0.0269312	0.0638427	0.00246615	0.0121473		0.251021	0.0510457	0.0879113	-0.0632234	-0.0465262	-0.0719135
0.13706	-0.0577381	-0.117567	-0.0919274	0.012706	0.0975296		0.488821	0.0963337	0.0945428	-0.0713944	-0.0244379	0.0803166		0.185649	-0.0937894	-0.000426492	0.011557	0.0299271	0.0392728		0.231228	-0.00632247	-0.0655019	-0.0628897	0.0441137	-0.026749
0.3224	-0.0441584	0.0604283	-0.000101926	-0.0837625	-0.0731837		0.214216	0.0721236	0.145863	-0.0863636	-0.035612	-0.148171		0.0256678	0.0157049	-0.00233673	-0.0147809	0.0361711	0.0479082		0.0938807	-0.0763814	-0.0804709	0.108522	-0.0515045	-0.0672487
0.0457713	-0.0258931	0.0839102	-0.0636546	0.0745815	-0.0300522		0.44236	0.0044757	0.034041	-0.0954623	-0.0384356	0.0630634		0.359359	-0.0339999	-0.086786	-0.0764153	0.035051	0.055044		0.141738	-0.075644	-0.0812432	-0.0640031	0.0420557	-0.0763198
0.0870759	-0.0674081	0.030202	-0.133174	-0.0375212	-0.0501449		0.263497	0.073732	0.0989514	0.162517	-0.0552689	0.112627		0.311248	-0.0475214	-0.0186407	0.0679081	-0.0719067	-0.108284		0.437673	-0.0705992	-0.0764453	0.0223779	0.0383287	-0.0799498
0.139137	0.152908	0.0876194	-0.0206522	0.097792	0.119616		0.331797	-0.00694342	-0.00812102	-0.0384223	0.00640789	0.0643315		0.0390773	0.154821	0.163201	0.0609952	0.12251	0.237631		0.131915	-0.0820903	0.0457529	0.0296322	0.0885417	0.084449
0.0960874	-0.0190945	-0.0722811	-0.0676362	0.0350033	0.112156		0.327683	0.0845397	-0.0479623	0.0204433	-0.158742	0.108504		0.10722	-0.0425752	0.0702868	0.102968	0.0575733	-0.107042		0.085847	-0.0958713	-0.0119144	-0.0927183	0.220286	-0.0951517
-0.0167213	0.0551614	0.140515	-0.152325	-0.129214	0.0599945		0.357126	0.0141684	0.00726797	-0.052892	0.0012435	0.0987556		0.211438	-0.0349323	0.0728079	-0.0118016	-0.0739902	0.132864		0.381644	0.00942478	-0.0864336	-0.0110582	0.0298195	0.0159341
0.0214664	-0.0764232	-0.0227796	-0.0710314	-0.0382905	-0.0679756		0.221578	-0.0782587	-0.0603201	0.0888644	0.0187763	-0.0611118		0.319833	0.0942652	-0.0780479	-0.0696863	-0.0684818	0.0463618		0.0965488	-0.0885015	-0.0701916	-0.0623868	0.155937	-0.0777999
0.20491	-0.0459529	-0.0801991	0.00429625	-0.0346742	0.0423375		0.333582	0.00593577	0.0103768	0.0483528	0.0665077	0.0883088		-0.0629459	0.176598	0.0332124	0.0635368	-0.0691921	0.170836		0.0408068	-0.0858558	0.113043	-0.0675968	0.035488	-0.073229
-0.0212872	-0.059608	-0.173194	-0.0350292	0.000837508	0.00269583		0.527704	0.214214	0.249444	0.104325	-0.0428149	-0.0841186		0.0355101	0.0553119	0.111154	0.0569033	-0.0775895	0.138553		0.057031	-0.027848	-0.00598831	0.0867327	-0.0647137	0.178473
0.0589594	0.0647607	-0.0477921	0.104352	-0.0698957	-0.0807271		0.393485	0.0831795	-0.0970996	-0.139357	-0.0489738	-0.0562067		0.251719	-0.0954696	-0.083166	0.095369	-0.0588035	-0.0558526		0.272552	-0.107742	-0.0191766	-0.0255023	-0.0616489	0.038233
-0.035861	-0.00868596	0.255594	0.0284269	-0.0687645	-0.155319		0.321096	0.096489	0.0987985	-0.0475605	-0.136785	0.0270568		0.018421	-0.103431	-0.0170759	-0.00266522	-0.0705399	-0.0871713		0.326312	-0.0786573	0.0836987	0.104687	0.14274	-0.0737061
0.146947	-0.0826213	0.0958765	-0.0982449	-0.0268488	-0.106015		0.254338	0.0285004	0.0244774	0.0994539	-0.0192776	0.110163		0.00934755	0.078755	-0.0381807	0.00617306	0.013596	0.219112		0.135808	-0.0946299	-0.0958051	-0.086468	0.0318588	-0.0815157
0.0328171	-0.0856241	-0.0440139	-0.03562	-0.0920899	-0.0315581		0.298974	0.115941	-0.0678088	-0.0608011	0.0163484	0.00325971		0.284391	-0.0192996	0.0910662	0.0282896	-0.063292	-0.0834243		0.0768366	-0.0816187	-0.0737402	-0.0597358	0.0602159	0.0620387
0.0390805	0.0297585	-0.0102455	-0.0798911	0.028382	-0.102421		0.466521	0.110788	0.143418	-0.0466589	-0.173322	0.126252		0.0658339	0.133601	0.123103	0.0816781	0.0828678	0.12839		0.331042	-0.0366107	-0.0888395	-0.0785616	-0.0656517	-0.0925683
0.190921	0.0062512	-0.00560588	-0.0726	-0.0128489	0.0221453		1.05501	0.418609	0.159605	0.321716	-0.0363367	0.194357		0.250271	0.0677303	0.00625797	-0.0757291	-0.0584404	-0.0900844		-0.00293963	-0.0908474	-0.0983627	-0.0725213	0.0356415	-0.0793762
0.169179	-0.0262152	-0.0410157	-0.105336	-0.0109752	-0.106849		0.412287	-0.0110714	-0.122894	0.0146153	0.0234713	0.0645146		0.142102	-0.00383882	-0.0717394	-0.0595669	0.0566162	0.0793456		0.082059	-0.072346	0.182576	-0.0399626	0.0906758	-0.0134363
0.04526	-0.0424201	0.00474904	0.00954311	-0.033564	-0.147143		0.232857	0.00726276	0.0184146	-0.086736	-0.0532761	-0.160951		0.237594	-0.0807783	0.0802697	0.0939977	-0.0862811	-0.127875		0.0846435	0.000387975	-0.0386393	-0.0274854	-0.0823381	-0.112638
-0.0244657	0.0613956	0.00641566	-0.0459275	-0.00508072	0.0858908		0.402876	0.161448	0.0710954	-0.107518	0.112058	0.146631		0.13629	-0.0166697	0.0899007	-0.000265116	0.0399185	-0.0619058		0.249092	-0.107132	-0.0982349	-0.0788355	-0.0649764	-0.106507
0.0516889	-0.0593513	-0.064841	-0.0439718	-0.106823	0.0963018		0.395032	-0.0795672	-0.0538992	0.0247346	0.0304508	-0.0583103		0.251925	0.0130828	0.122836	-0.0222836	0.0106131	0.133327		0.0889523	-0.0235224	0.0905492	0.106332	0.0887718	-0.0788153
0.0891469	-0.0298837	0.0147445	0.00688834	0.0412287	0.0565527		0.473793	0.164716	0.0909055	0.0260097	0.0194094	-0.161667		0.249932	0.0323492	-0.0097329	-0.00584945	-0.0561228	-0.0855458		0.0458886	-0.0843593	-0.0756204	0.0059636	0.0366958	-0.0848627
0.0651231	0.0707979	0.228105	-0.126032	0.048967	0.0685283		0.248989	0.0585542	0.0982491	-0.0201601	-0.0548864	0.0537186		0.0924229	0.0733734	0.00193682	0.161936	0.122113	-0.090272		0.173139	-0.0742148	-0.0767562	0.111768	0.154382	-0.0908009
0.266296	-0.0391093	-0.0821824	-0.0855849	-0.0674704	0.0239302		0.334489	0.0636419	-0.118563	-0.0406954	-0.0120404	0.0702566		-0.0778778	-0.0503895	0.0494348	-0.00862279	0.0244792	-0.0892722		0.0639189	-0.0911694	-0.0778346	-0.0769383	0.15215	-0.10507
0.139178	0.112956	0.213006	-0.0353829	-0.0692815	0.00500508		0.448829	0.107186	0.160611	-0.00829123	0.00478229	-0.16068		-0.0151129	0.076596	0.0631327	0.169655	0.0229866	0.027003		0.146599	-0.0967982	-0.00620608	0.0948288	0.134712	0.04862
0.211708	0.214422	-0.0165764	-0.146688	0.0453376	0.0721385		0.167857	-0.0554284	0.0484785	0.0413109	-0.100164	-0.144739		0.116684	0.168702	0.150022	0.142987	0.163165	0.184677		0.0383488	-0.104142	-0.0961088	-0.0900599	-0.0648988	-0.0926435
0.0504831	0.0462719	0.0004334	-0.0539125	0.065007	0.187268		0.354262	-0.094354	-0.00120849	-0.0827545	-0.0736499	0.0249285		0.21476	0.079611	-0.0122763	0.0200488	0.233914	0.268104		0.232128	0.0266711	0.0876321	0.0820998	-0.0635101	0.160456
0.047593	0.00491523	-0.010004	-0.126506	-0.00651494	-0.0417267		0.423157	0.118294	0.0928117	0.00984502	-0.052238	0.0625199		0.162826	-0.00713847	-0.106837	-0.014967	-0.00760193	0.012043		0.362747	-0.0931721	0.0681664	-0.0656253	0.0247296	-0.0689688
0.0103157	-0.0122259	-0.0320183	-0.0804004	0.0123453	-0.115924		0.298927	-0.00456959	-0.0803774	-0.161131	-0.0471001	-0.0624954		0.0851701	-0.00714858	0.0233131	0.0230374	0.0779969	-0.0649544		0.164076	-0.0133186	0.191634	0.112342	0.179548	-0.0750502
0.0848759	-0.00372553	-0.0545282	0.0823852	0.0693044	-0.0613767		0.260008	0.11017	0.017098	-0.0806947	-0.0638066	0.0276919		0.347477	0.033328	-0.0487904	-0.0394363	-0.0046489	0.0948968		0.324657	0.0393107	-0.00365579	-0.0795435	0.0278561	0.0250251
0.0345166	0.0465953	-0.133146	-0.114864	0.0493537	0.182061		0.248849	0.0935142	0.0592912	0.193311	-0.0815599	0.112184		0.183904	0.0997993	0.0815309	0.198146	0.0429839	0.174008		0.137476	0.107284	-0.000347607	0.0990216	0.0402819	0.0563903
0.0343878	0.108902	0.107644	0.0124469	0.0464802	0.161004		0.254411	0.203553	-0.0609899	0.0635378	-0.126529	0.0120245		0.230006	0.223067	0.172695	-0.0296041	0.0877864	0.0935997		0.26324	-0.0896591	-0.0099407	0.0110483	-0.0558487	0.059199
0.0854478	0.114995	0.0921625	0.0121849	-0.0794774	0.1897		0.443178	0.138813	0.171552	0.0754566	-0.0754594	-0.0771902		0.330751	-0.0155341	-0.0360046	0.0509639	0.113082	0.134124		0.273378	-0.0419047	-0.00488414	0.00480381	0.0557226	-0.0669858
-0.0395623	-0.0826241	-0.0230779	-0.00383763	-0.0454402	-0.113817		0.332051	0.245556	0.105285	-0.0284154	-0.0178982	0.190932		0.104074	0.120606	-0.0197998	-0.0166653	-0.0727483	0.146327		0.165186	-0.121654	-0.0245354	0.109909	0.00585671	-0.112392
-0.110637	-0.0346181	-0.127563	-0.118305	-0.0251299	-0.0106397		0.179488	0.0282304	0.252779	-0.110301	0.047639	0.189154		0.0303528	-0.0489397	-0.10135	-0.0203141	0.0629035	0.0257562		0.340603	-0.0759966	0.0143851	-0.0755348	-0.0470306	-0.0698341
0.207889	0.0471883	0.039437	-0.0483645	-0.0228123	0.057519		0.423536	-0.0524354	-0.100294	-0.107213	-0.0881555	0.139221		0.175072	0.00966765	-0.0295485	-0.0947001	0.117535	0.0149817		-0.0901454	-0.044621	-0.0171771	0.0215069	-0.0718139	-0.11116
0.254277	-0.115196	-0.0237465	-0.00401663	0.114598	-0.0515124		0.32144	0.109826	0.116472	-0.0517137	-0.0446292	0.00196906		0.201189	0.144896	0.240737	0.0983228	-0.00927043	0.111082		0.260644	0.024544	0.0801015	0.013419	0.0334054	-0.0880911
0.163302	0.0192821	-0.0314137	0.0299439	0.010904	-0.168231		0.44461	0.00562608	-0.052664	-0.153004	0.0429544	0.00614457		0.230805	-0.0783842	0.0777772	0.175047	-0.0160252	-0.0150388		0.186787	-0.0352852	0.0755432	0.0723454	0.277253	-0.0763917
0.0793997	-0.00808752	-0.0804546	-0.00724662	0.0413768	0.122216		0.459383	0.151401	0.0690956	0.01053	0.0155721	-0.0874971		0.0345681	0.0305925	-0.00149186	0.0098309	0.0318286	0.170461		0.129423	-0.0793549	0.0920813	0.108738	-0.0586293	-0.0612592
0.282343	-0.0381377	0.0430316	-0.154821	0.0144252	-0.0232095		0.261814	0.0143749	-0.0252809	0.0190342	0.0310135	0.0243378		0.196802	0.00155118	-0.106	0.200717	0.00816487	0.0213907		0.134178	0.0785273	-0.0045466	-0.00909027	0.0180064	0.0424114
0.133752	-0.116992	-0.165765	0.0383666	0.00446037	-0.0941388		0.314817	-0.013704	-0.073983	0.0385115	0.0142099	-0.0991688		0.111372	-0.0956699	0.00490202	-0.0703897	-0.0623215	-0.0645754		0.325156	-0.089151	-0.0837947	-0.0679833	-0.0773667	-0.086315
0.154273	-0.11164	-0.0116375	-0.0878609	-0.000369508	-0.0788329		0.304008	7.98203e-06	0.0172106	0.00578241	-0.06198	-0.0208003		0.0496386	-0.111142	-0.0966171	0.12515	0.177089	-0.11847		0.148041	0.010873	0.0548755	-0.0206939	0.168431	0.0558334
0.0905146	-0.0995201	0.00563397	-0.054233	-0.134508	-0.0204849		0.389859	-0.0708671	-0.0391839	-0.00878747	-0.0244014	-0.148867		-0.0529408	-0.0385699	0.0688262	-0.0881649	0.0308964	0.0283524		0.16177	-0.128037	-0.0581372	-0.0394299	0.0204878	-0.118423
0.0356434	-0.0283071	0.00131982	0.0721866	-0.109674	-0.0122398		0.317575	0.0205704	-0.0523994	-0.0393869	-0.0759518	0.0165063		-0.0308894	-0.0194418	-0.0879734	0.102895	0.142297	0.0255685		0.136498	-0.0900665	-0.0764925	0.00657872	-0.0645259	0.18476
0.129898	0.026034	-0.000404344	-0.114113	-0.0137791	0.0282305		0.155497	-0.0399985	-0.0878558	-0.0273357	-0.0581261	0.107244		0.362937	-0.000721504	0.0259606	0.0664149	-0.0640648	0.0278849		-0.0372919	-0.082425	-0.0768674	0.0158894	-0.0491966	-0.0780854
-0.00706973	0.18	0.0108719	-0.0943361	0.154173	0.235015		0.26126	0.163431	-0.0242816	0.0267875	0.0763578	0.117143		0.235803	-0.051687	0.0556188	0.0649443	-0.0604668	0.0329247		0.0185528	-0.0599151	-0.0171143	-0.100286	-0.0839145	-0.107294
0.101467	-0.0679851	-0.0805786	-0.121578	0.0755966	0.143186		0.282186	0.0735895	0.152376	0.053683	0.0898637	0.0559165		0.066949	0.0317676	-0.0921008	-0.0772277	0.0245977	0.166732		-0.0193986	-0.0938599	-0.100448	-0.0858121	0.138354	0.0462199
0.151985	-0.0943086	-0.0863013	-0.133671	-0.062147	-0.176346		0.23978	0.011836	0.00408278	-0.0400717	0.00524806	-0.158073		0.191299	0.124775	0.0949449	0.0170585	0.0540734	0.0479837		0.268831	0.0467807	0.0876854	-0.0022145	0.138993	0.0392275
0.00842389	0.0425541	0.0349633	-0.0908498	0.0264379	0.0389773		0.133523	0.0246716	-0.0510559	-0.0134283	0.140746	-0.0434112		0.329813	0.00680046	-0.108662	0.00787866	0.0268991	0.0147825		0.265989	-0.0895386	0.0852659	-0.0751986	0.0329709	0.0424592
0.0419458	0.0152094	0.00709825	-0.134654	0.0664036	-0.135463		0.336133	0.102217	0.17509	-0.0511517	-0.0375655	0.055155		0.220624	-0.117396	-0.0912379	0.141164	-0.0707713	0.058457		0.286921	-0.100455	-0.081491	0.004577	0.0355384	-0.0767802
0.343309	-0.0211604	-0.0662023	0.0105645	0.0299011	0.071791		0.421538	0.0177046	0.000783047	-0.00553955	0.134734	0.0660526		0.0146709	0.0306501	0.0364747	-0.0461137	0.0577668	0.0949203		0.315628	-0.0340876	0.0731787	-0.000627843	-0.0551775	-0.075286
0.204155	0.145878	-0.114139	0.00142993	-0.123173	0.31679		0.102331	0.091484	-0.0764286	0.048129	-0.0408464	-0.0504251		0.136266	0.202325	0.145737	0.15137	0.119197	0.14167		0.3199	-0.0902561	-0.00642499	-0.0873726	0.0348705	-0.0676087
0.0220842	0.0024975	-0.149344	-0.0839062	-0.0627764	0.100878		0.106349	-0.150733	-0.0959414	-0.0707711	-0.0578895	-0.150972		0.0264135	0.14437	0.0694776	-0.0079433	0.217632	0.167678		0.0340754	-0.0114178	0.115042	-0.0651413	0.0414847	-0.0793671
0.0710689	-0.083193	-0.00375192	0.0133591	0.0398418	-0.14034		0.381206	0.0592818	0.000904134	0.126679	-0.0415039	0.0827586		0.147967	0.0237765	-0.0154304	-0.00219673	-0.0717783	0.156721		0.244829	0.0133444	-0.021741	-0.0754755	0.0165729	0.14502
0.334584	-0.0963651	-0.0991203	-0.0128839	0.0169607	-0.0759924		0.482891	-0.00489689	0.00357562	-0.0990319	-0.0735926	-0.00815362		-0.0476021	0.0397247	0.0849604	0.155017	0.0263466	-0.109787		0.114612	-0.0259852	0.016382	0.018206	0.0398456	-0.0853459
0.151291	0.0939162	-0.00364025	0.0725969	0.034958	0.0415378		0.34793	-0.0143928	-0.0174241	0.0832698	-0.0225226	-0.0196893		0.222821	-0.00572771	-0.0960564	0.0512892	-0.0768727	0.11679		0.293206	-0.0999656	0.0595767	-0.0892986	-0.0713587	0.0288294
-0.0475561	0.0604162	-0.0572204	-0.122088	0.030812	0.0316774		0.0294779	-0.0215076	-0.0411766	0.0915598	-0.1313	0.132981		0.265365	0.0277424	0.0658312	0.0738434	-0.079167	0.0387308		0.236922	-0.100698	0.087333	-0.0821662	0.0231899	-0.103019
-0.0353156	-0.0952189	-0.000566153	-0.00314834	-0.0614245	-0.183226		0.301165	0.00013729	-0.038337	-0.000523981	-0.149617	0.00727212		0.271034	-0.00619507	0.0431131	0.105744	-0.0789217	0.0995812		0.126073	0.044024	0.00443706	0.00378849	0.139154	-0.0795249
0.107467	-0.0432107	-0.0730726	0.0314568	0.0935839	0.127698		0.281678	-0.0624465	0.0141052	-0.0650725	0.00803296	-0.0984014		-0.00805303	0.0105065	-0.00354185	0.00685391	0.109343	-0.0173351		0.0179201	-0.0555433	0.12032	-0.00667849	0.100469	0.143952
-0.0685443	-0.0662515	-0.0329518	-0.129603	0.127492	-0.0632896		0.396025	0.0843283	0.0553953	-0.142014	-0.0801685	-0.0856324		0.157164	0.0365744	-0.0121601	0.0788439	-0.0574185	0.0356444		0.057935	-0.0308614	-0.00302602	-0.0796814	0.0294631	-0.0578301
-0.0358126	-0.0121255	-0.00994549	0.0324187	0.013798	0.0369788		0.239858	0.0816519	0.137398	-0.0418703	-0.128523	0.103161		0.351882	0.0153732	-0.025865	0.0613035	0.0291014	0.0418641		0.217247	-0.074132	-0.0765864	-0.0646207	-0.0536773	-0.0811562
0.0992064	-0.155199	-0.139499	-0.113967	-0.00845181	-0.12893		0.218772	0.0846811	0.0252222	0.0328986	0.00492929	-0.0624188		0.277742	-0.0372569	-0.00569814	0.0074001	-0.062347	-0.0827106		0.34208	-0.0523837	-0.0989268	-0.0742685	-0.0571451	0.0186511
-0.00800895	0.143996	0.100946	0.0715056	-0.0563084	0.136451		0.425218	0.0289013	-0.00709039	0.17495	-0.121907	0.0113712		0.347915	0.0351516	0.0368944	0.103621	-0.0666644	-0.00926833		0.0959928	-0.0992303	-0.00967689	0.00688586	-0.0468417	0.168417
-0.0860436	0.0244829	-0.00959768	-0.0303512	-0.02735	-0.0366159		0.305904	0.00953457	0.0073159	0.000981341	-0.115338	0.186841		0.173036	-0.0234956	-0.0834215	-0.065459	-0.0671332	-0.0789684		0.259162	-0.019167	-0.0789287	-0.0827126	-0.0623433	-0.07046
0.247893	-0.0959509	-0.076089	-0.123555	0.0142882	0.00316152		0.313506	0.119522	-0.0201366	-0.0190353	-0.00649778	0.0164397		0.176243	0.186223	-0.010975	-0.00800164	0.106776	0.154503		0.118779	0.0352623	-0.0147644	0.0029534	-0.0696669	-0.0787723
0.165739	0.170746	0.0773477	-0.013449	0.0890982	0.145375		0.22055	0.181313	0.026372	-0.1005	-0.0344086	-0.179255		0.140197	-0.0524264	-0.0198828	-0.0853154	0.0248384	0.0302141		0.0819468	-0.00179611	-0.0662575	-0.0640627	0.0790778	-0.0715909
-0.0128214	-0.0443019	-0.0776861	0.0261563	-0.050288	-0.0217056		0.306148	0.0552046	-0.13505	0.0258816	0.0253423	0.166481		0.243882	0.035656	-0.00820913	-0.0741671	-0.0684482	0.0685894		0.230529	-0.0236824	-0.0775906	-0.0852101	-0.0507296	-0.0699697
-0.0984841	-0.0865716	-0.0530769	0.0300757	-0.00485851	-0.125997		0.152716	-0.0764102	-0.161807	-0.00849546	0.0186025	-0.156891		0.0215046	0.0248956	-0.0121366	-0.00489891	-0.055577	-0.0911928		0.146352	-0.018712	0.0143118	-0.0693289	0.0402695	0.0478938
0.280109	-0.0512626	-0.0588152	-0.057438	0.108007	-0.0473454		0.335371	0.00591339	-0.0676548	-0.0453759	-0.0647877	-0.00567595		0.174185	-0.00951378	-0.0720182	0.0110683	-0.0447479	0.0622271		0.384403	0.0321419	0.0777922	-0.0673229	0.0434975	0.0520218
0.0956628	-0.06567	-0.0509021	-0.143167	-0.0713378	-0.16413		0.232696	0.045816	0.0511955	-0.0300214	0.0936291	-0.162308		0.273423	0.150994	0.130097	0.153657	0.0498723	0.0756124		-0.00834083	-0.112499	-0.100679	0.150047	0.138175	-0.0988404
0.115318	-0.0740921	-0.0565881	-0.0612256	-0.000170608	-0.200111		0.317039	0.203768	0.090601	0.178247	-0.145146	0.177001		0.244312	0.0217747	0.076225	0.0506514	0.0871553	0.0886619		0.320083	-0.10113	-0.0971997	0.0810014	0.0413374	-0.0696797
0.0698569	0.152557	0.0658943	-0.1026	-0.0217369	0.0179278		0.345952	0.0860382	-0.0546705	0.0809078	-0.138999	-0.117256		0.155553	0.339162	0.134293	0.245986	-0.072055	0.316897		-0.0237234	-0.0162016	0.0294588	-0.0690084	-0.0708416	-0.0695989
0.238206	0.0970616	-0.00371613	-0.0559983	0.0604029	0.274574		0.320801	-0.107711	-0.162183	4.14829e-05	-0.0590297	0.0238245		0.160603	0.0581044	0.0123987	0.214553	0.0497375	0.0630143		0.00414443	0.0265646	0.0849876	-0.00425565	-0.0641948	0.0319688
-0.0748145	-0.12249	-0.04159	-0.0220962	0.0687808	-0.0934411		0.348154	0.0497647	-0.0101311	0.0864744	0.0209628	-0.0632445		0.314651	0.0225278	-0.089732	0.0824906	-0.0559834	0.0430001		0.224847	-0.103596	-0.00389047	0.0818096	0.33102	-0.0989541
-0.0093433	-0.0724077	-0.0999108	-0.0167107	0.0884381	-0.0726979		0.307961	0.0146949	0.0808163	0.0950728	-0.120838	-0.167594		0.110773	0.206957	0.0630884	-0.0865217	0.0544824	0.0389825		0.113428	-0.0485115	0.209027	0.206151	0.0278987	-0.0924632
-0.0185018	-0.032555	0.0835519	0.0807458	-0.0492074	-0.154556		0.375352	-0.0942491	0.0456453	0.0704611	-0.0313635	-0.0375754		-0.0471807	-0.0110309	-0.0717934	0.0906829	0.0455976	0.0707747		0.0955791	-0.0219037	0.0992041	0.0534488	-0.0572108	-0.0868382
-0.0594332	-0.121309	-0.0306517	0.0603976	0.0917979	-0.121625		0.324402	0.148431	0.167557	0.121269	0.0559004	-0.0675814		-0.0274748	-0.0242859	0.00712303	0.0218519	0.135496	0.0618508		0.154011	-0.0454357	-0.0262232	-0.0940946	0.309445	-0.0800404
-0.0408342	-0.14476	-0.106293	-0.120607	-0.0595103	-0.150104		0.257713	0.0253889	0.0205542	0.193811	-0.0884529	0.184228		0.0426749	-0.0563466	0.107124	-0.0175801	-0.00330349	-0.113889		0.355002	-0.00200487	-0.0993243	-0.0222921	0.117405	0.0294436
0.20875	0.0103338	0.102085	-0.144177	-0.0678279	0.00212851		0.357155	0.0635272	0.0152027	-0.0907135	0.14582	0.0687469		0.13422	-0.00489236	0.105787	0.211492	-0.0788142	-0.113737		0.194332	-0.042419	-0.0171507	-0.00494256	0.205408	-0.0761503
0.178658	0.04738	0.0783604	0.129823	0.013502	-0.0285094		0.289395	-0.0161534	0.0237569	-0.0856049	-0.119832	-0.0532098		0.259163	0.107448	0.0844887	0.00246659	-0.0549715	0.20387		-0.0468843	-0.0920159	-0.0799966	-0.0678905	-0.0453877	-0.0841745
0.0231144	-0.0467219	0.00128792	-0.0316051	-0.00368532	-0.0908804		0.173827	-0.101533	-0.148167	-0.00684586	-0.111466	-0.157587		0.209149	-0.122282	-0.035921	0.0246916	-0.0189432	0.0411191		0.0025385	-0.0674567	0.100412	-0.0553544	0.0538952	-0.0648817
0.170786	-0.123977	-0.129568	-0.0590539	-0.00923067	-0.0553965		0.411193	0.133599	-0.0172623	-0.157344	-0.0761331	0.310809		0.301257	0.0337584	-0.0939303	0.0191222	-0.0652004	0.050812		0.452162	-0.0201709	-0.0743314	0.0967612	0.0322831	-0.0616504
-0.0670888	-0.111491	-0.134919	-0.113233	-0.104094	-0.145631		0.28496	0.164258	0.298088	-0.0404295	-0.00497493	-0.00149212		0.283919	0.086676	-0.00885852	0.0918461	-0.0613187	0.0455529		0.138792	-0.0970717	0.00208656	0.0991817	0.143254	-0.090277
0.396452	-0.035204	-0.00889152	-0.00642366	0.0374071	0.0380114		0.283194	-0.0314205	0.0541587	0.0233902	-0.0644143	0.0737506		0.091261	-0.0516159	0.175566	-0.0233923	0.0826808	-0.100897		-0.0817749	-0.0840496	0.0132468	0.0998352	0.249837	-0.0683012
-0.0495806	-0.0823283	-0.047339	-0.0977244	0.178712	-0.107923		0.398809	0.129869	-0.0195869	0.0711674	-0.0591432	0.052901		0.222881	0.163433	0.0933194	0.00707065	0.100939	0.230498		0.204786	-0.0220218	-0.00251722	0.0101428	-0.05286	-0.0745714
0.123796	0.0589091	0.0565644	-0.12485	-0.111035	0.0858224		0.373149	0.100981	-0.064358	0.191297	-0.0750263	0.123246		0.164898	0.0781215	0.0522816	0.0858853	-0.0812343	0.0305387		0.116401	-0.0300822	0.0156601	-0.0782479	0.0599534	-0.0717263
0.00976422	-0.111645	0.0208986	-0.0802993	-0.0387672	-0.0677645		0.296982	0.0984858	-0.0285893	-0.134265	-0.132892	0.0685954		0.132931	-0.0882584	-0.0815788	0.0948014	0.0457538	0.173373		0.317539	-0.0978771	-0.0762633	-0.0733128	0.0564144	-0.0665386
-0.0376834	-0.0112857	-0.09074	-0.0545822	-0.0333143	-0.0217765		0.410589	0.244545	0.145525	0.0751459	-0.147732	0.207611		0.0196117	-0.0267906	-0.00187357	0.0082106	0.123998	-0.0981795		0.263593	-0.0960818	-0.00934861	0.0757153	0.0474006	-0.0743738
0.122228	-0.0522974	0.00788809	-0.0470218	0.0540694	-0.165151		0.0902754	0.224636	0.0627658	0.0187264	0.0641019	0.118099		0.058663	-0.0443789	-0.0895011	0.16989	0.131563	0.0543622		0.143306	-0.0777163	-0.112291	0.0195105	0.0849966	0.101729
0.00382291	-0.00397105	0.0403987	-0.0866558	0.0315443	-0.108974		0.26153	0.0908744	0.0947079	0.0689463	-0.0017169	-0.092705		0.17024	-0.00451601	-0.0246451	-0.0153492	0.122805	-0.00877376		0.163424	0.0862545	0.14337	-0.0658195	0.0157586	0.171758
0.209313	0.0164703	-0.0398082	-0.0131654	0.013876	0.0328417		0.317249	0.336748	0.38217	0.0628331	0.064206	0.146474		0.324799	-0.0982622	-0.0841604	-0.0763848	-0.0593422	0.0597723		-0.0283159	0.0578796	0.10482	0.0318611	-0.0497161	-0.0560348
-0.0441248	-0.0933756	-0.0760764	-0.112654	-0.0698048	-0.0201038		0.333639	4.699e-05	-0.0953537	-0.130462	-0.0700979	-0.133782		0.158259	-0.0330732	-0.091884	0.00561117	-0.0600068	0.056113		0.113571	-0.0802358	-0.00604729	-0.0747515	0.131104	-0.0678481
0.102407	-0.0261638	-0.124998	-0.0493904	0.0811091	0.13804		0.383862	-0.00437546	-0.0476039	0.201326	-0.0991284	0.0425837		0.343732	0.0425689	0.00522311	0.260038	-0.0500017	0.0563413		-0.058908	-0.115163	-0.0956826	-0.00780012	-0.0819784	0.0106921
-0.0655792	-0.0976331	-0.0907719	-0.00255922	0.0295348	0.0315196		0.293562	0.0146545	0.0558153	-0.129766	-0.111384	-0.0157762		0.0819352	0.037218	-0.0725834	0.00366361	-0.0533335	0.0481305		0.231422	-0.0301766	0.134289	-0.0859759	0.0746845	-0.0903191
0.0917742	-0.11147	-0.143684	-0.0739131	-0.113857	-0.0099584		0.358611	0.258264	0.191046	0.0162911	-0.066923	0.0786737		0.203684	0.0374639	-0.0831642	0.0094549	-0.0652683	0.0497796		0.0407086	-0.0507066	-0.0127204	0.235966	0.0406365	-0.0809027
0.0200852	-0.00455518	-0.110339	-0.0939163	0.131023	0.140173		0.239502	-0.0315668	-0.0150724	-0.0500067	-0.0104448	0.0725346		0.334568	-0.00245999	-0.0903327	0.0506597	-0.0626369	-0.0984944		0.299125	-0.0891866	0.00575322	0.0946526	0.040145	-0.0757912
-0.0707213	-0.100208	-0.0601003	-0.025055	-0.0163213	-0.164448		0.469748	-0.00272958	-0.124406	-0.110143	-0.0379298	-0.128467		0.160382	0.140616	-0.0199823	-0.0872227	-0.0749017	0.288212		0.198383	-0.0286798	-0.00604251	0.160516	0.0756757	-0.0645521
0.0977138	0.0204456	-0.135367	0.0208946	0.0392112	-0.0446548		0.374437	0.095713	-0.0199822	0.136369	0.0687737	0.0681262		0.07039	-0.0225555	0.00542079	0.192135	0.0609243	-0.0946021		0.0857922	-0.089078	-0.0719887	0.0190085	-0.0608103	-0.0733257
0.0320206	0.0187103	-0.0698687	0.043524	-0.071732	-0.0109558		0.320084	0.0238465	-0.00897993	0.015848	-0.00359927	0.0486164		0.192769	0.0687214	-0.0253714	-0.104643	0.115986	0.261052		0.382795	-0.0106424	-0.0768158	0.115345	-0.0478113	0.0673048
0.0690774	0.0126516	-0.074461	0.0931333	0.082089	0.0630011		0.252599	0.140802	0.0432459	0.024935	-0.130283	0.125473		0.218395	-0.0315029	0.0437864	0.270829	0.110022	0.183185		0.118728	-0.0212893	-0.0823487	0.0106894	-0.0646257	0.0642657
-0.0114255	0.0140392	0.0135229	-0.162135	-0.0267578	-0.0990395		0.376878	0.0684789	0.227254	-0.0220575	-0.0373589	-0.0325855		0.380861	-0.0634316	-0.0181628	0.130703	0.113634	0.129972		0.110648	-0.0945101	-0.0804802	-0.0826954	0.0387485	-0.0667418
0.0857682	0.0689778	0.131097	-0.0335575	0.0177981	0.00338489		0.298575	0.046874	0.00781575	-0.0438116	-0.0694774	0.0545692		0.198173	0.068235	0.12332	0.0241454	-0.0717285	0.0254833		0.0748796	0.0175701	0.134417	-0.0678564	0.0295601	0.0406848
0.00627806	-0.0311222	-0.0318952	0.0282112	-0.0264844	-0.0228911		0.276241	0.0468387	-0.00578002	-0.0967923	-0.0504259	-0.136831		0.135699	0.0107516	0.118888	-0.0196812	0.201195	-0.0913214		-0.0288573	-0.0281134	-0.0705557	0.0981242	-0.0518229	0.0600226
-0.0272771	0.112879	0.155736	-0.0305733	-0.0410632	0.0725924		0.198816	-0.0330124	-0.058183	0.0263938	-0.0535619	-0.0752748		0.197284	0.0842911	0.0821533	0.103244	0.0321189	0.186744		0.0592215	-0.00816471	-0.0421076	-0.102228	0.0139089	-0.0958605
0.0703831	-0.0741224	-0.0274262	-0.025126	-0.053768	-0.152432		0.373657	0.067033	0.019869	0.0596113	-0.0350982	0.00621026		0.519082	0.114278	-0.014074	0.0613339	0.182177	0.272149		0.0725503	-0.0554852	-0.0251887	-0.0286722	0.02359	0.0156441
-0.0902233	0.0599658	0.141546	-0.0442088	-0.0227191	-0.221074		0.283541	0.104656	-0.066301	0.0910904	0.0439053	-0.0254138		0.181607	-0.0448685	-0.00472135	0.081627	0.0410547	-0.0841257		0.408621	0.0372392	0.0736923	0.00249454	0.172619	0.188566
0.210057	-0.00702243	-0.0150105	-0.0794323	0.013686	-0.0468072		0.126857	0.116286	0.11986	0.0228496	-0.0612643	0.167892		0.132287	-0.12236	-0.105567	0.189054	0.160647	-0.115928		0.185258	-0.00692674	-0.0504883	-0.0953251	0.198923	-0.0860301
0.159558	-0.111906	-0.0630459	-0.0654012	-0.0142977	-0.116895		0.448793	0.1062	-0.131649	-0.0751695	-0.148333	0.138779		0.460892	0.0442752	0.0918614	0.0107385	-0.0661487	-0.0780716		0.200043	-0.0866425	-0.0825373	-0.066107	-0.0543172	-0.0821692
0.170798	-0.0298823	-0.0201218	-0.0410353	-0.000357274	-0.0892911		0.363103	0.0464413	0.0908473	-0.0301904	-0.0837237	0.0562438		-0.0533988	-0.0191325	-0.100932	0.0996039	-0.0793848	0.111817		0.132251	-0.0967491	-0.0181082	0.00129319	-0.0625901	-0.0794193
-0.0744182	-0.0580112	-0.0329256	-0.06659	-0.0675649	-0.194367		0.444281	0.011738	-0.0460514	0.0368528	0.11018	-0.0540791		0.454074	-0.114169	-0.0985661	0.130884	0.127315	-0.0879373		-0.00944038	0.023837	-0.0226182	7.3412e-05	-0.0708098	0.029783
-0.0200146	-0.104575	0.0498457	-0.012443	-0.0752794	-0.0840369		0.455246	0.219111	0.106041	0.0894346	0.0407783	-0.107929		0.0710237	0.0905729	-0.0313213	-0.000593508	0.0238546	0.0232376		0.0303707	0.0088159	0.0709137	-0.0422759	0.0635066	-0.0270237
-0.0630666	0.0351478	-0.00903465	0.0201649	-0.0302957	-0.00989765		0.342284	0.187295	0.139701	-0.110586	0.0345874	0.243222		0.0225775	0.0169482	0.064616	-0.0037047	0.0321944	0.0193258		0.138044	-0.0984568	-0.000830299	-0.00318267	0.123089	-0.0923068
-0.0158384	-0.029348	-0.172538	-0.0574037	-0.0670646	-0.102813		0.465412	0.1436	0.253518	0.15871	0.0357662	-0.0200329		0.253347	-0.0234767	-0.0014084	0.102386	0.05718	0.00826667		0.0917176	-0.0223685	-0.0853195	0.104341	0.234823	0.0352366
0.0284146	-0.0646075	-0.0862444	0.0598976	-0.0422452	-0.0571777		0.32893	-0.00645701	-0.0572366	-0.098488	0.0762439	-0.0568903		0.18222	-0.0315044	-0.021374	-0.0121047	0.0272581	0.0363819		0.408329	-0.00471756	0.16986	-0.0656817	0.0626281	-0.0642027
0.171155	-0.0963011	0.0119802	-0.0613198	0.0809327	-0.0254311		0.35424	0.130041	0.0745561	-0.103187	0.0473254	0.149068		0.158026	-0.104466	-0.0835846	0.151397	0.027592	-0.0893021		0.0309209	-0.0738851	-0.0772394	0.0305875	-0.0519164	-0.0672636
0.0829464	0.0457242	0.121933	0.073445	-0.017535	0.0713942		0.148484	0.102531	0.00233832	-0.00140635	-0.072334	-0.0898362		0.200056	0.0605441	-0.0283372	-0.00750562	0.000369099	-0.0925762		0.395319	-0.0885789	-0.00652083	-0.00386535	0.0385217	-0.0929095
0.0398091	-0.0279894	0.00679781	-0.0307737	0.00771011	0.104948		0.287278	0.14732	-0.0751787	-0.117518	-0.0949912	0.00755451		0.303253	-0.0352006	0.0103321	-0.00323279	0.0235123	-0.093434		0.259152	-0.0316055	0.127431	-0.0658859	0.0407949	-0.0974501
0.25929	0.0306213	0.0940371	-0.0181268	-0.0730594	0.0556607		0.428027	0.241905	0.192761	0.0246716	0.0295808	-0.0137823		0.178163	0.0624886	0.156645	0.326617	0.0905496	0.0989666		0.215441	-0.0573858	-0.0234928	-0.0269355	0.0109725	0.0237255
0.250168	-0.0859035	0.0641147	0.0337415	-0.0173064	-0.134453		0.348603	0.183797	0.0306866	-0.0719839	-0.0391709	0.0714974		0.0895287	0.0467799	0.182198	0.202619	0.157527	0.00694006		0.100251	0.11361	0.0236661	-0.0729775	0.0401735	0.0683357
-0.0179916	-0.0167	0.0211601	-0.00400203	-0.0853191	-0.169955		0.297861	0.0602568	-0.0457129	-0.0315962	-0.0219995	0.172391		-0.056997	0.227499	0.237046	0.264995	-0.0727062	0.125698		0.0916917	-0.0959942	-0.0712902	-0.0726604	-0.0481926	-0.0959973
0.0255997	0.0288366	0.0118021	-0.056405	-0.0159521	0.100028		0.29968	0.116895	0.0806139	0.122763	-0.0399255	-0.0483082		0.415619	0.0227325	-0.00665462	-0.00191676	0.216237	0.173738		0.184452	-0.019901	-0.0809576	-0.0745793	-0.0515798	0.0488272
0.158485	0.0182243	-0.0796367	-0.127939	-0.102876	0.104043		0.475789	0.000953818	-0.0151495	-0.138374	0.000181086	0.188006		0.141204	0.0674109	-0.0267027	-0.0841289	-0.0718906	0.114547		0.340551	-0.0324311	-0.00248947	0.00562605	0.0359475	0.179725
0.0724381	0.283029	0.192465	0.0208278	0.0870639	0.238567		0.437942	0.157779	0.141492	0.201134	0.105519	0.0710469		0.186329	-0.0442863	0.0581086	0.00125769	0.12449	-0.0908036		0.230234	-0.105834	0.0426532	-0.0956703	0.180906	-0.0901272
-0.0188064	-0.0762317	-0.155631	0.0603847	-0.0526965	-0.0798292		0.344591	0.213382	-0.000121781	0.0760384	-0.13427	0.12543		0.128206	-0.0936842	-0.0769339	-0.000262193	-0.058442	0.0391847		0.190062	-0.0309454	-0.0881385	0.0163391	0.154902	-0.074994
-0.0400339	-0.0211771	-0.185105	0.0513424	0.0296217	0.102971		0.251474	-0.0246089	-0.0979784	-0.0180071	-0.143885	-0.0653172		0.196317	-0.0342706	-0.00416949	-0.00801959	0.119956	-0.0855296		0.309418	-0.0182018	-0.0886025	-0.0692342	0.0499839	0.0708044
0.0765021	-0.0961139	-0.0935001	0.0338243	0.0130929	-0.15001		0.41446	0.0754618	0.0339288	0.0318497	-0.0304831	0.0254612		0.243091	0.0175031	-0.101869	-0.0226459	-0.0758158	0.304343		0.161985	-0.0252203	0.00670079	-0.0887572	-0.0690903	-0.0818082
0.0113663	-0.033931	-0.0567644	0.0962816	0.0823474	-0.172976		0.253312	-0.00251195	-0.0605227	-0.0956506	-0.0145056	-0.183598		0.424456	0.139143	0.0767828	-0.00425083	0.0312542	0.0206667		0.171583	0.0365734	-0.0805542	-0.083109	0.20515	0.0573759
-0.112477	0.0554039	0.0611203	0.0323844	0.108089	0.0340177		0.264334	0.0166669	-0.157045	0.0572744	0.0261958	-0.0668406		0.0825631	-0.0909843	-0.0838357	-0.0730037	-0.055039	-0.0917649		0.296917	-0.0993922	-0.0881102	-0.0798296	0.0344429	-0.0682082
0.126778	-0.125551	-9.34547e-05	-0.0290066	0.0980684	-0.0734643		0.25048	-0.0168674	-0.0435584	-0.0728734	-0.0262954	0.0187772		-0.0397594	0.0020797	-0.0361139	0.199122	-0.0758036	0.142511		0.303857	-0.0882265	0.00642565	-0.0694595	0.271899	-0.0643487
0.0590615	0.114385	-0.000874892	-0.107293	-0.0142764	0.293568		0.233662	0.00187642	0.038127	-0.0811332	-0.117534	-0.0698379		0.357109	0.0395331	-0.00928659	0.067981	0.210016	0.240343		0.331562	-0.0382668	-0.00681827	-0.000950547	0.032558	0.172025
-0.0479081	0.0265983	0.0339356	-0.137601	-0.0578642	0.00938198		0.370003	0.305868	0.147772	0.184692	-0.105213	0.153633		0.0929642	-0.0328767	-0.0819802	-0.0713043	-0.0623467	0.0423941		0.210385	-0.0274144	-0.0868504	0.00293632	0.235971	-0.0920415
0.225423	-0.0589569	-0.0709958	-0.0415997	-0.0153391	0.09698		0.254751	0.0826197	0.14633	0.0813769	0.205354	0.0164971		0.231282	-0.0616086	-0.0273015	0.128019	0.0126901	-0.0961668		-0.00704565	-0.0207696	0.00260582	-0.0754701	0.0353325	-0.077505
-0.0551708	-0.0908453	-0.103118	0.0142343	-0.0907857	-0.0286998		0.357541	-0.0631578	-0.110402	-0.024915	-0.132392	-0.139072		0.639382	0.420995	0.364987	0.158123	0.0944177	0.205057		0.213802	-0.101563	-0.0886364	-0.0824587	-0.0773883	-0.095469
0.384359	0.0494335	0.177881	-0.0629	0.21458	-0.0225921		0.288284	0.0758218	-0.041281	-0.15758	-0.160775	0.137024		0.0896413	0.0268283	0.00950978	-0.105317	0.0135902	-0.11362		0.107714	-0.0208825	0.00802226	0.0833059	0.0455563	-0.0600318
-0.0129846	0.100073	0.051097	-0.113092	0.306609	-0.0169211		0.417847	0.128995	-0.073573	-0.0834914	-0.0471103	0.00963723		0.0980355	-0.035381	-0.0792153	-0.0787146	-0.0499171	0.0213538		0.181007	-0.036978	0.161658	-0.0669265	0.222702	-0.0863277
-0.0268292	0.0818221	0.164656	0.0853439	0.121642	0.0368657		0.385746	-0.0192006	0.0058292	0.0723312	-0.0145161	-0.0346074		0.0660945	-0.00371712	-0.100488	0.00371045	0.181514	-0.000504865		0.195583	-0.0293626	0.0729485	0.167922	0.129307	-0.101181
0.0440688	-0.0288924	-0.0569582	-0.144276	-0.128942	-0.167435		0.243851	0.111553	-0.00155066	0.0395417	-0.0769598	0.277653		0.00801278	-0.102375	-0.00980589	0.0127972	-0.0769996	-0.107642		-0.00838098	-0.0898068	-0.0803701	-0.0760943	0.0558908	-0.0719176
-0.05685	0.0299245	0.0216608	-0.0520479	-0.0954835	-0.126415		0.315866	0.0336208	-0.0684842	-0.0085727	0.0626198	0.0205496		0.0839742	0.0555088	0.0206004	-0.063757	0.0915068	-0.0888567		0.111741	-0.0515187	-0.0340918	-0.00779301	0.0229252	-0.0979588
0.100513	0.213794	-0.0352916	-0.0482089	0.110738	0.261049		0.261375	0.147813	0.0706311	-0.049759	0.130936	-0.0712694		0.256055	0.0157409	0.144101	0.0716855	0.139683	0.0466592		0.298381	-0.0999229	0.0160568	-0.00916674	0.137831	-0.0836533
0.022619	0.0352434	-0.0528056	0.0530164	0.015104	0.0561805		0.315085	-0.101506	-0.132195	0.0519926	0.0762845	-0.12833		0.115816	0.0560353	0.176162	0.0473589	0.0408262	-0.0880459		0.36119	0.0415251	0.0955771	0.0122372	-0.0551924	-0.0697575
-0.0511847	0.00356887	0.0265455	-0.0314266	0.0880057	-0.0694012		0.349666	0.175264	0.0579617	0.0189956	0.129011	0.147724		-0.0389943	0.197011	0.112249	0.0326721	-0.0517094	-0.0598129		0.402256	-0.086465	-0.0857959	-0.0825585	0.0465605	-0.0739094
0.109474	-0.0821588	-0.13746	-0.102671	0.167109	-0.0309279		0.288522	0.151755	0.000615464	-0.0384511	0.00237559	0.0150908		0.273697	-0.0320117	-0.0232046	0.154784	0.214035	-0.0735209		0.0382208	-0.0962467	-0.0709701	-0.0703314	-0.0542969	-0.0821553
0.1189	0.0361769	0.0351331	0.0599371	-0.101741	0.157273		0.379826	0.0520986	0.0476961	-0.0235727	0.0272192	0.0178638		0.158287	-0.0259016	-0.0852506	-0.0687641	-0.0425976	0.0680528		0.137628	-0.0768709	-0.0669423	0.022534	-0.0492145	-0.0677203
0.0345642	0.0165938	0.0905033	-0.0708956	0.0397627	-0.162024		0.315464	0.0865777	0.0508761	-0.112546	-0.107158	-0.124151		0.277577	-0.04781	0.110514	-0.0221276	-0.0606015	-0.102806		0.30063	-0.0159444	-0.043185	-0.0300944	0.0869357	-0.112488
0.00113335	-0.00382027	-0.0552706	-0.0905725	0.0516615	-0.0943159		0.272414	0.0241503	0.0680365	0.0122914	-0.0567139	-0.153774		0.313431	-0.0471474	-0.0252231	0.116633	0.00925702	-0.105639		0.409812	-0.0398964	-0.0314013	-0.0681333	-0.0690146	0.264534
-0.00491245	-0.0965297	-0.000573221	-0.0523779	-0.0285336	-0.158989		0.263988	0.0504193	-0.00686694	0.0387933	-0.0532251	-0.0365136		0.429914	0.149324	-0.0312431	0.0379587	-0.0708971	0.116825		0.263263	0.115244	0.107933	-0.10118	0.109736	0.138412
0.0407626	0.0114298	0.0567957	-0.00323985	0.142665	0.200701		0.318188	0.00562224	-0.0130297	-0.0107478	-0.0640522	-0.0714383		0.219684	0.0322637	-0.0439119	0.0483933	0.0721811	0.00369558		0.423236	-0.0244642	-0.00051188	-0.0842447	0.15013	-0.0928808
0.0867484	0.228885	0.123621	-0.0690804	-0.0452419	0.0589508		0.310995	0.0918764	0.0912563	0.063808	-0.0492866	0.0443234		0.148728	0.103295	0.232017	0.177106	0.0885318	-0.1037		0.230731	-0.026564	0.00268361	-0.00369644	-0.0777767	0.0458309
0.33232	-0.1218	-0.104363	0.0480151	0.0891258	0.00379944		0.23298	0.13586	-0.022795	-0.101952	0.0427213	0.136124		0.00228637	0.0691806	0.0489904	0.142003	0.108765	0.0254		0.228378	-0.0896418	0.00346277	-0.0870213	-0.0572946	-0.0757232
-0.00677313	-0.0304512	-0.128568	0.0147239	0.139924	0.0980973		0.267037	0.150314	-0.0682745	-0.102415	0.00739646	0.355191		0.396629	0.100995	0.157449	0.0707595	-0.0789631	-0.0787597		0.206312	-0.0235645	0.101254	-0.0721376	-0.0563293	-0.0607093
0.236815	0.0393194	0.0176408	-0.0882117	-0.033639	-0.0740559		0.277344	-0.0969606	0.11537	-0.0243626	-0.0257544	0.0427351		0.400949	-0.0288958	-0.0613889	0.00771401	0.0246365	0.057683		0.311733	0.035178	-0.0809921	-0.00712769	0.0376191	0.0495244
-0.0216899	0.0642124	-0.086309	-0.169746	0.266907	-0.117542		0.278627	0.0229853	0.00927378	0.0102086	-0.122683	-0.144389		0.2621	0.0262082	0.0608667	0.000503102	0.0199267	-0.0839638		0.395364	-0.101094	0.0800762	0.0167239	-0.0763206	0.0374439
0.0725249	-0.046475	0.0314782	-0.0449108	0.0555973	-0.00681955		0.451477	0.127094	-0.0547878	0.0574082	-0.131814	0.0353459		0.215758	0.0154935	-0.0876808	-0.0142142	-0.0659829	0.00947666		0.368222	0.0400673	0.0945296	-0.0669565	0.0672277	-0.0895824
0.00925226	-0.0414764	-0.106468	-0.127765	0.0740565	0.153523		0.238198	-0.0559537	0.0116333	0.163837	-0.0629699	-0.0675117		0.126063	0.282016	0.0819365	0.162182	0.0259967	0.715572		0.265499	-0.0840023	-0.00588692	-0.080922	0.0419606	-0.0838427
0.0138212	0.0180694	-0.0416804	-0.0329649	-0.0962669	-0.0241957		0.32132	0.0674746	0.0609292	0.0234361	0.0104361	-0.0574025		0.174866	-0.0469035	-0.0995553	-0.0960698	0.204897	0.0522026		0.37674	-0.0826136	0.00855816	0.000398515	-0.0470491	0.0428817
0.3339	-0.150587	-0.139983	0.00675971	-0.027093	-0.107117		0.214752	0.112054	-0.0493471	0.0432104	0.0191989	0.0236938		0.206492	0.00575561	0.0490093	-0.0855905	-0.0612015	-0.0883375		0.386902	-0.0925013	0.00736266	0.0941859	0.24118	-0.083491
-0.0514044	-0.0941625	-0.143934	-0.00428719	0.0612216	-0.105677		0.386042	0.0631528	0.0970582	0.0908603	0.0280952	-0.117109		0.1503	0.0289488	-0.0345883	0.232441	0.022406	0.0291515		0.329549	-0.0861699	-0.074663	0.108583	-0.0511036	-0.0506767
0.028321	0.0770212	0.0714654	-0.0461666	-0.0242779	0.0508302		0.397891	0.0579503	-0.0668378	0.303985	0.0355066	-0.0843263		0.217557	0.038689	0.0281064	0.19756	0.0874201	0.106849		0.2272	0.0138813	0.177863	0.0904707	0.0355652	-0.0898623
0.000133009	-0.107737	0.0296808	-0.0811789	-0.0867921	-0.0985958		0.346352	0.0197076	-0.031751	0.0909186	-0.0638701	0.0156125		0.294682	0.0667765	0.258698	0.213764	-0.0675447	0.0117019		-0.0152771	0.0321899	-0.0966715	-0.0758872	0.136491	0.0507813
-0.0943027	0.0521056	0.198224	-0.0619733	-0.00117036	0.15867		0.400982	0.131872	0.112456	-0.12868	0.00903897	0.12461		0.0550705	0.0116733	-0.0265912	-0.0810552	0.0586701	0.0135214		0.291122	-0.119901	-0.110538	-0.111633	0.113008	0.0170916
-0.0269954	0.217465	0.0220729	-0.0618434	-0.0390973	0.180673		0.452664	0.0963144	0.00289571	0.0371975	0.115618	0.0406429		0.278111	0.190075	0.010688	0.0176142	-0.053681	0.0797762		0.338761	-0.0208043	0.0129145	-0.0751243	-0.0533353	0.196088
-0.0894924	-0.0112306	-0.131575	-0.134946	-0.0145276	-0.0623126		0.29331	0.130284	-0.000630642	-0.0960221	0.0197086	0.182999		0.157522	0.0866287	0.00800861	0.0151201	-0.063938	0.0437467		0.172685	-0.101636	0.0597133	-0.0799919	0.127131	-0.0838023
-0.158131	0.0705267	0.0390507	-0.0158048	-0.0364464	0.0909311		0.478016	0.138865	-0.00932244	0.0685159	-0.00776431	0.00552995		-0.0517015	-0.0437836	0.0581171	0.0722636	0.0517275	-0.0943034		-0.00483957	-0.0796822	-0.0742295	-0.0723364	-0.0520526	-0.0806641
0.0908043	-0.0278795	0.00918815	-0.0600641	0.1502	0.0702149		0.280553	0.0847747	0.0927877	-0.0662565	-0.0447704	0.270846		0.177893	0.058951	-0.0251472	0.0738922	0.190522	0.0143746		0.296432	-0.0251711	-0.0820493	-0.0733534	-0.0636388	0.0534965
0.0666218	-0.0725437	0.0735518	0.0938569	-0.0385992	-0.0625672		0.237929	0.16378	0.0253786	0.0333922	-0.0538327	0.0365312		0.282727	-0.144627	-0.0693861	-0.128196	-0.00280108	-0.119006		0.404351	-0.0907226	-0.0818207	-0.0696207	0.059035	-0.0905556
0.153366	-0.012871	-0.103384	-0.0306688	-0.00561593	-0.0922475		0.462559	0.198105	0.0743115	0.0424564	0.014358	0.357903		-0.025195	-0.0287843	0.00866541	-0.0677242	0.0370075	0.19546		0.212198	-0.0955061	-0.0110753	0.0006531	0.136589	0.188847
0.250257	0.0432125	0.095505	0.187823	0.0382032	-0.0799143		0.171541	0.00535393	-0.069124	-0.0636005	-0.118606	-0.13087		0.147977	0.187087	0.0488315	0.167745	-0.0642459	0.16682		0.158459	-0.078778	0.0978972	-0.0626239	0.0726734	-0.0628035
0.0668465	-0.161099	-0.151521	-0.119488	-0.110647	-0.122101		0.142699	0.018406	0.0240322	-0.142862	-0.0499326	-0.0521845		0.0249728	-0.031745	-0.00321458	0.131502	-0.0618696	0.166204		0.175683	-0.0211412	-0.0848456	0.00571912	-0.0552346	0.0443027
0.164174	-0.0187958	-0.126417	-0.0713936	-0.0383093	-0.0131894		0.233635	-0.0432634	-0.0732818	-0.0682871	0.0542842	-0.051659		0.302348	-0.0503473	0.0460199	0.108248	0.299299	0.136755		0.105025	0.0304032	0.00525005	0.0117347	0.0408763	0.19723
-0.098814	-0.0160412	0.0426977	0.00312308	0.00865141	-0.159325		0.418853	0.0356194	0.0642529	-0.131884	-0.0528692	0.285136		0.139238	-0.0798987	-0.0876671	0.0190368	0.064	-0.0720408		0.307832	-0.064073	-0.110356	-0.0810684	0.0187196	0.0154857
0.000721854	0.067133	0.0843367	-0.131764	0.0728558	-0.0558261		0.372101	0.22292	0.00971622	-0.0452371	0.104804	0.250641		0.15851	-0.0388236	-0.00615112	-0.074557	0.0205769	-0.0770228		0.0400207	0.0650386	0.20219	0.187412	-0.0623238	-0.0834042
0.287926	0.0717704	-0.071286	-0.0901988	-0.117691	0.0795807		0.186926	-0.0700668	0.0233159	0.0315599	-0.0508812	-0.0634014		0.127783	-0.0953871	0.065099	-0.0105826	-0.0654595	-0.0872744		0.198277	-0.069043	-0.0294705	-0.105597	-0.0787641	0.00684899
0.15489	-0.0609169	-0.0447049	-0.0345128	-0.0570769	-0.0684714		0.392527	0.243333	0.172452	0.093679	0.0313441	-0.0550273		0.0926915	-0.0525924	0.0407608	-0.008514	0.0116877	-0.115874		0.0244239	-0.0746912	0.00943685	-0.0604525	-0.0470516	0.0706111
0.322108	0.256728	-0.00132758	0.160872	0.0301574	0.134822		0.471509	0.123037	0.211278	-0.0865319	-0.0746266	0.16886		0.259811	0.102149	0.0091077	0.0924514	0.353081	0.193213		0.0382679	-0.0270896	0.00849104	-0.0747035	-0.0545626	0.204082
-0.00974976	-0.141974	-0.133818	0.00366782	-0.0385601	-0.133238		0.389747	0.0641022	-0.0208513	-0.00128017	0.132707	0.160155		0.263479	0.0276981	0.156323	-0.00784339	-0.0766715	-0.0866259		0.189139	-0.0983069	-0.0861983	-0.0651766	-0.0630372	-0.0853867
-0.138476	-0.0498332	-0.0432741	-0.096775	-0.119088	-0.161686		0.332693	-0.0162395	0.0715781	-0.0340009	-0.0982851	0.0765805		0.239377	-0.00332814	-0.0221765	0.0450472	-0.00264836	-0.0916883		0.122812	-0.0491567	0.0683115	0.171843	-0.0710993	-0.100971
0.12637	-0.00765657	0.0514888	-0.0647696	-0.0277097	-0.0472642		0.0736961	-0.027045	0.242122	0.00175405	0.131719	0.049522		-0.0599873	0.0195692	0.072611	0.0825828	-0.0620752	-0.0902728		0.236848	-0.0782368	0.00335336	0.100416	0.133965	-0.0851831
0.199472	-0.0589641	-0.0731918	-0.058233	0.026509	0.06106		0.357367	0.0485301	-0.00825962	0.0180176	0.143928	0.0487038		0.0399483	0.008325	-0.0178374	-0.0190266	0.00759021	0.01461		0.119	-0.0226042	0.011594	0.0160877	0.071767	-0.0769457
-0.044063	-0.0368713	0.0118115	-0.0516826	0.175775	0.101889		0.406342	0.0701646	0.0445254	-0.0665135	0.148202	0.0645948		0.431747	0.0424584	0.0258296	0.0476469	-0.0932061	0.00189391		0.198436	-0.0197037	0.0119505	0.0984542	0.0620664	-0.0659865
-0.00643295	0.00790213	-0.14075	0.027789	0.0979971	0.0976911		0.603789	0.0255757	0.135027	0.0741858	0.0182602	-0.0891845		0.13992	0.132169	0.15075	0.108138	0.0969884	-0.00378909		0.211305	-0.0161269	0.255724	0.10025	0.0366698	0.0501098
0.0235711	-0.106767	-0.0217217	-0.0305351	-0.0160962	0.0623484		0.49073	0.0198362	-0.0133198	-0.0817233	-0.0814221	0.0270306		0.305943	-0.0153489	0.0346042	0.12479	-0.0728497	0.10429		0.208794	0.188601	0.0900654	0.0132152	0.155437	0.20454
-0.0800923	0.0193441	-0.000975784	-0.0257537	-0.118197	-0.0638861		0.65967	0.181511	0.15972	0.0267463	-0.0125344	0.117101		0.243915	0.0589712	0.0444002	0.0578615	0.0196788	0.126709		0.18695	-0.0466861	0.113236	-0.0964326	0.00305371	0.0123932
-0.0190127	0.0484354	0.102341	-0.0868046	0.0219895	0.126643		0.748123	0.0454079	0.0874812	-0.0476661	-0.189227	-0.0649745		0.32496	0.0804852	-0.0201847	0.077026	0.0320911	0.168588		-0.0222627	-0.0790274	-0.0627324	0.0174664	0.0489561	-0.0655468
-0.0812187	0.0469924	-0.0145616	-0.124	-0.0195821	0.214477		0.229081	0.0145963	0.0590764	-0.0790921	0.130169	0.0366607		0.0786927	-0.0298227	-0.0153644	-0.0800071	0.0323242	-0.0947382		0.241107	0.0227688	-0.080637	-0.0775643	0.0366537	0.0527343
0.048223	-0.0616242	-0.0822813	0.0257052	-0.0208652	-0.11677		0.380538	-0.0344616	-0.0724897	-0.0773578	-0.0510769	0.0568248		0.27286	0.0158788	-0.0497588	0.0283836	0.0861845	-0.00817935		0.376702	-0.0935222	0.0567093	-0.0767694	0.0252731	-0.086941
0.144895	-0.0356178	-0.0407342	-0.066851	-0.0145835	-0.0294245		0.135165	-0.00628954	0.112587	0.384998	-0.0638793	-0.0722156		0.157045	-0.121022	-0.0971002	-0.00278163	0.0116485	0.0300035		0.0542577	-0.0771313	0.0141779	-0.0691114	-0.0579313	-0.0558244
-0.00615793	-0.0451619	-0.109208	-0.0205095	0.015108	-0.0711745		0.519513	-0.0141706	0.0189114	0.109172	-0.065025	-0.0631604		0.152455	0.0865141	0.0632979	-0.0768178	0.0257003	0.0608006		0.169661	-0.0731445	0.00580445	0.102043	0.051378	-0.0823489
-0.0219769	0.0362774	0.0977067	-0.0603859	0.0983687	-0.0366005		0.375416	-0.0337812	-0.0215537	-0.0797456	-0.0646673	-0.0843912		0.0598035	-0.0377358	0.0646466	-0.00721887	-0.0742916	-0.114468		0.218936	-0.0973293	-0.00167323	0.0834362	-0.0622774	-0.0788491
0.15236	0.0121068	-0.156531	-0.0190893	0.0169533	0.0850892		0.462938	0.0318178	0.00674477	-0.0660341	-0.0577079	0.0566927		0.146748	-0.0961599	-0.0831126	-0.0684676	0.0313773	-0.0810333		0.269858	0.0722755	0.049401	-0.0927591	0.110343	-0.0829711
-0.0546766	-0.0303752	-0.0470499	-0.113793	-0.092174	-0.123065		0.521134	0.0672459	-0.0662849	-0.0498113	0.0520319	0.0848452		0.115487	-0.090284	-0.0861102	0.0925117	0.0549471	-0.0825128		0.143448	0.0359994	-0.0823179	-0.0769507	0.133072	0.17389
-0.0499621	-0.156602	0.00556689	-0.0528203	0.0777392	-0.121328		0.396539	-0.0336952	-0.0150378	0.155508	-0.0752659	0.1659		-0.0477554	-0.0182102	-0.0104568	0.0151777	-0.0616801	0.065968		0.100069	-0.0903929	0.0110888	0.016052	-0.0347487	-0.0630545
0.207121	-0.0955695	-0.0793331	-0.0666332	0.0498285	-0.0718547		0.333882	-0.144349	-0.147992	-0.0329499	0.0828964	-0.0925608		0.125843	0.142881	0.0611025	0.00102293	0.0259893	0.0284752		0.121958	0.0303403	-0.0776813	-0.0798856	-0.0605238	0.0536504
0.0561256	-0.0197803	-0.147998	3.83986e-05	0.119111	0.164674		0.271337	0.0209238	-0.0165741	-0.00122759	-0.0812109	0.0247087		0.175714	-0.0200357	0.0746854	0.0075442	0.0260109	-0.0916091		0.256059	-0.0850848	0.0119689	-0.0718795	0.268047	0.0745032
0.220157	-0.059754	0.015357	-0.00972627	0.149569	0.0491774		0.208129	0.127789	0.0265012	-0.0627673	0.0606068	0.0800303		0.185315	0.0866911	0.106301	-0.00523578	0.000290267	0.00527799		0.249984	-0.012884	0.00466869	-0.0628755	0.156326	0.0516382
0.0882824	-0.0700427	-0.0244561	-0.135946	0.0367585	0.016548		0.369728	-0.00957748	0.0799127	-0.0583707	-0.0358866	0.0575854		0.281521	-0.011352	0.0375225	0.107801	0.0894961	0.129251		0.234265	-0.0395604	-0.00583296	-0.0817185	-0.0520908	-0.0943065
-0.0737514	-0.0780916	0.00981591	-0.117665	-0.00783431	-0.123243		0.454516	-0.00680307	0.0141492	-0.0550448	-0.0552693	0.337734		-0.0413299	-0.0270594	0.00984699	-0.0702377	-0.0486694	0.0515362		0.258138	-0.0842722	-0.00908095	-0.0682933	0.131699	-0.0642534
-0.0429097	-0.0598665	0.0193596	0.0925472	-0.0505009	-0.00913827		0.321872	0.322546	0.154932	0.116967	0.119827	-0.100427		0.235355	0.0185726	-0.0215568	0.0721558	0.00707836	-0.0980493		-0.0565658	-0.0119911	0.0168728	-0.0678009	0.0753686	-0.074397
0.0714981	-0.00940931	0.0419545	-0.132877	0.0330961	-0.0366164		0.472005	-0.0141034	0.0170514	-0.071381	0.047092	0.0643361		0.027679	-0.0916815	-0.0634326	0.0153218	0.0471693	-0.0877136		0.301443	-0.10283	-0.0151926	-0.0794301	0.0271881	-0.076172
0.0929714	-0.0665363	-0.156966	-0.111127	0.0577558	-0.00814046		0.28408	0.127313	-0.0627529	-0.074605	-0.0624162	0.0659631		0.126233	-0.0452194	0.0765069	-0.0043121	-0.0722	-0.0994363		0.386428	0.0499806	-0.0645131	-0.0666672	0.15763	0.0741634
0.129917	0.0125243	0.115491	0.0121603	0.123932	0.00105468		0.323933	0.0574595	-0.00180384	-0.0671025	-0.0598924	0.0639543		0.246923	0.0140301	-0.0287523	0.077781	0.0260508	0.0253529		0.128838	-0.046312	-0.0973498	-0.0150121	0.0196087	0.0283575
0.246361	-0.135682	0.027802	-0.0390848	-0.00648426	-0.122847		0.394511	-0.0807907	0.00541619	-0.0691815	0.0407932	-0.0750839		0.24945	-0.00296341	-0.0325008	0.0629878	-0.0705988	-0.111395		0.344841	-0.0792276	-0.0759818	-0.0738691	0.253376	-0.0815331
-0.0112244	-0.110405	-0.113888	-0.102497	0.000290136	0.0663979		0.476169	0.271008	0.119498	0.0129731	-0.0486545	-0.0656053		0.251813	0.11718	0.182656	0.0505255	0.0151385	-0.0996273		0.0979453	-0.0788315	-0.0710874	-0.080278	0.162076	0.0906125
-0.00218176	-0.0463071	-0.0528769	-0.0808294	-0.0415226	0.129645		0.420158	0.138003	0.198912	-0.0584959	0.0633674	0.217187		-0.0138451	0.226045	0.172985	0.000524523	0.150648	0.0499102		0.127747	-0.0795761	0.0130289	0.118895	-0.0457278	-0.0788291
0.224387	0.0296403	-0.0664061	0.00327733	-0.0206802	0.219097		0.454891	0.107849	0.087231	-0.0859532	-0.0624304	0.0484772		0.0271127	0.162874	0.196896	0.131288	0.00308116	0.0300742		0.132224	-0.0247689	0.16352	-0.0642222	0.050493	0.192982
0.0194128	0.135615	0.0766115	0.0712204	0.0177863	0.111396		0.537006	0.357941	0.204651	0.0211611	0.0513977	0.0602782		0.113241	0.0550052	0.08844	0.0280858	0.222875	0.0971002		0.268256	-0.0944421	-0.0196254	0.0125632	0.0494533	0.0301926
-0.0435877	0.249319	0.165649	0.0469908	-0.0910275	0.161471		0.564032	-0.0116564	0.00429868	-0.0659321	0.0786146	-0.0806228		0.201376	0.0287924	0.0947893	0.119104	0.00573553	-0.146503		0.431298	-0.0837382	0.00705538	-0.0847326	-0.0595491	-0.0788997
0.0050653	-0.103149	-0.149785	-0.0658217	-0.110801	-0.156637		0.296793	-0.075502	-0.0857921	0.0193813	-0.0709516	-0.0911178		0.302433	-0.0267012	0.00130383	0.0863776	0.0415879	-0.0834347		0.0948376	-0.0816616	-0.0823974	0.022018	-0.0527993	-0.0665548
0.174808	0.0142578	-0.0619578	0.092687	-0.0879586	-0.0312638		0.369767	-0.0284032	-0.0867652	-0.0679467	-0.0849729	0.0588056		0.211159	0.15683	-0.0887389	0.0960174	0.0454769	0.204794		0.0830234	-0.0811977	-0.066548	0.106063	-0.0640985	-0.0984818
0.184305	-0.0483136	-0.0767043	0.0767215	-0.0305789	-0.0281915		0.225849	-0.0727879	-0.0504523	0.0462433	0.0500835	-0.0702867		0.0405579	-0.0332287	0.000415554	0.0772261	0.0360078	-0.0885292		0.0695082	-0.0911097	-0.0112368	0.0128138	-0.0542335	0.0554704
0.127732	-0.12569	0.0500505	0.13672	-0.095348	-0.119948		0.38008	0.125902	0.191229	-0.0841937	-0.0700608	0.155571		0.255231	-0.00153387	-0.0325868	-0.0110133	-0.0702653	-0.11367		0.284978	-0.113816	-0.0112924	-0.0900796	0.018352	0.0502954
-0.0132688	-0.0256212	-0.0400267	-0.00500241	0.087369	0.0104272		0.317971	0.0672061	0.26148	-0.0679616	-0.0694375	0.221692		0.288097	0.0505433	0.0225183	-0.0829581	-0.0439574	-0.0794019		0.208152	-0.052851	-0.0328101	-0.0102538	-0.0752148	0.0444307
-0.0969486	-0.0481395	-0.0701088	-0.145897	0.159396	0.0341486		0.394626	0.0261642	-0.0555313	0.0556658	0.148671	-0.138016		0.309663	-0.0426539	-0.0874032	0.0928981	-0.0620111	0.0464042		0.263301	0.0257573	-0.0760018	-0.0024894	0.0318865	0.0440564
-0.0430088	0.0571676	-0.0778926	-0.0662711	-0.0285166	-0.0446504		0.390193	0.0463999	0.0189929	0.00960534	-0.0598711	0.0701921		0.241507	0.0234207	0.130785	0.160075	0.0414081	-0.0971354		0.222293	-0.0183096	-0.0043633	-0.0757291	0.0326686	-0.0926033
-0.0458335	0.0160111	-0.0346439	-0.118829	-0.0683041	0.048386		0.398589	0.0039339	0.0435846	0.0624139	0.0142111	0.152287		-0.00163608	0.0695868	-0.00499406	-0.00792156	0.0138159	0.12774		-0.021905	-0.0309969	-0.0925615	0.165159	0.0255379	0.166761
0.136182	0.0361323	-0.163748	-0.0815575	-0.055922	0.171206		0.401484	-0.0020532	-0.05548	0.030476	-0.0396924	0.085384		0.256282	-0.117197	0.0389985	0.0428942	0.0345111	0.00265064		0.197309	-0.0130167	-0.0733873	0.0180626	0.158941	-0.075133
-0.073094	0.0202313	0.0419793	0.029865	0.0642621	0.168864		0.265695	-0.0922874	-0.00656364	-0.0711795	-0.136113	-0.145189		-0.00318796	-0.00923327	0.00744513	0.0271173	0.0634977	-0.0682369		0.163688	0.0362135	0.00366944	-0.0731692	-0.0578803	0.0813262
0.0717088	-0.0206268	-0.0910415	0.0658329	0.18759	-0.0316595		0.357884	0.162335	-0.0187572	-0.0952976	0.219641	0.0430126		-0.0223349	-0.0341186	0.075442	-0.0784117	-0.0587209	0.0543341		0.395738	-0.0239216	0.151055	0.000555449	-0.0651019	-0.0763912
0.0914161	0.0585016	-0.0140509	-0.0551225	0.0182441	0.0072184		0.584055	-0.026528	0.0890807	0.0130786	-0.0607896	-0.0754853		0.0913833	-0.0178673	-0.0721251	0.129759	-0.046943	-0.0767777		0.108368	-0.0808061	-0.0735927	-0.0662797	-0.0457855	-0.0686278
0.326618	0.127664	0.165264	-0.0902022	-0.115104	0.165907		0.362317	-0.0790764	-0.0811617	-0.062359	-0.0428704	-0.0636451		0.22429	0.0423487	0.00323451	-0.0812756	-0.0638719	0.0361632		0.0995565	-0.0356996	-0.13383	0.000242602	-0.0218547	0.0748438
0.0132674	0.00553617	-0.0724104	-0.0472312	-0.110234	0.16242		0.179209	0.0223707	-0.014586	-0.0937607	0.0159101	0.039513		0.118382	0.0802636	0.0686536	0.237334	-0.0558278	0.0314232		0.26114	0.0761085	0.0808955	-0.0400641	0.0687531	-0.0217007
0.054538	-0.0913562	0.0183908	-0.0413057	0.0717133	0.0128397		0.455156	-0.0935306	-0.0849204	-0.00365155	0.0276151	-0.0785486		0.182282	-0.0955758	-0.0778449	-0.0734867	0.101669	0.0258313		0.264424	-0.0909483	-0.0873544	-0.0824919	-0.0483864	-0.0800211
0.126131	-0.119717	-0.0398026	-0.150495	0.000559793	-0.0223432		0.398512	0.13127	0.0401448	-0.107087	-0.00538166	0.114855		0.256224	0.0358695	0.0853347	0.0972177	0.0353124	0.0615982		0.117055	-0.0363847	0.0718096	-0.0894889	-0.0555811	-0.0921497
-0.0773376	0.00319346	-0.0272477	0.0730559	0.00778029	0.0108304		0.357348	-0.0293277	-0.0785499	-0.0835107	0.031963	-0.0876882		0.182471	-0.074953	0.00688493	-0.0725336	0.264694	-0.0885706		0.234713	-0.113063	-0.0079512	0.0515995	0.109532	-0.0908126
0.109122	-0.028249	-0.0495475	-0.0397541	0.00808277	-0.0249743		0.339035	0.0854222	0.0606409	-0.0779662	-0.0590835	-0.105129		0.236094	-0.0055739	-0.0730934	0.0812889	0.136909	-0.0676951		0.149341	0.0558349	-0.074055	0.0997776	-0.0553184	0.0633493
0.24957	-0.0641844	-0.111708	-0.110502	0.0891398	-0.119364		0.41113	0.17328	0.170713	-0.0939092	0.127317	0.0470767		0.155956	0.0798798	-0.00800598	0.0875317	-0.0751755	-0.0830666		0.0724933	-0.0849897	-0.0662705	0.104549	-0.0540491	0.0539831
0.0899647	0.0682476	0.0778236	0.00542873	0.160177	-0.0554694		0.359884	-0.0778075	0.0200617	0.0218247	0.051563	-0.0567001		0.290887	-0.083492	-0.00335373	0.180256	0.0375389	-0.0787428		0.097008	-0.0142374	0.00901435	-0.0665821	0.0456269	-0.0874285
0.138978	-0.114317	0.069551	-0.0563819	0.00214568	-0.147834		0.134967	-0.0395514	-0.0543345	4.26866e-05	-0.0996383	0.185802		-0.0373027	-0.0876202	-0.0669134	-0.0754876	0.144939	-0.0677548		0.14066	-0.0974766	-0.0082708	-0.0716279	-0.0494888	-0.0852532
0.151662	-0.114254	-0.0201194	-0.0321534	0.0253906	-0.107716		0.448901	0.168491	0.182502	0.0487802	-0.0189233	-0.010219		0.0112822	0.0342918	0.0950152	-0.0824351	-0.0662331	0.0579389		0.190671	-0.0663286	0.101178	-0.0896995	-0.0731882	0.101061
0.0701017	-0.0727004	-0.0830739	-0.120101	0.0574244	0.0348651		0.541168	0.246954	0.0078161	0.0774274	-0.0989341	0.188155		0.204369	-0.0394913	-0.088192	-0.0930374	-0.0710576	-0.0808664		0.289863	-0.0257203	-0.0871587	-0.0736338	-0.0663064	-0.0823429
0.283907	-0.0220907	-0.0753144	0.218494	-0.0761632	0.0437462		0.436583	0.139202	0.184412	0.0629869	0.00764943	0.149003		0.142899	0.0163432	0.0660912	0.167047	0.0322018	0.0499265		0.102257	0.0550861	-0.0745132	0.0156527	0.0360533	0.0701376
0.0801464	0.0811168	0.036856	0.0401218	-0.0424066	-0.0745469		0.456186	-0.0104009	0.0233531	0.122951	-0.0547868	-0.0755132		0.305336	-0.0367829	-0.0810512	-0.00629543	0.0395914	0.0335148		0.292624	0.0152745	-0.0106755	-0.0848316	-0.0657941	-0.0958635
0.124712	-0.043475	-0.0528101	-0.136127	-0.0524348	-0.0680385		0.463486	0.0831128	0.120596	0.0359281	0.020237	-0.132335		0.0206219	-0.0942318	0.00894287	0.131536	0.0197358	-0.0875568		0.268126	-0.0449647	-0.00290711	-0.076829	-0.0649503	-0.0726071
0.188863	0.188221	-0.0151432	-0.0789293	-0.0551045	0.128006		0.14875	-0.100808	0.00809318	-0.0803429	-0.0755	-0.0801623		0.179872	0.0924808	0.0349836	-0.0277823	-7.43452e-05	0.261464		0.0880824	-0.104981	-0.0834398	-0.0837824	0.0247038	-0.098849
0.250001	-0.00306479	0.0543522	-0.0613196	-0.0691829	0.0893862		0.289427	-0.00617029	-0.0658909	0.00715311	-0.0607284	0.197388		0.0954832	-0.0287761	0.0106712	-0.0643606	0.145967	0.0618618		0.197737	-0.0301302	-0.0115746	-0.00549987	0.0201939	0.0262533
0.0342008	-0.108333	0.0486	-0.0999099	-0.0187425	-0.188924		0.465626	0.156594	0.107266	-0.0247852	0.0312171	0.069979		0.262157	-0.0339645	-0.0233524	-0.0827592	0.03217	-0.10014		0.197883	0.0081421	0.0486659	-0.0869884	0.0971498	-0.0991981
0.225363	-0.0276094	0.25593	-0.00541987	0.0209537	-0.146492		0.318	0.131956	0.101205	0.0294444	0.0403845	-0.0743473		0.161732	0.00899913	0.0620193	0.299584	-0.0508708	-0.0937202		-0.0137281	-0.0816153	0.103192	0.0164975	-0.0552374	-0.0811999
0.180538	0.023829	0.136433	-0.0703595	0.0834514	0.0396377		0.465093	0.126177	0.011917	0.112133	0.0523146	-0.0653367		0.168685	0.213834	0.164767	0.120467	-0.071051	0.266958		-0.0183725	0.0173279	0.130439	-0.0126694	-0.0794725	0.0125136
0.0108776	-0.122098	-0.0442316	-0.0914258	-0.00621026	-0.170486		0.46152	0.111633	0.0269075	0.033185	-0.0939533	-0.107929		0.201793	0.0165067	0.00874998	0.084137	-0.0100425	-0.104292		0.237623	-0.077784	-0.0720987	-0.0685741	-0.0605224	-0.069371
0.300997	-0.0834987	-0.123268	-0.0307626	0.0980265	-0.02031		0.352242	-0.0184926	-0.00321479	-0.0752631	0.0367341	0.0363659		0.312813	0.307521	0.124664	0.119998	-0.0639478	0.141334		0.178072	-0.0974061	0.0143655	-0.0807754	-0.0637203	0.0716924
0.314826	0.0788593	0.0176552	-0.0654436	0.0961941	-0.0677714		0.341453	-0.0743104	0.0188564	0.0220498	0.062378	0.0737222		0.166574	-0.091548	-0.0791942	-0.0643224	-0.0767747	-0.081415		0.343352	0.00292122	-0.0321172	-0.0120014	0.104547	-0.0962294
0.0586153	0.121113	-0.0343059	-0.0863771	-0.045388	0.0816176		0.585575	0.150817	-0.0821104	-0.0761851	0.0169606	0.0634345		0.0613467	0.0643663	-0.040366	0.125883	0.00710514	-0.00280005		0.266269	-0.121693	-0.0511303	-0.106891	0.0378425	-0.108092
0.368553	-0.0431504	-0.0479859	-0.0747926	-0.0285561	-0.06794		0.282335	0.0619495	-0.0625331	0.100577	-0.0620775	0.19001		0.161592	0.0278649	-0.0116007	0.0772362	0.0171087	0.030571		0.0804059	-0.0063038	0.09174	0.0272332	-0.0547764	-0.0874285
0.246401	-0.00110988	0.041581	-0.0215111	-0.0784192	0.026052		0.37311	-0.0736179	-0.081508	-0.0831598	-0.0734415	-0.0883424		0.0632664	-0.10235	-0.0843928	-0.004002	0.21715	-0.087569		0.0995358	0.0305334	0.0716786	-0.0598427	0.0182069	-0.0931445
-0.0272141	-0.0252534	0.0200664	-0.0729412	-0.0993604	-0.0481799		0.69796	-0.0378405	0.0600497	-0.00949568	-0.0738556	0.0318896		0.101871	-0.0503703	-0.0217334	0.101103	0.131119	0.0288716		0.244269	-0.102051	0.00764259	0.154852	0.335388	0.052289
0.312855	-0.00501553	0.0052003	-0.040895	-0.0818039	-0.0246859		0.23344	-0.0102443	0.00784763	0.0215571	0.0285325	-0.0752651		0.102753	-0.0159087	0.0882307	-0.0751012	0.0474894	0.056367		0.239809	0.0268666	-0.0131716	-0.00925814	0.127726	-0.0855667
0.0567933	0.0767563	0.0767173	-0.0190082	0.189363	-0.0585439		0.430247	0.0992782	-0.0113267	0.00515786	-0.0627918	0.184835		0.143151	-0.0886108	0.0808941	-0.0108477	0.0216876	-0.0794048		0.0340933	-0.106806	-0.102107	-0.0720231	0.0133139	-0.0931743
0.137547	0.123503	0.0324797	-0.0208063	-0.138171	-0.0557262		0.342232	0.0610009	-0.0906485	-0.0731996	-0.0825193	0.221834		0.160895	0.0833324	-0.00474547	0.00602684	0.22425	0.0462776		0.335388	0.0264573	-0.00293835	0.00290012	-0.0661632	0.0418073
0.275207	0.085357	-0.0517223	0.0224377	-0.105509	0.0897509		0.137862	-0.085024	0.0772298	-0.122248	-0.00936894	-0.0277241		0.0624396	-0.0999362	-0.0253796	0.0616753	0.0100897	-0.104819		0.0992936	-0.0850863	-0.0859235	0.0188069	0.0527361	-0.0870242
0.0565237	0.000386099	-0.0949714	-0.000344574	-0.0868544	0.154824		0.296022	0.276453	0.0371865	0.0244176	-0.0518718	0.196579		0.20344	-0.11013	-0.110232	0.192509	-0.00924674	-0.118016		0.173042	-0.019703	-0.077381	-0.0615409	0.0448672	-0.0738421
0.159805	-0.121928	-0.0878586	-0.00588729	-0.0606615	-0.0860394		0.267076	0.0599741	0.102977	0.164499	0.0522721	-0.0767557		-0.0312148	0.0386689	0.0082761	-0.00394093	-0.0712027	0.0479695		0.27936	-0.101941	-0.00286665	0.0313091	0.0333792	0.0537486
0.101878	-0.0268311	0.0322312	-0.0654209	0.0333941	-0.144357		0.368933	0.183012	-0.00596638	0.173508	0.0335066	0.0472371		0.053871	-0.00572724	-0.0752998	0.0271971	0.0696861	0.103764		0.29828	-0.0879109	-0.0923417	0.0264404	-0.0546913	0.0551871
0.0336298	-0.0283383	-0.0240906	0.0453555	0.160448	-0.142075		0.323896	-0.0234918	0.00840964	-0.07216	-0.0528101	-0.0844042		0.0927832	0.0646411	-0.0158594	-0.00799377	-0.0737126	0.0292744		0.274107	-0.0994263	-0.0843388	0.00909597	0.115065	-0.0758154
0.126561	0.0609786	0.00549115	0.0247483	-0.0598369	-0.0535973		0.3637	0.0736739	0.153349	0.045005	-0.00459782	0.0900502		0.287158	-0.0673348	0.100814	0.0431533	0.0937924	-0.00138099		0.234671	0.0182996	-0.0100447	-0.0766443	0.0284536	-0.0959111
-0.104698	-0.0156012	-0.0624403	-0.117505	0.161916	-0.13957		0.364297	-0.0237537	-0.082111	-0.0800566	0.0437306	-0.0695019		0.0193778	-0.0558432	0.039485	0.0516715	-0.0664996	-0.085261		0.0730372	-0.103684	-0.0973342	0.000984477	0.135814	-0.0791355
0.0199904	0.0538895	0.0997436	-0.0731047	-0.0897464	0.0804692		0.369103	-0.0219661	0.000334001	0.18403	0.0299914	-0.0916757		0.125415	-0.101591	-0.0816376	0.0257195	0.0418405	-0.0900392		0.00429975	-0.0861802	-0.082153	-0.0833379	0.0316968	-0.0741927
0.0205515	-0.027762	-0.00142118	0.021827	-0.0956842	-0.151376		0.676792	0.0712339	-0.0281884	-0.014818	0.195048	0.0188353		0.326291	-0.0790389	0.00176199	0.00899169	0.130358	-0.103185		0.0172784	0.0566117	0.0061738	-0.0578635	0.167021	0.0603203
0.175031	-0.0297857	0.0261268	-0.129186	0.0429863	-0.172478		0.397809	0.0719841	0.119897	0.108074	-0.056672	-0.0806282		0.170244	0.167976	0.0772592	-0.0862406	0.0408792	0.303263		0.345281	0.0509897	0.0125992	0.0116863	0.0600681	0.220887
0.0151613	0.0298311	0.10319	-0.0128988	-0.123386	-0.148735		0.37802	-0.0201112	0.0159524	-0.0700913	-0.0603507	0.0633394		0.260419	0.0315911	-0.00556045	0.0779421	0.15798	0.0264322		0.0927406	-0.0987538	-0.0169388	-0.0764772	0.0992978	-0.0696524
0.0438483	0.060719	-0.0113198	-0.0338113	-0.0999372	-0.0394166		0.312413	-0.0613104	0.0292734	0.042904	-0.00808453	-0.0159924		0.250851	-0.0343553	-0.0933021	0.0634253	0.113077	0.0611721		0.145208	-0.0817029	0.0207441	0.0895086	0.024404	0.168625
0.00882144	0.0551856	-0.00758679	0.0108159	-0.117496	-0.0348845		0.238419	-0.0923296	-0.0749329	0.0079242	-0.0661958	-0.0796245		0.0500205	-0.0987338	-0.0817376	0.0968523	-0.0627694	-0.0845614		0.109648	-0.101901	-0.00219166	-0.00121689	0.140614	0.157741
0.00220263	-0.0386547	-0.138647	-0.0581961	-0.151775	0.15957		0.141503	0.224277	0.0922825	-0.0586897	0.161293	0.33445		0.403362	-0.0253785	-0.0804773	0.00115605	0.259618	0.0541436		0.124986	-0.030209	-0.0089353	0.022682	0.0414723	0.0315451
0.00745128	-0.00319693	0.125199	-0.0507667	-0.0263876	-0.0162127		0.550326	0.111622	0.0762622	0.143657	-0.0550521	0.187138		0.248971	-0.0974578	-0.0845671	0.0801522	0.0288366	0.171066		0.112969	-0.0929317	0.0183683	-0.0564646	-0.103392	-0.13838
0.0157785	-0.0815046	-0.0912808	-0.0755703	0.0142843	-0.200637		0.413786	0.170873	0.161816	-0.0727091	-0.086713	0.0542554		0.00949946	-0.0271416	0.00490201	-0.0584621	-0.0517258	0.053961		0.389696	-0.0737939	0.0169962	-0.0635794	0.0819673	-0.0695452
0.171104	-0.0280016	0.00375536	0.0121353	0.0396094	0.058605		0.470422	0.115211	0.00944829	-0.0292015	-0.0566352	0.190262		0.218219	0.0403612	0.0260513	0.179377	-0.0805694	-0.101126		0.0993269	-0.0110623	0.0146982	-0.0579929	-0.0597089	-0.0550797
-0.0604561	0.0614646	-0.124183	-0.11335	-0.0197743	0.160949		0.267706	-0.0636947	0.073402	0.0313623	0.0667773	-0.122738		0.151372	0.0381968	-0.00132022	0.0879644	-0.0572752	-0.0822788		0.191608	0.0349116	0.162288	0.00197201	0.127305	-0.0710056
0.0429854	0.0835499	-0.0317315	-0.0762607	-0.0381793	0.0398999		0.157955	0.0736732	0.208943	0.0563156	-0.0716014	0.0298504		0.337929	0.0474731	-0.023877	0.0485594	0.110277	0.113464		0.332098	-0.0320573	-0.0808887	-0.00267521	-0.0640006	0.0573083
0.106148	-0.0567013	-0.162209	-0.147366	0.0214557	0.158421		0.337499	-0.139613	-0.00944152	-0.176914	-0.0527437	-0.080459		0.214701	-0.0254233	0.0879126	0.0101525	-0.0592287	-0.0860339		0.251799	-0.0243468	0.078554	-0.0740893	-0.0526069	0.0500711
0.0038207	0.115127	0.163955	0.0137628	-0.000795815	-0.000720902		0.340608	0.136129	0.0991745	0.183861	-0.0554156	0.0545577		0.203352	-0.0570472	0.0609816	-0.0209304	0.0204627	-0.0925662		0.188259	-0.0863273	-0.0792365	-0.0785116	0.159981	-0.0792043
0.245895	0.154925	0.0855923	0.115913	-0.118464	0.171642		0.396076	0.162618	0.0722097	0.0847385	0.0249369	0.0400755		0.0651614	-0.0151389	-0.0748455	0.020588	-0.0570094	0.0586674		0.1448	-0.0855882	-0.0892365	-0.0775925	0.261507	-0.080323
0.0736181	0.0524595	-0.0451336	-0.0471884	-0.0143644	-0.0694085		0.575175	0.167411	0.166618	0.0643728	0.0517683	-0.0143252		0.315099	-0.0374981	-0.0024225	-0.00357786	-0.0600081	-0.0941351		0.266027	-0.0938059	0.0595443	0.00305581	-0.059722	-0.0729249
0.0503496	-0.0737342	-0.0315682	-0.114865	-0.00967627	0.109421		0.433606	-0.0015605	-0.0718817	-0.0670102	0.0444463	0.20079		0.150357	-0.053939	-0.10891	0.229055	0.0286425	0.0133971		0.283524	-0.0889376	-0.0886442	-0.0770616	0.26458	-0.100464
-0.0933651	-0.134118	-0.102318	-0.0832869	0.0185138	-0.167496		0.421285	-0.0855961	-0.0728745	-0.0695634	0.047168	-0.0750553		0.190401	0.0498596	0.11169	0.194683	0.0801312	0.0143327		0.269599	-0.0322403	0.0867501	-0.0855423	-0.060911	-0.0839784
0.0757311	-0.0419155	-0.129243	-0.126017	-0.0452903	0.0748055		0.337609	0.143008	0.0208889	0.0032643	-0.0610766	-0.0747875		0.302799	-0.0385855	0.0686908	0.0819835	0.139682	0.0361655		0.584585	0.0560913	-0.0161931	-0.0839096	0.031452	0.00999908
0.0971714	0.00470526	-0.0285027	-0.0507397	0.0520455	0.0265242		0.406642	0.161867	0.0306789	0.00514972	-0.0645085	0.182467		0.188211	0.0174469	0.0429939	0.237758	0.0143751	-0.0867682		0.0938058	0.100522	0.0800922	-0.0722539	0.0374974	0.0473307
0.195447	0.079677	-0.0632372	0.0383561	-0.0725506	0.273985		0.240332	0.106379	0.0765583	-0.0701782	0.0218508	0.17976		0.244256	0.0774544	-0.0178356	-0.0754358	-0.0833334	0.0239175		0.125629	-0.0115951	0.0139851	-0.0564418	-0.0517018	0.0619177
0.178315	0.0808798	0.0347986	0.00662751	-0.0417488	0.0587406		0.373531	0.138318	0.0640129	0.00918525	0.0523269	0.095462		0.161179	-0.000178813	0.0424684	0.127823	-0.0787557	0.159943		0.127121	-0.0955812	-0.0751471	-0.0830087	0.0355678	-0.0848769
0.0414667	0.00385627	-0.168384	-0.0508252	0.130281	0.00322001		0.203656	0.11236	-0.085349	-0.0646664	0.0220678	-0.0828571		0.240022	0.0218498	0.057384	0.0103288	0.0134511	0.0125739		0.0733673	-0.104032	-0.0839645	-0.0777169	-0.056767	-0.0753896
-0.0640521	-0.0902147	-0.00593785	-0.0291189	0.0557652	-0.117774		0.248423	-0.0276252	-0.00535528	0.0818158	0.0747408	0.141675		0.171672	0.0741441	-0.101593	0.0853748	0.140053	0.0251275		0.318169	-0.103266	-0.0909748	0.0030718	-0.0683662	-0.0851812
-0.0561441	-0.176936	-0.10848	0.0469334	-0.0292834	0.0364079		0.469389	0.0161299	-0.107665	-0.00734726	0.0319503	0.0225171		0.0645901	0.0350567	0.0756378	0.0132253	0.0276646	-0.0845075		0.103937	0.0283155	0.0742076	0.0841176	-0.060712	0.175818
0.00250914	-0.0218774	-0.151268	-0.0789813	0.0464098	0.131844		0.355118	0.0101834	-0.0654425	-0.0642859	0.046105	0.0642202		0.113899	-0.0288715	-0.0878186	-0.0821532	0.0174657	0.057382		0.295644	-0.0345784	0.0993643	-0.012417	0.0309269	-0.0765884
-0.0668809	0.0097294	-0.0702008	0.0877389	0.0263513	0.195958		0.185346	0.157499	0.149708	0.0119248	0.0297829	-0.102688		-0.00893006	-0.0516142	-0.0930497	0.0509919	0.0129015	0.0188918		0.309099	-0.0660882	0.0423123	-0.0362455	0.0034253	0.107046
-0.0533078	0.0749727	0.00453832	-0.154837	0.00988547	0.0974135		0.336026	0.0617844	0.00578103	-0.0688026	-0.0693566	0.0500371		0.170755	0.00355472	-0.00756736	-0.00528646	0.0314334	0.0392474		-0.0352207	0.0410034	0.00170114	0.00170014	0.0642156	0.0477992
0.0143302	-0.082008	-0.110848	-0.0993671	0.0034407	-0.0226236		0.434758	0.0300264	0.145068	-0.0699886	-0.0628925	0.0387865		0.284866	0.0878428	0.063519	0.0743117	0.197313	0.179656		0.359619	-0.0330291	0.0548586	0.0529013	0.123179	0.048803
0.0308364	0.0794583	0.154389	-0.0529125	0.00125682	0.169025		0.426093	-0.0115604	0.0101684	-0.0724113	-0.0544899	0.0702153		0.215986	0.0297802	-0.113859	0.125083	0.00306225	0.000116785		0.109863	-0.0431131	-0.00455269	-0.0644239	0.0586476	0.0586343
-0.054565	0.0412931	-0.00764047	-0.06359	0.0302083	0.142857		0.424297	0.119458	0.272715	-0.0740851	-0.0643596	0.0688394		0.0413578	-0.0993587	-0.0239805	-0.0763875	0.199177	-0.0845665		-0.0778502	-0.0744973	0.182202	0.0365712	-0.0694191	-0.0708701
-0.0219478	0.120845	0.114232	-0.0258316	-0.000479335	0.011791		0.344323	-0.0413597	-0.0901477	-0.0866855	-0.0918187	-0.101711		0.235637	0.0281427	-0.00526921	0.00078193	-0.0545702	-0.0780961		0.176743	0.0773637	-0.0167064	-0.00890997	0.116519	0.27762
-0.0795662	-0.061005	0.00595862	-0.0693164	-0.106208	0.122421		0.420715	-0.0872684	0.0137745	0.0193987	-0.0554611	0.0678309		0.151469	0.0565295	0.0520516	0.0617344	0.318495	0.0268355		0.418579	-0.0963817	0.0678831	-0.067962	0.0443004	-0.0965394
0.153385	-0.0920981	-0.0736237	-0.117134	-0.111438	-0.0487902		0.313577	0.169524	0.0916446	-0.0683321	-0.0576091	0.0756905		0.215639	-0.065985	0.0221746	0.101658	0.168424	-0.0969351		0.294581	-0.0222777	0.0927798	-0.072866	0.0458691	0.0715824
0.0646285	0.0481007	-0.0775792	0.00408444	0.055412	0.197727		0.648115	0.0453325	-0.0635864	0.0875935	0.130298	0.188984		0.177253	-0.0360835	-0.0792642	-0.00714568	0.0186172	0.0176054		0.228305	-0.0299087	-0.0807503	-0.00695978	0.0345121	0.0529113
0.0334108	0.034476	-0.0944041	-0.0592963	-0.00506175	0.119122		0.337778	0.188876	0.0163064	-0.0682082	0.042283	0.0582391		0.130254	0.014727	-0.0567638	-0.0477408	-0.0991708	-0.128771		0.162793	0.0362208	0.0252554	-0.0313048	0.00845266	-0.124176
0.117667	0.0239817	-0.0611679	-0.0431291	0.00534737	0.0921562		0.153455	-0.059721	-0.0733415	-0.0576527	-0.00720239	0.14723		0.130247	-0.0296084	-0.00277911	0.191362	0.0324449	0.0356959		0.12835	-0.0289008	0.0149792	0.102882	0.0322481	-0.0780167
0.0602858	-0.0230493	-0.0179179	-0.0765624	-0.00865206	0.0614971		0.399998	0.15479	-0.104883	0.172148	-0.00225918	0.00633628		0.092805	0.0315633	-0.0865216	0.07784	0.0219592	0.178434		0.210685	-0.0766056	-0.0861039	-0.0694141	-0.0700313	-0.0944244
-0.082656	0.00948822	-0.0421194	-0.12263	-0.124759	0.0103371		0.461739	0.190961	0.105798	0.10986	-0.0590003	0.0713194		0.21491	0.0141582	0.049997	0.0658043	0.106576	-0.113414		0.175578	-0.0169235	0.00639435	-0.0805645	0.154495	0.0598017
0.0137296	0.103359	-0.0215318	-0.081326	0.137362	0.311338		0.334492	0.124572	0.175733	-0.0533301	0.0486084	-0.0815061		0.19999	-0.0391069	-0.0154655	0.155531	-0.0614607	-0.100875		0.193776	0.054684	0.186259	-0.061528	-0.0534908	0.0688333
0.055753	0.0200254	-0.0216687	-0.0677963	0.187305	-0.053986		0.308491	0.144533	0.0174051	-0.0560826	-0.0457743	-0.0708513		0.226483	-0.0832204	0.0903818	0.13133	0.260825	-0.0728558		0.176217	-0.0237595	-0.0814183	-0.0745698	-0.0668219	-0.0763645
-0.088315	-0.110772	-0.110782	-0.097714	-0.0375002	-0.0118075		0.529619	0.180805	0.00902329	-0.0652838	-0.0519284	0.0467815		0.112632	-0.0276191	-0.00241884	0.00941458	-0.0545916	-0.0891363		0.249677	-0.0852248	-0.0262365	0.0900637	0.0380878	-0.091899
0.249698	0.034353	0.0940892	0.0471695	0.0232251	-0.121461		0.283216	-0.0306505	-0.0907508	0.000764171	-0.0784212	0.0543218		0.120609	-0.0587123	-0.0313309	-0.0222754	-0.0742037	0.0273662		2.77813e-05	-0.0191461	0.0164709	0.0183052	0.074418	0.200633
-0.083259	-0.0492114	-0.0646618	0.0110403	0.0130663	-0.120577		0.29285	-0.0551755	-0.0360088	-0.102403	-0.00151534	-0.115303		0.237145	-0.0453766	-0.0160962	-0.0105216	0.141446	-0.0828527		0.20681	-0.109591	0.0077061	-0.0149414	0.0231285	0.0353331
-0.163201	-0.0472044	-0.136329	-0.0172493	-0.0412171	-0.0528271		0.234402	-0.0151201	0.0809189	0.00889184	-0.0623946	0.0494777		0.20902	0.0582895	-0.103701	0.147037	0.0128973	0.138714		0.125612	0.107788	0.083544	0.00822055	0.0847353	0.0527328
-0.0179967	-0.123907	-0.0915486	-0.13075	-0.104212	-0.158783		0.191306	0.0728388	-0.0705828	-0.0601266	-0.0761856	-0.0835205		0.292648	0.0655972	-0.0124595	0.00693526	0.0961615	0.120518		0.177316	0.0328949	0.269844	0.169764	0.147985	-0.0818718
0.086806	-0.0666996	-0.107701	-0.0592435	0.065677	-0.19704		0.0469298	-0.0197211	-0.0492557	0.0252874	-0.0820334	0.118542		0.132808	-0.0522234	-0.0861008	-0.0136456	0.128466	0.0152165		0.194881	-0.0810601	-0.0773022	0.0188023	0.138773	-0.0658685
0.188788	0.0563806	0.0402799	-0.0956522	-0.0731215	-0.0994231		0.281868	0.15405	0.130487	0.0239585	-0.0513933	0.0749519		0.143439	0.0264778	-0.00784146	0.076088	0.0368447	-0.0732124		-0.066175	-0.0961787	-0.0830486	0.00802473	-0.0708689	-0.082989
-0.041807	-0.0295877	0.00925933	-0.144617	-0.0664755	-0.088738		0.250886	0.0329338	-0.00890125	-0.0248521	-0.0324417	-0.101278		0.390317	0.0558082	0.0851348	-0.00913971	0.19354	0.223183		0.193884	-0.0219866	-0.0748723	0.0110402	0.0436916	-0.0760312
-0.0680541	0.0606005	-0.1221	0.0978237	0.0616032	0.187823		0.478203	0.338725	0.147626	0.153905	-0.0700268	-0.0743141		0.15132	-0.0275189	0.00295247	-0.0705496	-0.0713137	0.0469689		0.307441	-0.0166137	0.000127856	-0.0795393	-0.0695815	-0.0824269
0.0095218	-0.0914041	-0.0489789	-0.0270957	-0.0519198	-0.174107		0.289473	0.144488	-0.0465633	-0.0992387	-0.0841271	-0.114955		0.172456	-0.0953139	0.0582317	0.0890635	0.0258241	-0.102634		0.0580447	-0.0353181	-0.0141209	-0.0054323	0.0616256	-0.0826538
0.175013	0.05976	-0.021697	-0.0176329	-0.0850586	0.136596		0.42648	0.101065	0.171376	-0.0238302	0.194492	0.00512256		0.0640853	0.0516487	0.183229	-0.0149575	0.0165956	-0.114547		0.18044	0.0306205	-0.0471491	-0.11694	-0.00543462	-0.00543328
0.0745642	-0.0274885	-0.0194837	-0.0145241	0.0893028	-0.162851		0.323331	-0.146385	-0.0743333	-0.0624957	-0.0953229	-0.11698		0.132028	0.0280726	-0.0819362	0.104242	0.0345	0.177334		0.572611	0.184715	0.0253537	-0.113588	0.180971	-0.0014776
0.259412	-0.0346249	-0.0760962	-0.081542	-0.0718012	0.198498		0.435917	0.121487	0.010096	0.0242294	0.0815004	0.0678897		0.160814	-0.0922482	-0.00461186	0.0103051	0.142644	0.0352655		0.119619	-0.0986728	0.0848529	0.0824579	0.058467	-0.0830644
0.000171139	-0.0345255	0.0810166	-0.123292	0.0743259	0.0855287		0.393024	0.0738627	-0.0256189	0.218132	-0.0742475	0.0319569		0.222353	-0.0288846	-0.0756597	0.175335	-0.0485287	-0.077939		0.288881	-0.1148	-0.10007	-0.080535	0.223186	-0.0981269
-0.0109188	-0.0841666	-0.149791	-0.076244	-0.0427309	-0.0538495		0.255391	0.18304	0.0799237	0.00472483	-0.0609284	0.18714		0.0650641	-0.0431799	-0.0158083	-0.0931213	-0.0633798	-0.0914014		0.274955	0.119455	0.0873077	0.0129186	0.138027	0.202633
-0.0305512	-0.0779523	-0.15617	-0.021571	0.104249	0.0210596		0.273582	0.0522062	-0.0699686	0.140364	-0.0137737	0.0802855		0.0802934	-0.0766628	-0.0636908	0.123183	-0.0536488	-0.0533658		0.346406	-0.039858	-0.0115562	0.0203181	-0.0614186	-0.0753127
0.152812	-0.0289248	0.133855	-0.0428301	-0.0282448	-0.140767		0.240937	-0.0021384	0.0386887	-0.100251	0.0124528	0.128108		0.092446	-0.0413939	0.0679292	0.0584416	0.11087	0.029905		0.282775	0.113483	0.0765082	0.0104847	-0.061633	0.0753124
0.10778	0.105126	0.0254827	-0.0645968	-0.054507	0.0544292		0.329104	0.162688	0.0265819	-0.0297345	0.0803754	0.000472393		0.158525	-0.101799	-0.0860255	-0.0799752	0.138181	-0.0744821		0.0335637	-0.110878	-0.0333101	-0.0203187	0.020207	-0.101435
0.0276397	-0.0299086	0.0466406	-0.129951	0.0164585	-0.0711617		0.355439	0.119539	0.0565632	0.209939	0.0163716	0.143298		0.105558	0.0866114	0.151705	0.195936	0.134201	0.169153		0.191708	-0.0550995	0.04609	-0.0247065	-0.0788872	0.0239566
0.0917131	0.0862721	-0.0153256	-0.0164507	-0.0354348	-0.0430682		0.331462	-0.0642304	-0.0644206	-0.0615473	-0.0428215	-0.0763658		0.30779	0.0640837	0.183517	0.281257	0.0285678	-0.0940211		0.14054	-0.0279158	0.0210481	-0.0841313	-0.0773608	-0.0749611
0.0352381	0.119035	0.263122	0.0244847	-0.0214301	0.0941158		0.580686	0.0300171	0.157931	0.128074	0.00545879	-0.109722		0.217692	-0.0388804	-0.0859765	-0.00026083	0.123147	0.176997		0.266045	-0.0307962	-0.0854231	-0.00855228	0.126689	-0.0950732
0.114921	0.177162	0.160494	-0.00826654	-0.0533799	0.0616759		0.279104	0.0581379	0.102707	-0.0651628	-0.0501322	-0.0767345		-0.012942	0.175796	0.0771356	0.0895648	-0.0666379	0.340325		0.152954	0.0973074	0.0745912	0.00350727	0.142323	0.0587507
0.0652698	0.10572	-0.0772791	-0.0500996	0.130971	-0.0120817		0.276447	0.0701222	-0.073121	0.0096166	-0.0608715	0.0746952		0.0483534	0.161666	0.171509	0.0956289	0.256566	0.32682		0.342878	0.0198752	0.0491786	-0.00997056	0.0421011	0.0110582
0.031068	-0.0656018	-0.103011	-0.00464349	-0.130194	-0.157064		0.304122	-0.0409935	0.0694444	0.0833693	0.106198	-0.120204		0.0823687	0.00846151	-0.0317022	0.0446549	-0.0832344	0.0563095		0.182337	-0.0244773	0.0822757	0.00456795	0.0431979	0.0566963
-0.0305932	0.0322314	-0.106122	-0.0845837	-0.0295926	-0.00137046		0.613728	-0.0288027	-0.00390922	-0.0791615	-0.072896	-0.0855158		0.133381	-0.0814442	-0.069536	-0.0556439	-0.0569175	-0.0697828		0.10097	0.0396844	0.266205	-0.0740878	-0.0589963	0.0721227
-0.0767213	-0.0861985	-0.0731818	-0.152668	-0.0211468	-0.178365		0.267143	-0.0775852	-0.0791884	-0.0652677	0.0506175	0.214918		0.206741	-0.102929	-0.0916725	-0.0773651	-0.0819976	0.0302611		0.227355	0.193646	-0.0655318	0.0158701	0.0598805	0.362499
-0.0926455	0.0865693	0.0451314	-0.0581404	-0.117287	-0.0398527		0.347396	0.0413027	0.00166225	-0.0660883	-0.0638044	0.0640421		0.102134	0.0302396	0.125841	0.0691384	0.120847	-0.0843179		0.0269912	-0.0349504	0.00141595	-0.0652287	-0.0649219	0.042613
0.0903799	0.110787	0.0771146	-0.10942	-0.0113208	0.191703		0.174262	-0.104001	-0.0939034	-0.000365659	0.0338934	-0.0906052		0.119884	-0.0325273	0.0651008	0.0906492	0.229568	0.0471475		0.268823	-0.0871646	0.00619449	0.0129785	0.0547354	0.0648694
0.0717524	0.00728386	-0.0581555	0.00473872	0.0921122	0.070414		0.430434	0.29449	0.137377	-0.0973996	-0.000795443	0.00264317		0.350924	0.27015	0.0677765	0.081069	0.0301191	0.156546		0.100836	-0.0379214	-0.0768708	0.00157775	0.118586	0.0437937
-0.0456808	-0.0808947	-0.0052846	0.028783	-0.0335885	-0.110802		0.241241	0.144417	-0.00126555	0.0198603	-0.0663432	0.211739		0.0631307	-0.0575254	-0.0934808	0.113786	0.00435902	0.00868287		0.350641	0.0772222	0.0497225	0.14377	0.0184941	0.271685
0.11435	-0.0869504	-0.143039	-0.0415984	-0.0359526	-0.0590047		0.329806	0.106626	0.156673	0.0982668	-0.0649456	-0.0668005		0.161404	-0.0550328	-0.0886945	-0.0180979	-0.081378	0.115343		-0.00964098	-0.0811685	-0.0628948	-0.0760231	0.0520722	-0.0676072
0.106733	-0.109386	-0.09986	-0.0914718	-0.00523119	-0.167616		0.224858	0.0510509	-0.00213418	-0.0480272	0.00809489	-0.0792568		0.0963505	0.092275	0.000327925	0.0883444	0.0580488	0.308857		0.139039	-0.0297802	0.0743375	0.0351044	0.0258281	-0.0818695
-0.0188561	0.00626482	0.00704716	0.114415	0.0407922	0.0516317		0.258708	-0.0350173	0.068006	-0.118287	-0.0948648	-0.119917		0.131043	0.0254758	0.01646	-0.0100409	0.144735	-0.108591		0.0422746	-0.0938393	-0.0841094	-0.0695485	-0.0653563	-0.0958596
0.11863	-0.004511	-0.0599695	0.0209264	0.0586658	-0.0323827		0.245988	-0.066318	-0.024821	-0.00854475	0.0138347	0.0263944		-0.0362008	-0.0464831	0.0083689	0.0188855	0.0405589	-0.078197		0.146478	-0.0123934	-0.0606839	0.0269237	0.0559595	-0.066317
0.141704	0.105491	0.0958836	-0.0422846	0.151914	-0.0806553		0.445413	0.211412	0.0427236	0.246925	0.0631885	0.323644		0.0327628	-0.00370812	-0.0944925	0.238465	-0.0726879	0.0153849		0.19253	-0.0885459	-0.0848775	-0.0690238	-0.0672751	-0.0634209
0.152023	-0.0017838	-0.0349519	0.173926	-0.112776	-0.14132		0.25856	0.14298	0.0367539	-0.0188902	-0.0261895	0.0535917		0.260281	0.0709611	0.0702105	0.143211	-0.0598028	-0.0889454		-0.0644548	-0.0939386	-0.0808221	0.102714	0.0483617	0.0527063
-0.063788	-0.0342487	0.0675555	-0.152929	-0.0702885	-0.094185		0.365277	0.00686153	-0.0669283	-0.0577356	-0.09005	-0.0327757		-0.124589	0.00888418	-0.0635383	0.139049	0.0849711	0.0615219		0.200929	-0.0351954	0.00175704	0.0029466	-0.0683325	-0.0853117
-0.0159989	0.0774332	-0.0821037	-0.0666477	-0.0551375	0.161717		0.270713	-0.15387	-0.12632	-0.0674653	0.054151	-0.125632		0.315132	-0.0426344	-0.0939848	0.325672	0.0521638	-0.0994932		0.0688472	-0.0982557	-0.00829938	-0.0757992	0.0407843	0.0399576
0.0237442	-0.112624	0.000508933	-0.135187	0.0653127	-0.17716		0.430719	-0.0696847	0.0261762	-0.040942	-0.105929	0.104119		0.141911	0.132435	0.046117	-0.0126935	-0.0701475	0.144395		0.401592	-0.0469825	0.0553436	0.0688449	0.0123861	-0.112326
0.186768	0.110639	0.060477	-0.0485991	-0.0791761	0.113985		0.375231	0.237801	0.172177	-0.0269867	0.0109905	0.0398681		0.304288	0.0299288	0.00271739	0.0882979	-0.065243	0.0534483		0.236225	0.031629	-0.0844874	0.0900844	0.0530477	0.0552694
0.117787	0.180998	0.0732035	-0.134481	-0.117039	0.207018		0.563254	-0.0868866	0.00294094	0.00936902	0.038882	-0.0817988		0.239609	-0.108867	-0.101095	0.00648444	-0.0644033	0.20675		0.138764	-0.0898359	-0.0847981	-0.000140878	0.0431306	-0.0761101
-0.0120578	-0.0383884	-0.108004	-0.106779	-0.0796335	0.0148367		0.321001	0.0405861	-0.00491458	0.00399128	0.0368112	0.0948701		0.227796	0.0263851	-0.0138581	-0.00388444	0.0245541	-0.0870862		0.278723	0.0469622	0.0903382	0.0251325	-0.0526631	-0.0718888
0.0562473	-0.101502	-0.0711516	-0.0416616	0.0380787	-0.130357		0.281284	0.0516008	0.0774163	-0.0784327	-0.0676402	0.0679341		0.235674	-0.045593	0.0590885	0.226448	-0.0641863	0.0591878		-0.0595303	0.257732	0.287184	0.0122628	0.139429	-0.0862971
9.56296e-05	-0.0701934	-0.102123	-0.0204493	0.0151451	-0.0743512		0.229912	0.0710998	0.0586359	-0.0881867	-0.0487468	0.0646885		0.121955	0.0815139	0.0554562	0.111058	0.021957	0.0245544		0.187835	-0.0378582	-0.0143328	-0.0786067	0.135825	-0.0873627
0.0183551	0.0450106	-0.065476	-0.0934018	-0.137314	0.160908		0.454157	0.196214	-0.112006	-0.0979149	0.00111372	0.156617		0.263447	-0.0995191	-0.102011	-0.0799784	0.0394332	-0.0950966		0.074861	-0.0928067	-0.00551565	-0.0747847	-0.0546297	-0.0832251
-0.069578	-0.0332642	0.0195243	-0.0614586	0.0178747	-0.0203173		0.352649	0.0611652	0.0190244	0.103147	0.160234	-0.0655165		0.135794	-0.0356658	0.074146	0.0866555	0.0216232	0.0348422		0.028772	-0.0188433	0.0117977	0.0117781	0.0565452	0.0731837
0.165992	0.0280578	-0.0353119	0.00982818	0.0359489	0.0789697		0.476791	0.277388	0.166965	0.0115982	-0.0635358	0.0436117		0.2776	-0.0140211	-0.0732337	0.00182144	0.235645	-0.077015		0.066994	-0.0407123	-0.0153859	-0.0912117	-0.0679539	0.0375335
-0.0581348	0.0575167	0.0328873	-0.0653581	0.0368303	-0.14981		0.545638	-0.00600741	-0.0145619	-0.162044	-0.0641389	-0.0350981		0.225268	0.0887802	-0.0714713	0.0818162	-0.0743298	0.154544		0.0680985	-0.0833694	-0.0726328	-0.0797954	-0.0549643	-0.0726924
0.286411	-0.0749595	-0.0768229	-0.0992598	0.0533499	-0.00708937		0.342961	-0.0287536	-0.0103141	-0.0879896	-0.0706437	-0.0847662		0.0646164	0.0774899	0.079977	0.252281	0.0866025	0.0141052		0.287346	-0.0795836	0.0134199	0.193631	0.048365	-0.073678
-0.0412651	-0.0693076	-0.174954	-0.110177	-0.0122358	0.0603569		0.144803	0.144095	0.109805	-0.0477128	-0.0454391	-0.0613989		0.170285	0.038415	0.082866	0.0924971	0.243595	0.0453116		0.189217	-0.0230723	0.00574284	-0.0694624	-0.0600913	-0.075025
-0.0535175	-0.0173078	-0.00159752	-0.103889	-0.0884824	-0.039756		0.346908	-0.0135522	-0.0699858	0.0280259	-0.0562089	-0.0821235		0.140278	-0.0401705	-0.0743746	0.067677	0.0460534	0.0261535		0.141	-0.0988454	-0.0816064	0.0182365	-0.0577627	-0.0882059
0.0678753	0.129295	0.103617	0.0670207	-0.0777927	0.00444764		0.300001	-0.0352875	-0.0865823	-0.0863836	-0.0705419	-0.106053		0.168276	0.00936535	0.0432673	-0.0782834	0.104106	0.0289847		0.00806074	-0.0132542	-0.000836374	0.106298	0.147352	-0.0883159
-0.0653607	0.00283608	-0.0260059	-0.0876971	-0.071928	0.114249		0.308003	0.110242	0.167903	0.0253256	-0.0923094	0.11731		0.176304	-0.0304738	-0.00499035	-0.0936989	-0.0605881	-0.0770863		0.181528	-0.0841964	-0.00122537	0.11159	0.0503334	-0.0738451
0.000256827	-0.0157529	-0.119869	-0.105521	0.000462834	0.119988		0.420917	0.0904455	0.0612138	-0.100434	-0.0874835	0.0394853		0.0500003	-0.0135659	0.0997082	0.0965808	0.0686839	-0.100624		0.115499	-0.00560514	0.0498964	-0.0708445	-0.0893917	-0.0215962
-0.0929118	0.153451	0.0383933	-0.010649	-0.0537637	-0.00742619		0.487768	0.0562478	-0.0798033	-0.00458228	0.0477692	-0.0517886		0.136121	0.0115542	-0.012593	0.157841	0.0321596	0.0459494		0.327784	-0.108074	-0.101282	0.00670143	0.126718	-0.100953
0.0745312	-0.0251456	-0.129155	-0.0682218	0.0321617	0.0792303		0.42097	0.101275	-0.000502936	-0.00101728	0.0116444	0.180651		0.284288	-0.0362923	-0.00891941	0.0240311	0.0276432	0.035927		0.232279	0.137128	0.281269	0.142599	-0.0702944	-0.0944707
0.188275	0.0409181	0.0122948	-0.14646	-0.000259824	0.17609		0.162741	-0.0116459	0.0423433	-0.101361	0.217266	-0.00148691		0.26298	0.0897476	0.0741675	0.0672683	-0.0537733	0.0602849		0.04325	-0.0198608	-0.067126	0.0179303	0.156843	-0.0885223
0.242248	0.195793	0.0620844	-0.0585432	0.285318	0.0772028		0.464721	-0.0182848	-0.066872	0.102904	0.0383901	0.19774		0.103933	-0.0394479	-0.00923151	-0.00642659	0.0161194	-0.0991712		0.252731	-0.0354138	-0.0135206	-0.092618	-0.0839022	-0.0718859
0.0722256	-0.0460541	-0.0176878	-0.0763043	0.0737345	-0.00883231		0.341614	-0.00818088	0.0914458	-0.0613786	-0.0555662	-0.0877977		0.082839	-0.0857445	0.0896686	0.0855976	0.0433218	0.0423697		0.133604	-0.100334	0.0126504	-0.000401934	-0.0439378	0.0574452
0.120426	0.00662863	0.00862715	-0.0364919	-0.10531	-0.155389		0.212262	0.00435977	0.117941	0.0246	0.161815	-0.0717547		0.136769	0.145892	0.381554	0.156192	0.03566	-0.090354		0.149793	-0.0923931	-0.0813856	-0.0772118	0.171108	-0.0847841
0.0509159	-0.111261	-0.0100554	-0.0954497	0.140699	-0.186053		0.508168	0.0852691	0.101533	0.0205822	-0.0846382	0.117886		0.155196	-0.114408	-0.0174556	0.0580556	0.197311	0.0310517		0.330556	-0.0943732	-0.07841	-0.081382	0.0648456	-0.0663028
0.221676	0.0584438	-0.0907939	-0.135178	-0.10457	0.052182		0.186918	-0.0785948	-0.0771618	-0.0666833	-0.057496	-0.0866298		0.0820122	0.278161	0.14232	0.0743927	0.0309668	0.0561877		0.225626	0.0534632	0.00719557	-0.0706099	0.0752628	-0.0917662
0.334874	-0.0819048	-0.0783844	-0.0722809	-0.060066	-0.0697607		0.494619	0.120274	0.0331473	0.0125896	-0.0657764	-0.0833588		0.254686	0.0898462	0.0672064	-0.0826126	0.130998	0.0544354		0.198352	-0.0378668	0.00213552	-0.0744566	0.0354433	0.0866616
-0.0862105	-0.0611323	-0.0580789	-0.0901399	-0.140996	-0.0497648		0.435683	0.123173	0.0103887	-0.072821	-0.0614293	0.199195		0.0676341	0.0264192	0.150377	0.0703281	0.229185	0.171085		0.176981	0.0284441	-0.0273757	0.00429217	0.0305095	0.160731
-0.00843355	-0.012672	0.0347566	-0.117996	0.106495	-0.172747		0.401059	0.043495	-0.0145239	0.0148794	-0.0718196	0.188878		0.116209	0.172557	0.10756	0.19925	0.00664771	0.0125001		0.0826602	0.0400211	0.168508	0.00894051	0.252694	-0.079049
0.173834	-0.104127	-0.0132654	-0.0679379	-0.112595	-0.0573036		0.350852	0.0642678	-0.0892944	-0.026072	0.118982	0.208073		0.164297	-0.0274026	-0.0755706	-0.00469607	-0.0629296	0.0496097		0.0707711	0.0497085	0.00691353	0.102717	0.0464285	0.327489
0.0380059	-0.0201275	-0.0928338	-0.0592784	-0.0462231	0.0540865		0.383091	0.298143	0.0702006	-0.0628121	0.0334226	0.162304		0.0877455	-0.129563	-0.0327283	0.183844	0.0920041	0.0233281		0.191214	-0.0967291	1.18207e-05	0.0968748	0.15449	-0.0794841
0.0560623	-0.0811267	-0.0207832	-0.0200888	-0.0238296	-0.117122		0.366827	0.145794	0.0293438	0.0530798	-0.00818527	0.00280795		-0.0488823	-0.132729	-0.0362527	-0.0311152	-0.0881208	0.0162516		0.12112	-0.009433	0.0153713	0.0294928	0.0626832	-0.0651105
0.124522	-0.0241071	-0.115459	-0.110563	0.0033781	-0.063031		0.387214	-0.0997711	-0.087159	-0.00711766	0.122	-0.0828287		0.119801	0.0571831	0.00351441	0.184948	-0.051144	0.0454522		0.160428	-0.0518147	-0.00891655	0.0660835	0.238987	-0.0795206
0.163146	-0.075559	0.018339	-0.0477796	0.0547506	0.109953		0.385212	-0.00545971	-0.0694313	-0.0604566	-0.0451754	-0.0718136		0.0991793	0.0878663	0.225698	0.0409667	0.111884	0.109313		0.0779118	-0.0978874	-0.00374258	-0.0773678	0.039521	-0.092111
0.0526833	0.0159842	0.0359895	-0.0200329	-0.0460855	-0.15555		0.302057	-0.0170554	0.000783846	0.015128	0.0389426	0.0576393		0.247144	-0.0963058	-0.0771675	0.202384	0.0458575	-0.0729585		0.17459	0.0134368	0.0541619	0.00598148	0.0526013	-0.0748457
0.0353515	-0.117912	-0.0643142	-0.0630593	0.0319568	-0.0274361		0.474124	0.0516901	0.0109919	0.0160333	-0.0616369	-0.0684155		0.0562183	-0.0864149	-0.0764393	-0.0655765	0.322104	0.0441406		0.219198	-0.0491271	0.207862	-0.00991738	0.0180428	0.0269542
0.00958002	0.0255224	0.0612785	-0.022198	0.00617567	-0.0774053		0.301494	0.0554091	-0.0577244	-0.0584183	-0.0566777	-0.0647375		0.141242	0.0642974	-0.0836748	-0.0125928	0.0168433	0.26116		0.222869	-0.0246086	0.00623817	-0.0715484	0.0437209	0.0342956
-0.00168648	-0.0322981	0.0631638	-0.060045	0.113237	-0.0013371		0.474401	-0.0157588	0.0140146	-0.0671296	0.164182	-0.060705		0.0491621	-0.082258	-0.00852676	0.0130875	-0.0604797	-0.0790546		0.188396	0.0194092	-0.0160738	-0.0160547	0.112272	-0.106062
-0.182971	0.0726651	-0.0387128	-0.00731973	0.0700124	-0.00245372		0.330549	-0.0212329	-0.0825792	-0.0644239	-0.0640075	0.0573298		0.192548	0.0659714	-0.0308725	-0.0123817	0.0187312	0.159047		0.150039	0.0388343	0.08648	-0.0750442	0.045114	-0.0886242
0.0659235	-0.0489991	-0.0619704	-0.0379936	0.00119483	0.0412187		0.415085	-0.065072	-0.0625551	-0.0544471	-0.0492924	-0.0708154		0.165517	-0.0950658	-0.016486	-0.0033882	0.103917	-0.0814268		0.213922	-0.0891792	0.00564165	-0.074892	0.143947	-0.0809451
0.00796446	0.107045	0.0440263	-0.0272467	0.0489215	0.085619		0.568929	0.246241	0.0891348	-0.00878707	-0.0797986	0.0108515		0.226789	0.0404551	0.247736	0.133593	0.186367	-0.102994		0.387011	-0.0975895	0.139636	0.0571072	-0.0650311	-0.0807728
-0.00331544	-0.0757854	-0.114471	0.0433779	-0.0873593	-0.133633		0.524906	-0.0288126	0.0455034	-0.0046192	0.114083	-0.0863223		0.0396686	-0.0251477	-0.00973875	-0.0682074	0.0487547	-0.095481		0.178436	-0.0283132	0.254078	-0.0697893	-0.072033	-0.0945595
0.0320218	0.0602478	-0.0344196	0.013922	0.051807	0.0647469		0.411597	0.126787	0.11627	-0.0717343	-0.0639941	-0.0800564		0.32075	0.0843912	-0.014076	-0.069237	0.0257617	0.158777		0.308592	-0.00739753	0.0373812	-0.0979305	0.0381046	0.125157
0.292674	0.0857501	0.0893951	-0.0144311	0.00338733	0.0358318		0.313483	-0.10947	-0.102038	-0.0851937	0.0269181	-0.0681285		0.156791	-0.0308566	-0.0774781	0.168945	0.0371893	0.0446545		0.0817441	0.1138	-0.00439897	0.0139217	0.0407055	-0.0874894
0.00228998	-0.00343575	-0.023421	-0.0499294	-0.072997	-0.0213981		0.509025	0.164549	0.170411	-0.0877609	0.00915069	0.195595		0.253395	-0.0387135	0.108439	-0.0879414	0.0288803	0.0179991		0.296234	-0.0643	0.0438026	-0.0903903	0.0576883	0.0397535
0.0675543	-0.129222	-0.102919	-0.0634135	-0.0997011	-0.0916437		0.445991	0.00713185	-0.022925	0.0657457	-0.0709352	0.0362164		0.315903	0.0861236	0.0727243	0.154071	0.0329571	0.0467335		0.121372	-0.11074	-0.110289	0.125222	0.191671	0.0359428
0.122039	0.0743076	-0.0569038	-0.0512485	0.0853011	0.204963		0.177112	0.0662159	-0.0975957	0.00594717	-0.0634915	0.227456		0.000508217	-0.106774	-0.103673	0.147825	-0.0714092	0.0393544		0.0805577	-0.080408	-0.0833842	-0.0672306	-0.0621077	-0.0690675
0.358573	-0.0212531	-0.00807158	-0.0718622	-0.126679	0.0714135		0.550726	0.06472	0.0142021	-0.0580939	-0.0559639	0.0661673		0.154205	-0.1076	-0.0198965	0.21112	0.0432301	0.00491737		0.189223	-0.0165195	0.0176914	0.0132845	-0.061106	0.0702136
0.172662	0.00144393	-0.0615483	-0.0283159	0.0386074	0.0060982		0.617967	-0.00383207	0.0617558	-0.0475603	-0.0851058	-0.049226		0.0467249	0.0350945	0.0812035	0.221394	0.134098	0.04248		-0.00194387	-0.101775	-0.0261159	-0.00950498	0.0189871	-0.0965095
0.104864	-0.0458401	-0.00863966	-0.00203972	0.0502023	-0.0981476		0.495039	-0.0941914	-0.0633999	0.00485582	-0.0165901	-0.212839		0.127631	0.0139456	-0.0900633	-0.00262481	-0.0573648	0.168691		0.263507	-0.0437925	-0.104055	-0.0820609	0.0184304	0.0145886
0.114391	-0.162895	-0.135007	-0.134861	-0.122289	-0.129404		0.461568	0.153983	-0.00682032	-0.0801932	-0.058225	0.0405704		0.193057	-0.0324294	0.134769	0.00751873	0.0588646	0.145826		0.219389	-0.0963667	0.0029483	0.00337974	0.143545	-0.0774884
-0.0279445	-0.0955778	-0.0531571	-0.0523486	-0.111651	-0.148247		0.350669	0.152995	0.0730037	0.0013188	-0.0913475	0.332051		0.238455	0.0134266	-0.0814628	0.142199	0.0175153	0.0489004		0.215105	-0.103299	-0.0790274	0.0926383	-0.0550745	0.0596615
0.176056	0.0536409	0.0703247	-0.0800579	-0.0614186	0.0219422		0.407899	-0.0419684	-0.0242085	0.074713	-0.0698616	0.0390064		0.168168	-0.064648	-0.045648	-0.0256287	-0.00100715	-0.10424		0.0948384	-0.0903063	-0.0731473	0.0134463	0.0497555	0.0595269
-0.0683218	-0.111138	-0.116701	-0.0927489	0.0635958	-0.000838356		0.945802	0.439235	0.269569	-0.0566324	0.232007	0.375463		0.171872	-0.0940238	0.0699358	0.151977	0.106642	-0.0766884		0.133676	-0.0859315	0.00378763	-0.00860287	-0.0683072	0.0468604
-0.029823	0.0426534	0.0572136	-0.0466404	0.00248737	-0.0843039		0.472932	0.239249	0.0979754	0.0914006	-0.0745525	0.179841		0.226579	0.0923717	0.149193	-0.000556359	0.0259478	0.174672		0.132075	-0.109338	-0.00380035	-0.000783045	0.125297	-0.0967188
-0.0297166	-0.0565241	0.0617803	-0.0826969	0.135051	0.0155648		0.435065	-0.0324005	0.00117677	0.170641	-0.0601724	-0.0798256		0.341208	-0.0336934	0.0821746	-0.0654355	-0.0712324	-0.0841119		0.372677	-0.0224377	-0.00182477	-0.0713101	-0.0670606	0.0682318
0.0850524	-0.064138	-0.078621	-0.131342	0.042833	0.0552803		0.428943	-0.00756883	-0.0328345	-0.00670807	0.00251859	0.123264		0.0609609	0.0185319	0.161358	-0.00103843	-0.0717976	0.0426635		0.187195	-0.079685	-0.0702798	0.0290537	0.0617088	0.0693277
-0.0811578	-0.157185	-0.175894	-0.115129	0.0622312	-0.111242		0.23975	0.129208	0.00100809	0.107443	-0.050518	0.217019		0.271026	0.0478668	0.140184	-0.00389919	0.0366385	-0.067145		0.308831	-0.0873821	-0.076925	-0.0789348	0.138949	-0.0989126
0.0584878	-0.0195881	0.0408688	0.138114	0.11467	-0.0729903		0.306434	0.211425	0.116236	0.0413576	0.0594084	0.216266		-0.0391838	0.0512684	0.165609	0.0175316	0.0400736	0.065162		0.186804	0.00683563	-0.0130098	0.0526579	0.00525633	0.0133882
0.0993888	0.0265454	-0.0305	-0.112409	0.0362559	0.0460892		0.445624	0.256069	0.262028	0.00810816	0.0560766	-0.0791348		0.164555	-0.00950749	-0.0329323	0.057585	0.116713	0.0173237		0.288323	-0.0157507	0.00372958	-0.0678633	0.0443464	-0.100251
0.0320386	0.0255676	0.118041	-0.0427879	0.0803879	-0.0931764		0.474361	-0.0874664	0.0126311	0.176072	-0.0795415	-0.0749776		0.0271233	0.0518864	0.183985	-0.0214857	0.102996	-0.103683		-0.0496274	-0.0731149	-0.0610263	0.0241468	0.0525388	-0.0725386
-0.00184382	-0.104543	-0.0958892	-0.0858417	-0.0809066	-0.105401		0.36565	0.0359441	0.120588	0.0234423	-0.0937932	0.178791		0.224914	-0.0315428	0.00499311	0.000549398	-0.0893571	-0.12402		0.159582	-0.080841	0.0837539	0.0129834	0.0712642	-0.0826525
0.13335	0.0682855	-0.0256492	-0.093695	-0.0664891	0.166083		0.168567	-0.0578406	0.0254781	0.0483394	-0.123265	-0.0679396		0.203682	0.0139256	-0.0269865	0.0840079	0.117865	0.0322002		0.0556084	-0.100111	0.00284182	-0.0683787	-0.0639651	-0.0908162
0.132889	0.0303536	-0.0555463	-0.00374419	-0.126261	0.0835578		0.309065	-0.00668837	-0.0403947	-0.0181082	0.0949438	0.00745546		0.164009	-0.106896	-0.0953975	-0.0744131	-0.0708115	-0.0900539		0.169791	-0.118277	-0.0216405	-0.0210844	-0.0756634	-0.112563
-0.039932	0.0205337	0.0328912	-0.0815513	-0.0712402	0.15536		0.374163	0.0272522	-0.0759209	-0.065664	-0.0532073	-0.0767135		0.129255	0.265935	0.142255	0.0651837	0.0224542	0.03671		0.405095	0.066544	-0.0698177	-0.0625314	0.156403	0.0879993
-0.00364037	-0.063928	0.0348918	0.0584649	0.135732	0.0521483		0.406318	-0.025228	-0.0938939	0.0106267	-0.0706509	0.0379542		0.243092	-0.036422	0.0572227	0.0781001	-0.0727826	0.0119423		0.317248	-0.0989324	-0.0702731	0.00840237	0.136685	-0.0694791
0.0534836	-0.02218	-0.111982	-0.0231467	-0.00695568	-0.0888851		0.372221	-0.090154	0.0683383	0.0872877	0.139133	0.182861		-0.00954387	0.33886	0.199378	0.239372	-0.0664244	0.332243		0.178007	0.00852538	0.0483318	-0.016169	0.193139	-0.11092
0.0554631	0.00362715	-0.0176309	-0.0541258	0.041308	-0.0131628		0.589626	0.430427	0.122975	-0.144923	0.139234	0.237351		0.0825663	0.0139256	0.0670791	0.0924674	0.0364834	0.034916		0.299289	0.112101	0.0111817	-0.0850747	0.0635527	0.170823
0.343065	-0.0698307	-0.117469	-0.112001	-0.00348385	0.118448		0.512224	0.112636	0.00849668	0.0182765	0.0403464	0.0554799		0.134701	-0.0401694	-0.0938064	-0.00203818	0.128428	0.0384758		0.226264	0.137085	0.0975687	-0.0601086	-0.0612833	0.205523
0.00649031	-0.0594427	-0.0511402	-0.0147342	0.016946	-0.0911564		0.396076	-0.0826014	0.0174665	0.131498	-0.0582382	-0.0642517		0.0898212	0.00429083	-0.0644681	0.0579324	0.0569214	0.253616		0.154837	-0.0354303	-0.0187756	-0.0116845	-0.0674719	0.0248829
0.164696	0.0531444	0.0457514	-0.0446699	-0.0246598	0.0493842		0.375661	0.000521865	0.0363902	-0.0851397	-0.0952649	-0.125902		-0.0612396	0.0354621	0.0869523	0.168181	-0.0610897	0.148742		0.241044	-0.0396079	-0.0113858	-0.0808833	0.0396307	0.0633934
-0.0980165	-0.0260393	0.0173429	-0.124864	-0.0653844	-0.0381539		0.337047	0.163212	0.177963	0.0635172	0.0143938	0.0413992		0.234213	0.0390255	0.0942427	-0.0713215	0.0321913	0.0651718		0.127244	-0.112283	-0.0944206	-0.0904284	0.0520073	-0.0808338
0.0675307	0.0261686	-0.0790984	-0.0607528	-0.133775	0.104567		0.465766	0.200194	0.127017	-0.0838691	-0.00537512	0.140584		0.115147	0.0219169	-0.0157568	-0.0848367	0.00134871	0.0477974		0.236076	-0.0864718	0.0906581	0.0137617	0.0495223	-0.0730201
0.106366	-0.0481996	-0.162728	-0.0842619	0.0746442	0.0997959		0.352669	-0.00216043	0.124645	0.025266	-0.0657461	0.204142		0.0997749	0.0521239	0.0937175	0.189671	0.0510797	-0.0880335		0.258097	-0.0376773	0.135913	-0.0076828	0.0424841	-0.0834774
0.144942	-0.0705034	-0.0668785	0.00612247	-0.0296	-0.107021		0.410115	0.0148738	-0.0124627	-0.0881313	0.0388585	0.153735		0.320228	-0.0580163	-0.105784	-0.0451232	0.0903033	-0.115862		0.366961	0.0425387	-0.0747571	0.0204736	0.0423353	0.204935
0.244129	-0.116846	-0.133914	0.0968047	0.0478124	0.0389865		0.362033	0.0030442	0.0264838	-0.0210435	-0.0917978	-0.103699		0.246279	0.112624	0.0861456	0.0209812	0.0741871	0.269223		0.196861	-0.117899	-0.113492	0.1223	0.0416179	0.0199465
0.180419	-0.146369	-0.135563	-0.117795	-0.0881023	-0.134615		0.54525	0.0930216	0.183825	0.135597	0.118972	0.143854		0.22474	-0.0656435	0.16981	0.0493312	0.0100651	-0.0071597		0.223027	0.101345	0.0745924	-0.0774403	0.0313577	-0.073694
0.030175	0.0528636	0.09754	-0.0427256	-0.0724368	-0.13984		0.551673	0.169223	-0.0726135	-0.028281	-0.110725	0.191593		0.211133	0.133297	0.0859609	0.00597413	-0.0612384	0.275456		0.344412	-0.0288072	-0.0103496	-0.0884146	0.0614146	-0.114537
0.389252	0.13292	0.0656092	-0.0791914	0.0123582	0.0122078		0.452209	-0.0344287	0.0483822	-0.0813326	-0.0800123	-0.0887054		0.207228	-0.041884	-0.0109216	-0.0825482	-0.0723988	-0.0947291		0.189367	-0.0542619	0.0439691	-0.00290263	0.0260347	-0.0390707
0.0070361	-0.0872613	-0.10196	-0.0309674	0.0198389	0.0144624		0.466685	0.0827053	-0.00453794	-0.00827088	-0.0555829	0.277205		0.0475743	0.14322	-0.078444	0.0108224	0.0364557	0.17228		0.313112	0.047908	-0.00622757	0.0155494	0.140377	0.0790533
0.0147833	-0.00626027	-0.0924415	-0.108865	0.0133984	-0.164185		0.398705	0.0599576	0.0288268	0.119828	-0.0588278	-0.0645463		0.143415	-0.10715	-0.0961949	-0.0138612	0.0123422	-0.0921485		0.164159	-0.0294495	0.0323402	0.0227742	-0.0129432	-0.122116
0.0312869	-0.0572825	-0.015779	-0.00363127	0.155954	-0.0251946		0.486622	0.0816395	0.0448823	-0.0844694	-0.0816605	-0.108803		0.271597	0.035573	-0.0793341	-0.0712021	-0.0578813	-0.0787526		0.198605	-0.0923626	-0.0896351	-0.0769435	0.0410856	-0.0892561
0.057855	0.0309528	0.0417678	-0.069492	-0.0297494	-0.0566379		0.280524	0.0807126	0.104819	0.0380125	8.26529e-05	0.000752175		0.0776415	0.0334603	-0.0142976	0.0814431	0.106922	0.0270115		0.306861	-0.0812373	-0.0534998	-0.0557376	0.0675508	-0.124508
0.132169	0.0223502	0.146929	0.221586	-0.0220989	-0.0213752		0.378157	0.0861291	-0.0119628	0.07733	0.0295848	-0.0837732		0.164137	0.00407044	0.0495169	0.0784836	0.193452	0.0408147		0.328253	-0.0257201	-0.0747353	-0.0779246	0.0406568	-0.0727507
0.0518444	-0.0815931	0.115288	-0.0304641	-4.52063e-05	-0.0627959		0.316794	0.0294366	-0.0912125	-0.0946374	0.125595	-0.0769163		0.239317	-0.0676353	0.0435266	0.0592492	0.00185355	0.258731		0.0763678	-0.136862	-0.111639	0.0283316	-0.00229172	-0.00549044
0.134937	-0.070956	-0.0362374	-0.0799749	0.0447179	-0.158458		0.266302	0.084549	0.12933	-0.0538675	-0.0459189	-0.0614203		0.294295	0.129277	0.127934	0.164717	0.0323797	-0.0840144		0.258915	-0.0226862	-0.0123248	-0.0699254	0.145439	-0.0752952
0.222817	0.00439325	0.116794	-0.0722864	-0.045657	-0.0359666		0.337388	0.0417011	0.00785803	-0.0729237	-0.0742352	-0.0702956		0.216379	-0.072111	-0.051318	-0.03562	-0.00402957	-0.00639978		0.00593739	0.0551196	0.250483	0.128719	0.0669181	-0.00470539
0.188649	0.0650173	0.108822	-0.0509343	0.0595917	-0.094545		0.230703	-0.0139283	-0.0662341	0.0141254	-0.0554741	0.0542495		0.184346	-0.0172987	0.0963639	0.18409	-0.058392	-0.0896397		0.0303613	-0.0335509	-0.0941585	-0.0687818	-0.0610889	-0.0866835
0.161005	0.0231769	-0.112451	-0.113095	-0.00300617	0.231369		0.355114	-0.079812	-0.0661877	-0.0723766	0.0426464	-0.0726785		0.316313	0.0515499	0.171924	0.12597	-0.0603057	-0.0872752		0.378961	-0.0980174	-0.0866647	-0.0183014	-0.0690292	-0.0865504
-0.0623781	-0.194064	-0.158544	0.0893302	0.0794034	-0.16641		0.359778	-0.0994623	-0.0977804	-0.083338	0.0108756	-0.0979611		0.0615775	0.0753207	-0.0887035	0.0790412	-0.0623036	0.0288312		0.0960366	-0.0111069	-0.0743703	-0.0647511	-0.0589916	-0.064058
0.177692	-0.102811	-0.0418835	-0.0821506	0.132952	-0.0789		0.329262	-0.105209	-0.107453	-0.0288973	-0.00546834	-0.106262		0.188669	0.126478	0.158251	-0.103366	0.0404987	-0.0442897		0.34312	0.0189287	0.151466	0.00953609	0.0167539	-0.0999283
-0.04382	0.163493	0.0463686	-0.0549304	-0.0806126	0.129218		0.107339	0.022311	0.00816235	0.0288222	-0.102169	-0.0280567		0.329732	0.223856	0.25794	-0.0898951	0.0242472	0.156013		0.360774	-0.0859003	-0.0816501	0.101841	-0.0694515	-0.0913252
0.0164469	0.0632208	0.0576893	-0.105429	0.186983	-0.00960628		0.282401	0.0475444	-0.0679634	-0.056379	-0.0604153	0.306246		0.183204	-0.0332428	-0.0783249	0.0932567	0.323031	0.0392865		0.0691805	-0.0348415	0.153617	0.0832738	-0.0677944	-0.0751207
0.167372	-0.038728	-0.00172625	-0.0442873	-0.0153972	-0.130859		0.291169	-0.00971693	-0.041239	-0.0598759	-0.0859277	0.0142606		0.0375752	0.0294259	0.0817237	0.0949136	0.0371209	0.0608762		-0.00129241	-0.0108348	0.105271	-0.0229145	0.00288803	-0.111689
-0.159068	0.0318144	-0.0508424	-0.0582186	-0.107243	0.0826626		0.0807303	-0.0244443	0.00374046	-0.0358484	0.000211909	-0.0095363		0.0435832	0.0841657	0.120045	0.0802019	-0.0574762	0.142534		0.227907	-0.0227994	-0.0658003	-0.0780579	-0.057586	-0.0787586
0.226967	0.137684	0.0168623	0.0304894	-0.00980766	0.123244		0.506622	0.111555	0.0827642	0.00655875	0.0436084	0.185649		0.0707152	0.0848018	0.0203646	0.268063	0.0620135	-0.00103519		0.00242736	0.0260334	0.161712	-0.0681785	-0.0793521	-0.08919
0.219397	-0.00340863	-0.103869	-0.102185	0.170872	0.121147		0.429642	-0.0496018	-0.0198065	-0.0877442	-0.074039	-0.102809		0.221783	0.137425	0.185235	0.246888	-0.00561175	-0.0113779		0.171018	-0.0399609	-0.0729096	-0.127657	-0.0973681	-0.0447787
0.00422327	0.00192219	0.0418121	0.0107638	0.0105331	-0.141465		0.353271	0.121409	0.006753	0.023415	-0.0685661	-0.0730127		0.315432	-0.0327451	-0.0202227	-0.0146683	0.110324	-0.0923435		0.00213019	-0.0962137	-0.0855568	0.258498	0.0279606	-0.0681814
0.0871426	-0.115389	-0.0505547	-0.0689389	0.0274877	-0.147469		0.296471	-0.0968234	-0.0162797	0.0832867	0.0820108	-0.128733		-0.00821891	0.00573764	0.0691733	0.0710589	0.130551	0.137499		0.207958	0.0167274	0.00369296	-0.0820341	0.125064	-0.0858246
0.434965	-0.085905	-0.0502361	-0.0246588	-0.113917	-0.0738214		0.531753	0.074617	0.0418849	-0.0462009	-0.107702	0.0173463		0.186484	0.0178824	0.325218	0.0768893	-0.0701381	-0.0818254		0.294211	-0.0322472	0.0164297	-0.0736388	0.0552116	-0.077514
-0.0760306	0.016767	-0.0970871	-0.0190798	0.0381878	-0.0324554		0.437537	0.0597568	0.015227	-0.0607547	-0.067623	0.0551605		0.120219	0.0316455	-0.0795143	0.0977276	0.0356387	0.168691		0.225566	0.0499976	0.0117302	0.114451	0.0534919	-0.0684864
0.0316107	-0.0667387	-0.0297875	-0.128655	-0.1138	-0.0618839		0.42226	0.0556092	0.0927586	-0.0751027	-0.058183	0.0602109		0.199492	0.0648604	-0.0659575	0.244295	-0.021662	0.0858917		0.159422	-0.0827311	-0.0700969	-0.0784909	0.0415823	-0.080471
-0.00893572	0.0324166	0.0877118	0.0090046	-0.0778903	0.318749		0.467398	0.0479842	0.16977	-0.0794233	0.227157	0.0605565		-0.00092101	-0.00317192	-0.0328814	0.124185	-0.0924897	0.116276		-0.0487265	-0.036751	0.0693017	-0.010473	0.050857	-0.101569
-0.0967331	-0.0682689	-0.056845	-0.0395366	-0.0985331	-0.0996431		0.395357	0.140626	0.0515989	-0.00605728	0.0129907	-0.0883229		0.145164	0.0699078	0.124971	0.13933	0.139779	-0.0817017		0.11144	-0.018047	0.0882515	0.101811	0.143036	0.21023
0.160225	-0.12542	-0.0977137	-0.0758353	0.0207975	0.0359331		0.271008	0.00204827	-0.01423	0.021545	0.0537421	0.0730176		0.178145	0.0672464	0.04431	0.0620301	0.00812081	0.0200102		0.470724	-0.0864194	-0.00735029	-0.0736761	-0.0624247	-0.0837188
-0.00033003	-0.00655104	-0.122842	-0.0256077	-0.0978352	-0.133407		0.446777	0.173415	0.0871917	0.188396	-0.0758911	0.0674197		-0.0326328	0.0567085	-1.29654e-05	0.000794011	0.145097	-0.0755023		0.432376	0.0193298	-0.0170525	-0.00317751	0.0508527	0.0407018
0.19807	-0.0400586	-0.0630617	-0.116299	-0.0188276	-0.0286448		0.501414	0.255886	0.361397	0.0908694	0.235908	-0.0786961		0.255843	-0.0847419	-0.0714832	0.106597	0.048054	-0.0684702		0.222195	0.0441559	-0.0732918	0.0178017	0.130519	0.0499692
0.0852459	-0.0542824	-0.077496	0.00669475	0.0557332	0.102965		0.526708	0.0392375	0.0869562	0.00029982	0.0293759	-0.0789195		0.359498	-0.0317148	0.161723	0.108877	-0.0727599	0.048103		0.0718128	0.151541	0.299357	0.00418512	0.0346726	0.0322793
0.103203	-0.00146418	-0.0211579	-0.066999	-0.0433832	0.079496		0.17586	0.0730303	0.136499	0.0340817	-0.0501332	0.00500714		0.271267	-0.0969462	-0.0279103	0.0520877	0.115076	0.146291		0.376262	-0.0270762	0.069854	0.0353439	0.0258946	-0.120409
0.0425048	0.0125055	-0.00560443	-0.100184	-0.00698423	-0.0358891		0.391603	0.139323	0.0257827	-0.0603792	-0.0463284	0.0903892		0.311242	-0.0996356	-0.0531091	-0.0521595	0.0894811	-0.0279494		0.165748	-0.0967286	0.163198	0.00672288	0.0410545	-0.0683536
-0.124929	-0.0704941	-0.0290052	-0.0825224	0.000325836	0.0393697		0.368145	0.022366	0.0630939	0.0152126	0.0253728	-0.079246		0.217998	-0.0138411	-0.0951112	0.113611	0.099018	0.115121		0.141055	0.105695	0.160733	0.09258	-0.07413	0.0574385
0.0507707	-0.0957376	-0.0547927	-0.107221	-0.0986742	-0.0286647		0.0915101	-0.0034622	0.0572641	-0.0546575	0.0335247	-0.127946		0.164861	0.0266508	-0.0145815	0.00275925	0.0313354	-0.104874		0.238067	0.0436902	0.104704	-0.0791069	0.0503137	0.0570919
0.0554326	0.0344178	0.0346224	-0.0576036	-0.0475609	-0.0507646		0.312205	0.0739113	0.0152546	0.0404191	-0.0864597	0.402337		0.232774	-0.0104475	0.0136301	0.124752	-0.0575594	0.0506867		0.163203	-0.0463497	-0.0264742	-0.089603	-0.0719521	-0.0895022
-0.0348311	-0.109281	-0.0716864	0.0478669	0.116666	-0.115064		0.307798	-0.0117422	-0.0647329	0.0242392	-0.0995471	0.088363		0.200522	-0.0403863	-0.000930242	-0.0848818	0.0424254	0.0262788		-0.0141104	-0.0273419	0.0855713	0.00276028	-0.0735468	0.0612456
0.011337	-0.028654	-0.163276	-0.0360668	-0.137204	0.118152		0.400235	0.0567124	0.00951354	-0.0698547	0.155445	0.0669108		0.114032	-0.0331657	0.211952	0.19085	0.0188958	-0.0796965		0.201381	-0.0927981	-0.0647293	-0.0814243	0.0435203	-0.0918221
-0.0513113	-0.0637566	-0.0543648	-0.0806379	0.0598652	-0.11794		0.254341	0.00455012	-0.0641122	-0.0422927	-0.0407385	-0.0643008		0.0484427	-0.0195662	-0.0628625	-0.0642868	-0.0421153	0.16562		0.216422	-0.0195941	0.00162472	-0.0600223	0.149888	0.0746216
0.0658976	-0.0835249	-0.0817588	0.00239269	0.153807	-0.0705603		0.199434	-0.0610198	-0.113689	-0.0227566	-0.0972274	0.151355		0.291495	0.013087	0.0578158	0.0900566	-0.0644601	-0.0802092		0.0546647	-0.082411	-0.0864985	-0.0570209	-0.0521555	-0.0680886
0.419083	0.124434	0.107384	-0.0721676	-0.036513	0.00885664		0.298305	0.0589322	-0.0815485	0.0945813	0.130425	0.195921		0.14211	0.0376594	0.0733543	0.0763322	0.0393324	-0.0973191		0.0776476	0.0426919	0.0125549	0.017008	0.256715	0.0563137
-0.0982389	-0.00530425	0.00576304	-0.131874	0.0114015	-0.0667576		0.293153	0.166347	-0.0748694	-0.141732	-0.0106669	0.110668		0.163153	0.0367471	0.0960243	-0.108079	-0.00688012	0.229157		0.0970944	-0.086724	0.088742	0.104359	-0.0587402	0.0491276
0.0137688	-0.0552253	-0.0972716	-0.0112427	0.105438	0.0107083		0.351038	0.127019	0.0976741	-0.0633466	-0.0490995	-0.0601556		0.199646	0.0397661	-0.0055945	0.00875078	0.0412234	0.0705995		0.345092	-0.0851838	-0.0773142	0.0122606	0.051971	-0.0695834
0.0756617	-0.0638371	-0.0600756	0.0237183	0.00961281	-0.0857627		0.248017	-0.0386003	-0.0944075	0.0571845	0.0155873	-0.112546		0.281757	-0.0367583	-0.0886409	-0.0802111	-0.0476897	-0.0719523		0.0849997	-0.0175733	0.0203291	0.0293618	-0.0504836	-0.0775387
0.143296	-0.0222746	-0.0789913	-0.0111393	-0.0158482	-0.0994212		0.32843	0.197641	0.150078	0.134712	-0.0664222	0.0300174		0.110183	-0.0193718	-0.0405806	-0.0320115	0.0454148	-0.118646		0.100669	-0.0984482	0.00477302	-0.0819726	-0.0609329	-0.0926709
-0.0467391	-0.0319094	-0.0774834	-0.163463	0.0338658	-0.0422285		0.318805	0.0426323	-0.0834978	0.0979142	-0.0663589	-0.0783741		0.359924	-0.0401562	-0.0127781	-0.100319	-0.0650567	-0.0835638		0.0538532	-0.0232686	-0.0786718	-0.0736685	0.0596747	-0.0620068
-0.0173695	0.011873	0.0176778	-0.0402221	-0.00509557	-0.0435861		0.319542	-0.00992608	0.0330001	-0.104295	-0.0970126	0.00088281		0.265468	0.0964534	0.175927	-0.0722887	0.144793	0.170752		0.343853	-0.00408825	0.0181323	0.0130036	0.172112	-0.0717488
0.20301	0.181072	0.123626	0.0662834	0.0507785	0.0482323		0.361507	-0.0884232	-0.0747275	0.00671565	-0.0535939	-0.0673689		0.298502	-0.0155264	0.0841795	-0.0606598	-0.0592595	0.19942		0.0819954	-0.00822092	-0.076068	0.105434	0.0512248	-0.0756549
0.0217663	0.012069	0.0168818	-0.141775	0.0404497	0.138172		0.321229	0.0520615	-0.0683085	-0.0645592	-0.0510341	0.181564		0.147568	0.0740944	-0.0951502	0.135406	0.113575	0.272289		0.217015	-0.0828451	-0.075186	0.0296944	0.159122	-0.0803584
0.103567	-0.0708362	0.0259258	-0.144725	0.0557339	-0.0792753		0.387234	-0.0131198	-0.0773967	0.0179079	-0.0579615	-0.0583746		0.0841549	0.0464461	-0.0207368	-0.0203166	0.00871406	0.00296209		-0.0404383	-0.0977772	-0.0770351	0.0101985	0.172429	0.0603666
0.0189135	-0.138118	-0.00617068	0.105062	-0.0775966	-0.196841		0.306742	-0.0175832	0.000129937	0.00870789	0.048371	-0.084954		0.303192	-0.0397862	-0.000915861	0.0760572	0.0795472	-0.0756629		0.30758	-0.101489	-0.0202105	-0.0803449	-0.0558171	-0.098198
-0.0474577	-0.0182249	0.0377756	-0.115231	0.0317385	-0.0453114		0.23842	-0.100891	-0.0988165	-0.0768363	-0.0686214	-0.0758845		0.050052	-0.0313116	-0.00294737	0.00151536	0.131269	-0.0884642		0.0806332	-0.0956362	-0.0948543	-0.0701709	0.0458572	0.0428383
0.079167	0.0395509	0.112713	-0.053168	-0.00386014	0.0183962		0.280372	-0.0707483	-0.0439798	-0.112307	-0.0850898	-0.10591		0.0825355	0.0581104	0.108046	-0.069817	0.148092	0.330345		0.236038	-0.108516	-0.0280369	-0.0677726	0.227927	-0.0845465
0.0301096	0.0297958	0.091035	-0.0995208	-0.0202459	0.00601399		0.586286	0.108201	0.0730848	-0.089384	0.0933832	-0.066773		-0.060478	0.0378465	0.0789097	0.107312	-0.0559674	0.0576716		0.38237	-0.0122532	0.149879	-0.0570036	0.0402476	-0.0650588
0.20528	-0.0758532	-0.0376461	-0.0723887	-0.0585538	-0.0533208		0.473239	0.127528	0.184567	-0.0623358	-0.0566882	-0.0748452		0.348711	-0.0988689	-0.0851487	0.1498	-0.0600856	0.0266772		0.241351	-0.085023	-0.092633	0.0228218	-0.0653484	0.0605831
0.0576428	0.0109879	-0.163982	-0.141633	0.010566	0.0999514		0.628324	-0.122304	-0.0493818	-0.100435	-0.00485586	0.0899645		0.0451925	-0.00566581	-0.0386192	-0.0846119	0.00533808	0.123451		0.239172	-0.0941531	0.0696356	0.0802896	0.055969	-0.0785233
0.191749	-0.0419531	0.11755	-0.124968	-0.108612	-0.139108		0.40821	-0.00597575	0.00500725	0.0109031	0.038965	-0.0650532		0.131086	-0.0277583	0.0771213	-0.0791329	0.040327	-0.0782968		0.103075	-0.00876072	0.00693732	0.0175026	-0.050703	-0.111145
0.0690721	0.0269201	-0.0430657	-0.0996524	0.00179911	-0.00765847		0.404377	0.271235	0.200597	0.0143256	0.0418304	-0.0682619		0.111213	0.0871914	0.151495	0.00213723	-0.0629776	0.0482143		0.461063	-0.0273298	-0.0542347	0.15234	-0.0813053	-0.114627
0.231109	-0.0456681	-0.0261798	-0.112286	-0.0834597	-0.0379009		0.220736	0.0239521	0.0416959	-0.0329925	-0.0349763	-0.0423347		0.000524851	0.175699	0.117613	-0.0197099	0.00892452	0.128582		0.438675	0.0492625	0.0934044	-0.0685293	0.0602024	0.0647365
-0.00739121	0.0261236	0.063393	0.0148274	0.125082	-0.0397489		0.201258	0.0336298	0.160127	-0.000354117	0.0192342	0.320356		0.0523599	-0.0947839	-0.00326854	-0.0744182	0.0340631	0.18307		0.177427	-0.123766	-0.0363832	-0.0985762	0.0273329	0.139039
-0.151789	-0.0587432	-0.0309457	0.0292084	0.0012083	0.0213696		0.349521	-0.081025	-0.0729288	-0.0607151	0.139585	-0.0678101		0.360244	0.108778	0.168089	0.0270141	0.150929	-0.0709828		0.170736	-0.118445	-0.0448028	-0.100869	-0.0819888	-0.100942
0.140683	0.0886083	0.110541	0.0472106	-0.0516518	-0.0726924		0.396618	0.0204728	0.046098	-0.0157387	-0.0712712	-0.0880388		0.125934	-0.0966401	-0.0783995	-0.0708447	0.0520581	-0.0971666		-0.0523023	-0.0681695	0.0926504	-0.0618418	0.0490996	-0.0574161
-0.00768151	0.0572986	0.0463344	-0.0727442	-0.129372	-0.000761017		0.539641	0.0966435	0.0239952	0.109018	0.0344895	-0.125081		0.366609	0.0958265	0.04765	0.116578	-0.0590474	-0.00785049		0.232248	-0.101513	-0.0864216	-0.0944065	-0.0608933	-0.0788209
0.305773	0.145384	0.184098	-0.0651831	0.22689	0.0598642		0.390912	0.204838	0.0473809	0.151411	0.0171827	0.142456		0.0453612	-0.110274	-0.0995187	-0.0951138	0.1987	-0.0967719		0.0193458	-0.114087	-0.0320886	-0.0205693	0.196325	0.0567469
0.0211081	0.00404859	-0.00804539	-0.0516011	0.0480525	0.0661129		0.0633616	-0.0460178	-0.0168044	0.0642907	-0.0758217	0.112463		0.236386	-0.0774035	0.0235853	0.0155463	0.0416005	-0.0595011		0.179842	-0.0950738	-0.0746966	-0.0806913	0.0458799	-0.0663744
0.109639	-0.0700665	0.101587	0.132626	-0.0219753	0.108167		0.375056	0.142347	0.0723556	0.00636638	0.15742	0.17733		0.154737	0.0612424	-0.0291898	0.0384957	-0.0825525	0.244785		-0.0834995	-0.086494	-0.0761252	0.0316773	-0.0608944	0.0523373
0.034293	-0.0486629	-0.0105077	-0.0448442	-0.00662877	-0.0213453		0.200118	0.132368	0.0289718	-0.0711787	-0.0867293	-0.0748174		0.173118	0.063219	0.0172861	0.108163	-0.0569203	0.0883806		0.25409	0.0258212	-0.0781641	0.0056034	0.266215	0.0514172
0.153744	-0.0675016	-0.105391	-0.0701271	0.0206441	0.0896122		0.261718	0.144553	0.0156324	-0.0564737	-0.0544182	0.0588744		0.0338509	0.0883859	0.00467241	0.0725482	0.130919	0.164362		0.254253	-0.0265607	0.01688	-0.0578925	0.0451763	0.0432734
0.165091	-0.033801	0.00996092	0.143814	0.0782012	-0.0289687		0.403321	0.171198	0.223648	0.169968	-0.0360237	0.181005		-0.00808586	0.0500119	-0.0744691	0.0323943	-0.0617954	0.0598817		0.0647246	0.103861	-0.090324	-0.0816634	-0.0704714	-0.105374
0.051745	0.0657813	0.0293077	-0.094882	-0.00491628	-0.00033379		0.461447	-0.0271185	0.0849312	-0.074249	0.143207	-0.0739214		0.223585	-0.0314052	-0.00171653	0.10851	-0.0704887	0.0481395		0.377143	-0.0840991	-0.0744426	-0.0604616	-0.0502534	-0.0740445
0.072637	0.064998	0.0325873	-0.106812	-0.0656565	0.138039		0.401012	0.0709042	0.0301827	-0.0617144	0.0596346	0.102975		0.201715	0.123761	0.192412	0.0103698	-0.069175	0.0201581		0.316884	-0.0972784	-0.00400507	-0.000204684	-0.0791841	-0.0766229
-0.0622858	0.0130774	0.0518583	0.0365898	-0.0755076	-0.105304		0.576387	0.0662153	0.11953	0.0264608	0.0157438	-0.116898		0.146853	-0.0106129	-0.0925314	-0.0306735	0.105198	0.0130308		0.0611112	-0.110539	-0.0889015	0.00509085	0.151732	-0.0848754
0.00543923	-0.0198981	-0.05535	-0.0829562	-0.0303276	0.244909		0.215674	-0.0129048	-0.0526429	-0.0364663	-0.108826	-0.13661		0.294297	-0.0532238	0.11914	0.11582	0.108573	-0.111421		0.137261	-0.02478	0.0971036	0.0125568	0.0378337	-0.084747
-0.0833779	-0.024682	-0.0320546	-0.0211823	-0.065997	-0.0324219		0.197978	-0.0982687	-0.00388505	0.0112661	-0.0673491	-0.0825892		0.126016	-0.0937981	-0.0839738	-0.0730253	-0.0593151	-0.0812997		-0.0125278	-0.0803633	-0.0717476	-0.0703923	-0.0575098	-0.0793848
-0.054258	0.0702754	0.0862786	0.0623946	-0.0820092	-0.0635052		0.118172	-0.0965495	-0.100881	0.144198	0.0183975	-0.0948262		0.0663513	0.0184018	0.0857843	-0.0804735	0.0346207	0.294454		0.138781	0.0485512	0.0900559	0.00242702	-0.0545966	0.0644309
0.0804226	-0.0468608	-0.060787	-0.134357	0.0284816	0.0914022		0.441645	0.0506915	0.0167825	-0.107849	-0.0763196	-0.0567269		0.064966	0.11504	0.11572	-0.00262602	0.101754	-0.105092		0.187593	-0.0896756	-0.079586	-0.0793493	0.295155	-0.0899089
-0.0185277	0.00101988	-0.0230497	-0.079897	0.101756	-0.0739577		0.166001	-0.101294	-0.0163149	-0.0884463	-0.0780121	-0.110061		0.198404	0.0765096	-0.0130697	0.0947308	-0.0679488	-0.0944299		0.197115	-0.087724	-0.0118687	0.0872976	-0.064917	-0.0716569
-0.00606697	-0.0959507	-0.0590571	-0.0804015	0.0403659	-0.0770113		0.288673	-0.105829	-0.0205392	-0.0150199	-0.0896058	0.0429578		-0.04036	0.0180258	-0.0174191	0.164779	-0.0721161	-0.108678		0.108673	-0.11207	0.154562	-0.0695345	0.114002	-0.0443535
-0.103057	0.000606575	-0.0576312	-0.00472792	0.0601784	0.167327		0.429167	0.0584622	-0.0718837	-0.0639426	-0.0588496	0.0607568		0.0748417	-0.0298349	-0.0743898	0.0962904	-0.0628297	0.0582472		0.139963	0.0654214	0.107658	-0.0726919	-0.0671732	-0.0696353
-0.136335	0.0225581	-0.109014	-0.0811885	-0.0655591	0.0986719		0.40627	-0.00114266	0.0201208	0.028867	-0.0420698	-0.0473181		0.166834	0.115237	0.182096	0.0973172	-0.0511325	0.0225984		0.0788064	-0.0736009	-0.0844782	0.0184553	-0.0546799	-0.0727854
-0.0169714	-0.0284619	-0.0911212	0.048422	0.0796722	0.0253484		0.73725	0.173052	0.153649	0.0102413	-0.0499679	0.13238		0.312995	-0.0857909	-0.0815137	0.00435264	-0.0630366	-0.0952065		0.306236	-0.020389	-0.000462827	-0.0820551	0.0379264	-0.0744345
0.369879	-0.0665216	0.0380698	0.0614	-0.0901125	-0.119869		0.285987	0.171396	0.0898944	0.106916	-0.04872	-0.0677646		0.174962	0.053727	0.119096	0.285253	0.00325455	-0.120268		0.297993	-0.0963858	-0.00816099	-0.0786255	0.140278	-0.0875277
0.213765	-0.0905036	-0.0981318	-0.0792994	-0.070474	-0.0877446		0.316144	0.0184641	0.000908466	-0.0749424	-0.0707194	-0.0888755		0.317073	-0.00350521	0.110447	0.199825	0.0961898	0.129313		0.310654	-0.109016	-0.0904588	-0.078084	0.129104	-0.0891841
0.054778	0.011287	-0.136349	-0.168992	0.062675	-0.0248918		0.358405	0.169665	0.175909	0.0194087	-0.0648056	0.0581356		0.282044	0.0768196	0.0806983	-0.0849504	0.0318549	0.0433384		0.195178	-0.0351737	-0.00616316	-0.0029002	0.0445396	-0.100555
0.122572	0.0198879	-0.0407583	-0.0765414	-0.0564006	0.147597		0.439956	-0.0827065	-0.0701486	0.0269668	-0.0617194	-0.0736921		0.196719	0.045342	0.0883584	0.0234002	0.0505567	0.187952		0.223638	0.0546186	-0.00184071	-0.0725405	0.0427989	0.049748
0.257966	-0.0829748	-0.107647	0.0869933	0.00464771	-0.155438		0.366122	0.0503097	0.00455774	0.00250975	-0.0670319	0.0650086		0.176181	-0.0887232	-0.0684439	0.0146021	0.143449	0.0583064		0.135904	0.0434781	0.00323516	-0.0641221	-0.0639806	0.195912
0.366124	0.0273256	-0.015086	0.0767499	-0.120945	0.0110511		0.383897	-0.00642971	-0.0738425	0.0204692	-0.0437324	-0.0677121		0.149446	0.0277132	-0.0907348	0.247378	0.145219	0.0380082		0.1982	-0.0282101	-0.0072374	0.110206	0.0565088	0.0444247
-0.00571132	-0.035594	0.0237503	0.0859024	-0.0192618	0.138987		0.467373	0.0562044	0.0287514	0.042907	0.00299323	0.108633		0.441815	0.0801169	0.076797	0.228846	0.186656	0.107801		0.143471	-0.0794855	-0.0802274	-0.0746616	0.0347218	0.106823
0.000582017	-0.0133758	-0.0449119	-0.0451559	0.0625316	-0.109093		0.413946	-0.00448517	0.167606	0.0173848	0.0258742	0.0474869		0.0575473	-0.0967986	-0.081205	0.0855787	-0.0708347	-0.0884317		0.422249	-0.0228893	0.00546992	-0.000741107	0.060279	-0.0935697
0.0112208	0.0178701	-0.0510453	-0.014809	0.0473733	-0.112285		0.242723	0.0281621	0.000299511	-0.0800254	-0.0598748	0.0599797		0.116181	0.0331098	-0.00826351	0.177079	0.0283857	0.0437175		-0.0356382	-0.107217	-0.0231228	0.0686496	-0.0673228	-0.0942772
0.253255	0.123775	0.0729154	0.0399024	-0.00773046	0.271039		0.0447759	0.215254	0.098618	0.131222	-0.0659562	-0.079149		-0.0072582	0.138665	-0.016777	0.22702	0.0339399	0.0298643		-0.0657351	-0.0200477	-0.0750291	-0.0753918	0.040754	0.0631441
0.294232	-0.0866265	0.0104899	0.00720633	0.0325353	-0.0846836		0.411827	0.0971579	0.0751798	0.153973	-0.066677	0.167407		0.112336	0.05889	0.0445335	0.126707	0.0967564	0.143085		0.26131	-0.125044	-0.0356193	-0.103942	-0.0748259	-0.0892131
-0.116676	-0.0478721	0.00213391	-0.111516	-0.0313152	-0.0282863		0.607766	0.18833	0.18204	-0.0782636	0.0492231	0.0654644		-0.0950365	-0.000446577	0.0912879	0.06085	0.0015397	0.0240531		0.323768	-0.0229729	0.0122619	0.055463	0.0304573	0.0326152
0.148638	-0.012417	0.0242349	0.0428856	0.100203	0.104757		0.329232	-0.0145215	0.110743	0.0261363	0.0385826	-0.0700496		-0.0758894	-0.0950985	-0.0758323	-0.0524401	0.0847902	-0.0758114		0.219109	-0.083283	-0.0656709	-0.0610372	-0.0537506	-0.0866357
0.120583	-0.0344095	0.0675491	-0.0644128	-0.0430873	-0.144855		0.499283	0.0529964	0.093126	0.082549	-0.0138544	-0.127528		0.192951	0.0705174	0.0622873	0.0753848	0.0190475	-0.085462		0.164584	-0.109898	0.0060359	-0.0686409	-0.0743352	-0.104123
-0.0936802	-0.01349	-0.0142794	0.152298	-0.0298913	0.0357866		0.352145	-0.0116698	-0.00388942	0.114622	-0.0583401	-0.0696767		-0.047949	-0.00313495	0.00264279	-0.0718792	-0.0567373	-0.0720159		0.336276	-0.0879324	-0.0178568	0.0800851	0.137938	-0.0818358
0.294414	-0.0128468	0.0480406	-0.0918115	0.212555	0.107311		0.392345	0.1394	0.0566585	-0.0130554	0.021295	0.0289871		0.131337	-0.0933091	-0.0753384	0.103517	0.0513051	-0.0717227		0.169459	-0.135111	-0.120351	-0.106967	-0.0113766	-0.124565
0.0321294	0.0158155	0.0527106	-0.0592979	0.0609853	-0.0385733		0.193966	-0.132869	0.0846508	-0.0230116	-0.0596649	-0.164289		0.273007	-0.0921478	0.0224214	0.0508969	-0.0714468	-0.065411		0.219227	-0.0479221	-0.0102202	-0.00543953	-0.0690479	0.152183
0.127324	0.0707694	0.147422	-0.0222481	-0.0448077	0.060401		0.487618	0.103179	0.153615	0.0684341	0.147684	0.175974		0.243071	-0.106489	-0.109181	-0.0137083	-0.0767733	0.0317864		0.11549	-0.10009	-0.00667157	-0.018832	0.133438	-0.0984528
-0.107704	0.0611162	0.165313	-0.0974936	-0.00833703	-0.0764473		0.437812	0.0716701	0.0224396	0.0121006	-0.0669737	-0.0893054		0.851763	0.291168	0.149431	0.286652	0.16355	0.294089		0.188414	-0.122523	-0.0286263	-0.0306944	0.127831	0.00402918
-0.0280468	0.0765075	0.149438	-0.0355711	0.0902084	0.101067		0.284921	0.0634027	-0.024465	-0.0337933	-0.0330386	0.10046		0.335675	0.013129	0.0648218	-0.0774104	-0.0574333	0.0489011		0.102745	-0.0983817	-0.100928	0.00162143	0.173271	-0.0698805
0.133477	-0.00284339	-0.085647	-0.0484947	0.118583	0.103719		0.45441	0.00766184	-0.0793609	-0.0456527	0.0550353	-0.0240993		0.660536	0.28636	0.00364891	0.192267	0.0517102	0.130587		0.11753	0.0453843	0.0904857	0.0227932	0.137862	-0.0820978
-0.0385604	-0.0711049	-0.0157941	0.0076163	0.111673	-0.0371834		0.575836	0.12809	0.0159065	0.0122387	-0.0533604	0.0746319		0.402167	0.0357536	-0.00366076	0.244502	-0.0476881	0.0536087		0.0856344	-0.0881518	-0.0796256	-0.0804918	-0.057543	-0.056082
0.127548	0.0518373	0.0263732	0.0503456	-0.0155293	0.111475		0.344771	-0.0224454	-0.0512101	0.0749966	-0.113492	-0.0287383		0.279038	-0.114057	-0.0319423	0.160706	0.206949	0.0237603		0.293226	-0.102112	-0.144347	0.0152085	0.263257	0.0970607
0.00523091	0.129558	0.015517	0.0170021	0.0548181	-0.0278417		0.236228	-0.0464099	-0.0162352	-0.00426257	-0.0715498	0.1542		0.326524	-0.0499409	-0.0159596	-0.0269874	-0.0697021	-0.0916743		0.287814	-0.0277446	-0.0751793	-0.0732019	0.0463848	-0.0900342
0.0451983	-0.117914	-0.0789069	-0.0173016	0.0270171	-0.172192		0.303226	-0.0961077	-0.0817636	-0.0755373	-0.0604594	-0.0862824		0.210816	0.0845118	0.149222	0.280422	-0.00367231	0.0265894		0.241618	0.110391	0.0716771	0.00548853	0.0374473	0.0552551
-0.0615119	-0.152164	-0.146068	-0.000513896	-0.0312247	-0.140281		0.501733	-0.0282318	0.188354	-0.00203048	-0.0676348	-0.0810927		0.136088	-0.10661	-0.0972413	-0.0124882	0.0302226	-0.101906		0.370937	0.0434867	-0.00701878	-0.0719034	-0.061774	0.064637
0.287583	-0.0979811	0.015039	0.0141999	0.0346283	-0.0846533		0.191312	-0.00422004	0.0245157	0.0283469	0.0572904	-0.0537463		0.0554881	-0.10869	0.0599847	-0.0143307	0.00308631	-0.139702		0.165744	-0.085933	-0.0767225	-0.067282	0.0520967	-0.0718032
0.141977	0.102411	0.0988804	0.101893	0.0933302	0.18567		0.595739	0.082523	-0.0485034	-0.0597473	-0.113314	0.0752043		0.329362	0.0209532	0.0680344	-0.00460065	-0.065093	0.0334014		0.332105	0.0125526	-0.0275425	-0.00974869	0.0716035	-0.0805461
0.210206	0.0569341	0.0529208	-0.0234565	0.0489267	-0.0413646		0.512665	0.0902479	-0.0305635	-0.0146553	0.100355	0.0769945		0.10466	0.0437139	-0.0822899	-0.0727369	0.227564	0.198301		0.0940168	-0.0192898	-0.0763259	0.0175209	-0.0561069	-0.0853661
-0.00721378	0.188122	0.0410497	-0.0196432	0.13937	0.170452		0.317614	0.200178	0.0750268	-0.0962659	-0.0932393	0.218949		0.0453363	-0.0307627	-0.0531707	0.0862025	0.0746629	0.182843		0.0826131	-0.0559814	0.0499157	-0.0111308	-0.0630694	-0.0910587
0.0630989	0.00707301	0.135249	-0.0855289	0.0496971	-0.15979		0.43833	0.130381	0.0324496	0.199348	0.147652	-0.0995418		0.348349	0.0200501	0.200737	0.138642	0.11557	-0.0862081		0.0200509	0.0300342	-0.0108681	-0.0776527	0.0704352	-0.0965324
0.226667	0.09401	-0.0141782	0.048385	-0.00769385	0.257668		0.3575	0.00650306	0.106215	0.0282182	0.0603743	0.0803202		0.232186	-0.0112464	-0.0695987	0.0187292	-0.0332697	-0.0618708		0.330801	-0.01404	0.0235748	-0.0680306	0.17647	-0.0601779
0.139618	0.0654739	-0.00397951	-0.08393	0.0410069	-0.0240562		0.439028	-0.0258121	0.0109038	0.00810485	-0.053928	-0.0719448		0.142211	-0.0353492	-0.0062919	0.0803169	0.0324058	-0.0934266		0.282011	-0.0398028	-0.10275	0.00321516	0.0339674	0.0314403
-0.0283355	-0.0539376	-0.0874288	-0.135598	0.175774	-0.035568		0.310761	0.0297934	-0.0280275	0.0620338	-0.0770057	-0.11252		0.253212	0.0956217	0.0138574	0.190463	0.0425791	0.0536099		0.0335763	-0.0811004	0.0095854	0.0257222	-0.0527287	-0.0772619
0.340046	0.092366	0.166652	-0.0438759	0.165631	-0.108615		0.270003	0.306158	0.075809	0.0271454	-0.0827465	0.208405		0.0276018	0.0741356	-0.0654722	0.109707	-0.0716538	0.0932748		0.0821873	-0.090123	-0.0785218	-0.0835418	0.139199	-0.0800871
-0.122957	-0.047424	-0.00392524	-0.0683159	0.00182017	-0.118253		0.318069	0.123637	0.0133736	-0.0753038	-0.0638931	0.0730671		0.0913123	-0.0264415	-0.0847409	-0.00216932	0.0261285	-0.0810004		0.0986656	0.0215794	0.138973	-0.0865532	0.119821	0.0385875
0.0848203	-0.027733	-0.00885972	-0.018373	-0.0929966	-0.108263		0.372301	0.195704	0.266647	0.18016	0.0442587	0.0620778		0.0478981	0.0269294	-0.00464549	0.102667	0.0371552	-0.0883869		0.0452519	-0.0297734	0.0152356	-0.0649699	-0.057392	0.0774519
-0.0385986	-0.0208195	0.114561	0.0103228	0.0509007	-0.0340124		0.268133	-0.0341484	0.0141498	-0.160818	-0.0734653	0.0619213		0.100944	0.026078	-0.000623292	0.0763808	0.126315	0.0298816		0.0438279	-0.0892414	-0.0885517	0.00352598	0.0288125	0.0343698
0.0196594	0.0818305	-0.0107874	0.00762512	0.204349	0.106207		0.326444	-0.0253917	0.11304	-0.0430101	-0.0891782	0.258216		0.204787	-0.083362	-0.0659709	0.00880614	0.0533027	-0.0779606		0.0153452	-0.0851467	-0.0709601	-0.0655091	0.0397137	-0.079213
0.0350545	0.0331321	-0.0123805	0.0653048	-0.0485225	0.0363967		0.399969	0.120475	-0.00926045	0.00784302	-0.0661746	0.458495		0.190191	-0.0843075	0.0140255	0.0131799	-0.056336	-0.075472		0.117804	-0.0224577	-0.0802318	-0.076856	-0.0509705	0.0773729
0.346435	0.0495763	0.00343051	-0.0859416	-0.132191	0.122896		0.543668	0.0560347	0.0922511	0.0418551	-0.0170748	-0.107027		0.182616	0.108107	0.00406702	0.0194823	0.152403	0.207785		0.245538	-0.080157	0.00713101	-0.0704764	-0.0737734	0.0652902
-0.0631153	-0.0421377	0.123593	-0.059029	0.0795967	-0.135264		0.155543	-0.100285	-0.00940316	0.00642556	-0.0686082	-0.0816133		0.0862172	0.0253704	-0.0797075	-0.0784805	0.0322081	-0.0900099		0.0331832	-0.0940312	-0.0659077	-0.0638354	-0.0642314	-0.0952623
-0.00788353	-0.0133447	0.0521335	-0.0737104	-0.124695	-0.0470017		-0.0459494	-0.0894321	0.00163169	0.00156964	0.0489227	-0.0838044		0.171088	0.057993	0.0241671	0.0114589	-0.0458302	0.0574082		0.291083	0.0552705	0.0904162	0.286857	0.0692981	0.0534669
0.1527	0.109944	0.194522	0.164591	0.0710055	-0.00864515		0.503584	0.064875	0.0645702	0.0188319	0.0609288	0.0834873		0.377762	0.0586197	-0.0736431	-0.0664065	-0.0556419	0.217776		0.152474	-0.0941082	0.0125647	0.0130713	0.32514	-0.0731699
0.00359027	-0.0844262	-0.00185311	0.0790914	-0.0365476	-0.163781		0.059627	-0.00714334	0.095064	-0.10725	-0.0829308	0.00230541		0.184954	-0.0877841	-0.0681204	0.0243302	-0.0473697	-0.0796145		0.0560967	0.0659084	0.0385875	-0.0242388	0.0245183	0.157353
0.150089	-0.0645184	-0.0707406	-0.125417	0.041964	-0.0506745		0.276771	0.0648667	-0.0666918	0.0372806	-0.0619505	0.21323		0.192547	0.0285948	0.0263276	0.0155744	-0.098145	0.183221		0.123615	-0.0846072	-0.0950293	0.0990503	-0.0696845	0.050502
-0.0149232	-0.0888238	0.0116674	0.159454	-0.0553086	-0.159997		0.311426	-0.00359253	-0.065182	0.0168342	-0.0584975	-0.060833		0.280668	0.154091	0.0619467	0.0684412	0.0314641	0.294538		0.26985	-0.0276156	0.0167399	-0.00213309	0.0378681	-0.0908569
-0.0221016	-0.00538099	-0.0500954	0.0661032	-0.0115063	-0.0818672		0.35547	0.0770846	-0.0661148	-0.0564709	-0.0539465	0.0739107		0.237376	-0.0138665	0.00499677	0.201485	0.135154	-0.0659439		0.057505	-0.12312	-0.0442302	-0.0247371	-0.0855792	-0.102988
0.153584	-0.0193756	0.106018	-0.0211523	-0.0915381	-0.116308		0.415171	-0.0246808	-0.0814492	0.00582697	-0.0584468	0.0459679		0.191666	0.0262586	-0.0108834	0.165251	0.0201153	0.156904		0.254345	-0.0815206	-0.0736039	0.0177907	-0.0519793	0.0786709
0.0370338	-0.0068961	-0.00116205	0.056932	0.189872	0.0318307		0.486027	-0.077545	0.017374	0.0196731	0.0432078	-0.0889776		-0.0260023	0.0313993	0.0779338	0.0912132	0.163277	0.181046		0.326781	-0.0331892	0.0610588	-0.0709986	0.0425233	-0.0676453
0.107146	0.000919773	0.0350402	-0.0551886	-0.0333226	-0.142766		0.25733	0.0225683	-0.000371708	-0.038036	0.0161868	-0.145784		0.00276062	0.0156268	-0.00703232	0.140604	-0.0809869	0.0171774		0.075024	-0.0889447	-0.00556509	0.00882666	0.0712692	-0.103657
0.0841524	0.0762116	-0.092633	-0.0622381	-0.122702	0.167294		0.403788	0.157082	0.0763462	-0.0851188	0.0228497	0.0447245		0.139848	-0.0345221	0.077153	0.0103379	0.140858	0.0443414		0.0286071	-0.0899917	-0.098397	0.193501	0.0501621	-0.090285
0.0242171	0.186066	-0.0410152	-0.0718141	-0.106821	0.159561		0.36433	0.0583826	0.0175295	-0.0676459	0.0525902	-0.0623132		0.166066	-0.0873606	-0.0862387	0.0992593	-0.078711	-0.0885414		0.293846	-0.0870501	0.00928815	0.0157244	0.0455571	-0.0750394
0.0478135	0.0328931	0.0763301	-0.0320835	-0.0910436	0.0960688		0.192208	0.0412978	0.107519	-0.0151872	0.0196915	0.0758786		0.137141	0.0513449	0.0881239	0.106887	-0.0569666	0.186359		0.373348	-0.0139877	0.0153583	0.221762	0.0429541	-0.0704544
0.182134	-0.0880215	-0.116817	-0.144223	-0.0046972	0.0193309		0.491185	-0.0852164	0.106673	0.0242593	-0.065692	-0.0759282		-0.0234348	0.0468124	0.109984	0.103748	0.0337786	-0.0882323		0.0765404	-0.0188161	0.265944	0.0143853	-0.0560066	-0.0960686
0.0426052	0.0354897	0.0909267	0.0514558	-0.036794	-0.0448245		0.408045	0.207362	0.0204775	-0.0712709	-0.0667672	0.196358		0.101449	-0.0906945	-0.0025293	-0.087082	0.132895	-0.072419		0.156621	-0.0963306	-0.00142994	-0.0909099	0.0380758	-0.0878332
0.0884569	0.00947046	-0.0361181	0.0132369	0.00378205	0.0339077		0.503835	-0.177139	-0.033846	0.0148089	0.063911	0.0271898		0.253484	0.12638	0.263815	0.0623911	0.023002	-0.10771		0.327508	0.0303966	0.0728051	0.0982524	0.161383	0.0338133
0.0820192	-0.0900456	-0.0802273	-0.0539823	0.0208784	-9.90908e-05		0.557547	-0.010335	0.0197412	-0.0673806	0.0522037	-0.0579477		0.315725	-0.0557573	-0.0106481	0.0771906	0.108496	0.012602		0.296527	-0.0348708	-0.0904662	-0.0810111	-0.0557502	0.290755
0.0548635	-0.0449996	-0.00235099	0.0797146	-0.102691	-0.0305868		0.282935	-0.077568	-0.0608538	-0.106681	-0.0241122	-0.136142		-0.0151101	0.0750575	0.0603224	0.0717165	-0.0806756	-0.094441		0.0555537	-0.0288392	0.0991087	-0.0713028	-0.0554559	-0.0822778
-0.0875635	-0.0619119	0.10649	0.0160143	-0.0439602	-0.154207		0.616803	-0.0587389	-0.0430649	-0.094824	-0.0796628	0.31928		0.216291	-0.0999728	-0.0958175	0.0794907	-0.0691031	-0.0770388		0.286984	-0.08231	-0.0774217	0.0211612	0.0331815	0.0593621
0.111746	0.0754608	-0.0554796	0.00433814	-0.0686976	-0.0408534		0.494372	-0.00172619	0.0207943	-0.0590695	-0.0449225	-0.0654028		0.294433	-0.0248553	-0.100434	0.073863	0.0212778	0.203643		0.45278	0.0175826	-0.012665	-0.0737845	0.226469	0.0411381
0.222388	0.076099	0.0450568	-0.0721907	-0.109807	-0.0440611		0.525643	0.0926095	0.0923233	-0.0895066	-0.0080188	0.00624471		0.244239	0.0359567	0.0271677	0.041123	-0.0690593	-0.0103998		0.28378	-0.0978227	-0.0778742	0.0863126	0.0354755	-0.0656951
-0.0391765	-0.0922662	-0.0104186	0.119054	-0.00171388	-0.0649221		0.521322	0.143911	0.072304	0.049283	0.0278733	0.0385673		0.0410573	-0.0966385	-0.00581362	0.0635475	0.0296426	0.0282558		0.451979	0.0820162	-0.00441705	0.0802961	0.0349299	-0.0844107
0.355468	0.150982	-0.109207	-0.107161	-0.00408252	0.125452		0.392486	-0.0321217	-0.00010248	-0.0764777	0.0568326	-0.0797185		0.471386	0.110325	0.247467	-0.0144231	0.175757	0.0162567		0.286614	-0.0232837	-0.0838358	4.95059e-05	0.126461	-0.080341
0.124525	-0.0801526	-0.0997798	-0.0154839	0.0615961	-0.0640981		0.276985	-0.0984213	-0.015167	0.00319602	0.119201	0.0481535		0.248687	-0.0355249	-0.0252969	0.0142616	0.0195375	0.0203299		0.042586	-0.0385416	0.0810842	-0.0784767	-0.0610483	-0.0882524
-0.0153947	-0.0504091	0.00641899	-0.0855659	-0.0696665	0.0210293		0.357599	0.148945	0.10314	-0.0626493	-0.050018	0.218313		0.202727	-0.0637003	-0.0599755	0.120669	0.195872	-0.111933		0.182458	-0.0465944	-0.00825576	0.0603786	0.137087	-0.0943729
0.244995	0.10296	-0.15005	0.0480687	-0.0510754	0.116148		0.348353	0.115293	0.0766873	0.00734893	0.0398654	0.196428		0.117809	-0.0179668	0.00261402	0.174972	-0.0610833	-0.0728233		0.0447147	-0.0360208	-0.0735555	0.0812416	-0.0528037	0.0484525
0.0205812	0.00782642	0.0811988	-0.0074633	0.0380365	0.117454		0.221604	-0.00166489	-0.062951	0.135143	-0.0264631	0.17665		0.142682	0.070961	0.0562972	0.109782	0.0547859	0.0893021		0.0872797	0.0759833	-0.00586536	-0.0164893	-0.0624329	0.0435258
0.113897	0.0158683	0.256504	-0.00929878	-0.0644789	-0.0204545		0.568215	0.165198	0.0332418	0.0990799	-0.0803507	0.00167941		0.228362	0.0267345	-0.000694829	0.0281606	-0.0639522	0.0429616		0.0908763	-0.0309699	-0.0670474	0.0133767	0.154318	-0.0818731
0.218729	-0.0309753	-0.00179856	0.151401	0.0656601	-0.129315		0.434592	0.260051	0.023721	0.235586	0.0672592	0.218346		0.245397	-0.00976879	0.0405354	0.058763	0.203945	0.0125131		0.106597	-0.00205283	-0.0290509	0.144121	-0.0835642	-0.111948
0.116557	-0.112727	0.0813764	-0.0516037	-0.055358	-0.0758879		0.361786	0.0603662	0.0995832	0.0301715	0.162296	0.206906		0.119528	0.000426718	-0.001105	-0.0173282	0.0144969	0.0317842		0.272375	-0.0569092	-0.0275043	-0.0172136	0.145089	0.0225055
0.238609	-0.0490435	-0.00148054	-0.0601356	0.0353652	-0.0366002		0.472798	0.339861	0.146634	-0.0955733	-0.069028	0.167439		0.236871	0.0590943	0.180649	0.109574	0.0558555	0.0617537		0.101828	-0.114981	-0.0159322	-0.0051709	0.0441844	-0.112969
0.0521409	-0.0320769	0.036112	0.113427	-0.123193	-0.160362		0.529232	-0.0592108	-0.0878355	0.0486596	-0.0525652	-0.155972		0.140514	0.0715819	0.138083	0.00337517	0.24269	0.174957		0.217025	0.13695	-0.0334854	0.00607942	-0.0610545	0.0291584
-0.00303564	0.0718309	-0.0173234	-0.127572	-0.0474938	0.213694		0.25631	0.0579555	-0.00301768	0.250351	0.0205411	-0.080055		0.259342	-0.0571376	0.050465	-0.101567	0.0165401	0.127054		0.206529	0.0269616	-0.0803661	-0.080498	0.0425491	-0.0843562
0.119211	-0.113911	-0.0683177	-0.0124775	-0.0363982	-0.143925		0.371709	0.163511	0.114182	0.0911345	-0.0238986	0.0816934		0.153877	-0.0296183	-0.00530475	0.159077	0.03023	0.0175124		0.0600458	0.0344328	0.147395	0.0740047	0.0514999	0.0403921
0.301472	0.0448228	-0.0800926	0.100813	0.1323	0.0689203		0.146095	0.0971412	-0.01341	-0.0702358	-0.0696935	-0.104629		0.258854	-0.0983113	-0.084517	-0.0869833	-0.0747526	0.0167477		-0.0400415	0.0430249	-0.0826783	0.0302128	-0.0628875	0.0712985
0.0165736	0.114147	0.132338	-0.10956	0.0495067	0.0680417		0.14612	0.0331704	0.18127	-0.0541735	0.0596709	-0.178137		0.042474	-0.0201778	-0.000819931	-0.0659483	-0.0699448	-0.0896418		0.233566	-0.0456245	-0.00715911	-0.091199	-0.0663423	0.0288957
0.252385	-0.143237	-0.128207	-0.114685	0.150637	0.0862502		0.406119	0.0534704	0.0862866	-0.076088	-0.0659461	0.0568545		0.114637	0.125142	0.190662	0.12533	0.0877545	-0.113904		-0.052786	-0.0143618	-0.0742518	-0.0707474	0.059287	0.0629969
-0.00542422	-0.0283109	-0.0247107	-0.154298	0.00889161	-0.00637395		0.370746	-0.0729179	-0.0719328	-0.0683713	0.0437049	-0.079486		0.194194	0.18443	0.100608	0.0155118	0.0505426	0.0639897		0.158102	-0.0742462	-0.0805893	-0.0707829	-0.0634032	-0.0824191
0.264548	0.0496473	-0.0666887	0.00251869	-0.0697525	0.0838751		0.230443	0.126138	-0.0701949	0.00782662	0.0871948	-0.0144759		0.435116	-0.00279333	-0.0160907	-0.0759594	0.00991396	0.149257		0.385557	-0.0419198	-0.0249976	-0.0889002	0.0988854	0.0254395
0.171684	-0.0837375	-0.00333384	-0.0814293	-0.0342677	-0.0773355		0.334541	0.180481	0.0265333	0.116869	-0.0530446	0.11551		0.199445	0.195395	0.204989	-9.4297e-05	0.0294969	0.0222216		0.228619	-0.0367476	-0.00927899	-0.012446	0.0446891	-0.0871629
-0.0186298	-0.0194503	-0.0597151	-0.0416619	-0.019153	-0.0255937		0.398407	0.0356088	-0.0302561	0.00369915	-0.0550698	0.107885		0.109612	0.29223	0.409369	0.0798389	-0.0624176	0.179647		0.426039	0.022832	0.0561365	0.070169	-0.0545298	0.0319225
-0.0695668	0.0239498	0.0247702	-0.121536	-0.0143739	-0.0638403		0.217631	0.0236883	-0.00914108	-0.106513	-0.062697	-0.129912		0.161151	0.000255031	-0.0384216	0.197058	-0.0689807	0.125787		0.306482	-0.0906544	-0.005874	0.00272437	-0.0540654	-0.0852496
0.136013	0.0298225	-0.119327	-0.12046	-0.079735	0.0973838		0.291854	-0.0105568	0.0472558	0.0521409	0.0159577	0.047292		0.40043	-0.0202806	0.00823563	0.11003	-0.072046	-0.0920941		0.12764	-0.0930499	-0.0847232	-0.0799054	-0.068678	0.0460483
0.174207	0.18324	0.136713	-0.0989235	-0.0762337	0.0248989		0.157636	-0.0617876	0.0334409	-0.0111114	0.166952	-0.154562		0.379819	-0.026995	-0.00605632	0.00626512	-0.0636647	0.0488891		-0.0655144	-0.0218619	0.0107901	-0.0746178	-0.0626947	-0.0874016
0.0852057	-0.0924984	-0.0762472	-0.146326	0.0340085	0.00529143		0.339042	-0.0258928	0.0184617	-0.12263	-0.100211	-0.0656272		0.127554	-0.0191976	-0.0798616	0.0123486	0.0666969	0.0568584		0.278877	-0.0882208	-0.0830199	-0.0753912	0.047039	-0.0782759
0.0335008	-0.0155732	-0.00399391	0.00443083	0.0037197	-0.179501		0.131434	0.0158794	-0.0469365	-0.134122	-0.0188037	-0.0863991		0.318213	-0.00931238	-0.0892825	0.00624111	-0.0508938	0.080665		0.231145	-0.0873346	0.0186094	0.0198078	-0.0602029	-0.0873426
0.132058	-0.0241053	-0.142083	-0.0533959	-0.0392039	0.131183		0.353036	0.0336774	-0.0901787	-0.0274483	0.0696309	-0.0967553		0.251405	-0.101527	-0.0129642	-0.00416031	0.0401787	-0.0485068		0.27461	-0.101215	-0.088299	-0.000140443	0.0335046	-0.0893499
-0.00131643	-0.0690047	-0.0328933	-0.0278618	-0.0926517	-0.002689		0.1337	0.00312302	0.0522875	0.162046	-0.126492	-0.075794		0.068314	0.0679082	0.0746464	0.064299	0.201596	-0.0950868		0.195539	-0.0373095	0.163408	0.0166942	0.042857	0.0461
0.0915547	-0.0430205	-0.1186	0.0258838	-0.102825	0.0978727		0.149482	-0.0614543	-0.00403101	0.104844	0.0771925	-0.125779		0.162312	0.198176	0.0496759	0.0783149	0.035579	0.149734		0.0769022	-0.0829722	0.100615	0.0100111	-0.0647624	-0.078468
0.392813	-0.00876124	-0.0404582	-0.0364935	-0.091668	-0.116052		0.191139	-0.171193	-0.00998641	0.064645	0.0732206	0.00336109		0.322468	0.0264513	0.142216	0.0758284	-0.079643	-0.0863537		0.193291	-0.0395461	0.0726523	-0.091766	0.0405405	-0.0751726
0.316041	-0.0172861	-0.0981538	-0.141027	-0.122062	0.0430448		0.336576	0.0501323	-0.0454119	0.0148461	0.0857992	0.0183835		0.318327	-0.0537274	0.0473139	0.146897	0.0162204	-0.0908123		0.204743	-0.0979065	-0.0866134	-0.0667302	0.0480587	-0.0857299
0.123629	0.134829	0.0220002	0.0472585	-0.0717223	0.147282		0.222342	-0.00173263	-0.0154737	-0.0312451	-0.084969	0.0701745		0.222583	0.0791144	-0.0144502	-0.00719022	0.0672024	0.16789		0.157759	-0.0906175	-0.0728497	-0.056978	-0.0569043	0.211431
0.222817	0.019114	0.169048	0.00240314	0.161175	0.0283689		0.210567	-0.0319408	-0.0410059	-0.118926	-0.0656081	-0.093722		0.0393386	0.0996693	0.162112	0.0111168	0.122676	-0.0838735		0.340658	0.115158	0.0478121	-0.0147043	0.010402	0.386272
-0.0106501	-0.0616056	-0.0731013	-0.0609637	0.00880926	-0.0918504		0.316793	0.0726703	0.136994	0.110848	-0.00700536	0.0440414		0.0165851	-0.0852059	-0.0716968	-0.081454	0.0472709	-0.0871431		0.340019	0.0228364	-0.0164298	-0.0741087	-0.0595547	0.0418802
0.0729388	-0.087006	0.0892279	0.0796682	-0.07152	-0.0844789		0.112972	0.164779	0.113881	0.0202889	-0.070492	0.273678		0.272198	-0.104846	-0.0676885	0.0977276	0.129942	-0.00515607		0.204652	0.0105574	0.049489	-0.0704222	0.127135	0.0356135
-0.0383624	0.0647266	0.233293	0.117692	-0.109033	-0.0075281		0.395606	0.0763399	0.0150322	0.151237	0.0010685	0.0167949		0.169431	0.175744	0.344129	0.0110792	-0.0565833	-0.0787747		0.184392	-0.0759403	-0.0699	-0.0608801	-0.0581765	-0.0945614
-0.0176783	-0.0508835	0.00414282	0.0151176	0.131474	-0.0545657		-0.016469	-0.0135373	0.0714035	-0.121327	0.0196188	-0.0147802		0.15616	0.0070388	-0.0892169	-0.0194865	0.106934	0.143221		0.26972	-0.113185	0.114613	-0.0320191	-0.0856946	0.00298113
-0.000728407	-0.0206946	0.0116441	-0.0921552	-0.0512652	-0.0174384		0.270802	-0.0415224	0.0944275	-0.126585	0.0594108	-0.0279736		0.343928	0.292578	0.240576	0.0758615	0.0288505	0.0543186		0.394077	0.00676672	-0.0353581	0.0605468	-0.0831463	0.00943109
0.0352916	-0.111597	-0.0882121	-0.060408	-0.112531	-0.0359773		0.150474	0.0141799	0.130541	-0.11374	-0.0222074	0.0491441		0.00667755	0.0614626	0.0389957	0.123094	-0.0025171	0.00743359		0.135061	-0.0995373	-0.0263597	-0.00374294	0.127996	-0.0958915
0.067232	-0.109502	-0.0818476	-0.0783208	-0.0722857	-0.0979307		0.263502	0.00874836	-0.0100732	-0.0750459	-0.0344083	-0.0201601		0.041576	-0.0279379	-0.0919569	-0.0703279	0.0267928	0.036106		0.272452	-0.041777	0.133283	0.0697113	0.026154	0.0368116
0.20918	-0.019746	0.0345571	-0.0282948	0.00307347	-0.136204		0.62007	0.382107	0.163145	0.276521	0.119321	0.311635		0.237879	-0.00599877	-0.0129576	0.112583	0.097805	-0.0906438		0.196137	-0.0323457	0.0772384	-0.0748277	-0.0464712	0.055943
-0.0820848	-0.112604	-0.0631842	-0.0170269	-0.11464	-0.149334		0.287368	0.0156476	0.0190046	0.0150813	-0.0719488	0.00438146		0.259294	-0.0164388	-0.0845463	0.029912	0.06065	0.222813		0.162586	-0.012286	0.10029	-0.066444	0.0516903	0.210935
-0.0256312	0.0568238	-0.0151697	-0.0338308	0.0897829	0.114893		0.100933	-0.0744821	-0.0261981	0.102834	-0.0778281	-0.00833264		0.0609426	0.0210785	-0.0134964	0.0133978	0.0332879	0.0306062		0.368814	-0.0763591	-0.107293	-0.0335016	-0.00374265	-0.00521155
0.063805	-0.0660694	-0.0450774	-0.112778	0.0665629	-0.0131767		0.308769	0.231533	-0.0448548	0.061702	-0.0907016	0.14137		0.224666	-0.0067902	0.108798	-0.0949285	-0.076959	-0.120074		0.0844227	-0.0774135	0.114452	-0.0687391	0.049017	-0.0690725
0.222735	-0.0097888	0.0764463	-0.0989128	0.026364	0.100439		0.228143	-0.0311012	-0.0780169	0.0304503	0.0627818	0.0284135		0.202855	-0.0386372	-0.0886718	0.0737421	0.112898	0.0199264		0.321537	-0.0942009	-0.0824258	0.0161426	0.0378702	-0.0539593
0.18507	0.0182399	-0.0532487	-0.0492982	0.122645	-0.140797		0.062033	0.0284988	-0.00273614	-0.0889364	0.0236565	0.0620446		0.306017	-0.0311242	-0.00128312	0.175422	0.130298	-0.0652051		0.194816	0.084225	0.14129	-0.0436856	-0.0115658	-0.0113591
0.0478668	-0.0480113	-0.128093	-0.115218	-0.0440609	0.0343232		0.240198	0.0399417	-0.0204497	0.0104596	-0.0400769	-0.00997773		0.144662	-0.0348545	-0.0883289	0.101821	0.0271638	-0.100351		0.307714	-0.0112682	-0.0780273	0.0193682	0.0498636	-0.0845668
-0.0566742	-0.108068	-0.085553	-0.0866585	0.329829	-0.0761594		0.421746	0.083686	0.0117754	0.0494305	0.0262493	0.0156038		0.226614	0.0288282	0.0583437	0.224982	-0.0589592	-0.0957864		0.358017	-0.0939247	0.0766142	-0.0726367	-0.0512838	-0.0620176
-0.00186496	0.0312487	0.0481386	-0.0813937	0.120874	-0.0338266		0.3385	-0.0252007	0.0642032	-0.0982108	-0.0985142	-0.123053		0.070827	0.0503885	-0.0810541	0.122623	0.164576	0.0555715		0.35757	0.0717583	-0.0126224	-0.0753588	-0.0613427	-0.0719074
-0.0071028	0.0739794	-0.039486	-0.0179185	-0.127517	0.0827474		0.197787	0.029454	-0.0761744	-0.0328333	-0.135707	0.0455083		0.259677	-0.0363476	-0.0868297	-0.00604774	0.0225007	0.028072		0.266844	-0.0857828	-0.0698418	-0.0685705	0.119202	-0.0472434
0.089007	-0.114393	-0.0797932	-0.123047	0.0389862	-0.0753148		0.0664199	0.0242478	-0.0282306	-0.030223	0.00819921	0.14096		0.249399	0.042357	-0.0644228	0.120352	-0.0410397	0.0445214		0.197567	-0.0783349	-0.0703803	-0.0728428	-0.060078	-0.0712975
-0.0141992	0.0656982	0.174234	-0.103339	-0.0884142	0.00558844		-0.0375815	0.159825	0.00216357	-0.0130044	-0.0125314	0.049989		0.0434717	0.038374	-0.0983162	-0.0766954	-0.0576404	-0.0868795		0.119075	-0.0341322	0.0993063	-0.00264003	0.344637	-0.0815722
0.0577385	0.028828	-0.103322	-0.0246505	-0.00674711	0.0596794		0.174832	-0.00473188	-0.10998	-0.0920922	0.118647	-0.115734		0.345293	0.0882602	-0.00914436	-0.0150998	0.0300952	0.169417		0.160918	-0.0824143	-0.00666261	0.0104479	0.154054	-0.0739284
-0.0106787	-0.0214132	-0.0632039	-0.145157	0.00178128	-0.0128328		0.288485	-0.0100378	-0.0158382	-0.13224	0.100889	-0.0593746		0.225623	-0.0285571	-0.0752941	-0.0850986	0.0431689	0.0240832		0.141832	-0.0922865	0.0868606	0.0227868	-0.0528828	0.0577286
0.0769641	-0.131625	-0.10936	-0.0401918	-0.0323758	-0.156787		0.23738	0.0623936	0.00738299	-0.0225195	-0.00319464	-0.0125413		0.157057	-0.0433559	-0.0125696	0.157999	0.0325838	-0.0783006		0.0155287	-0.0955415	-0.0895817	-0.0871621	-0.057242	-0.0913503
0.2541	0.00945921	0.0546104	-0.00967441	0.00720319	0.018177		-0.0477418	-0.013185	-0.0621037	-0.0614458	-0.020277	-0.0189891		0.305328	-0.103757	-0.0148302	-0.0899481	0.027208	-0.0886848		0.22361	0.1005	-0.00466081	0.0861757	-0.0527099	0.0686456
0.0749032	-0.075196	-0.0191197	-0.0773253	0.0265671	0.0493819		0.507269	-0.041423	0.0645567	0.156958	-0.0322232	-0.136353		0.00918143	-0.0852747	-0.0728428	0.129448	-0.0417224	0.0734195		0.262648	-0.0828768	-0.00784779	0.0750747	0.0342212	-0.0752926
0.161126	-0.00758532	-0.0797776	0.114218	0.0415297	0.044088		0.226676	0.0145854	-0.0753865	-0.0810972	0.0182193	0.112782		0.231987	0.0647819	0.215129	0.0647628	0.0785073	0.153896		0.301978	-0.0148699	0.0839659	-0.079901	-0.0534474	-0.0673316
-0.11957	0.0219958	0.0676692	-0.137893	0.0282405	-0.0737215		0.119752	0.0770627	-0.0345018	-0.139658	-0.029333	0.0287294		0.0793777	0.00299309	0.041758	-0.00816916	0.0163585	-0.112005		-0.0491746	-0.0788716	-0.0798744	-0.0565833	-0.0579482	-0.0824451
0.000839124	0.0492467	-0.0136863	-0.0188102	-0.0139843	0.0761253		0.146369	-0.0342744	-0.0480491	-0.175512	0.0204497	-0.12693		0.173335	-0.0558946	-0.00733602	0.0639077	0.00458278	0.0177971		0.280306	-0.0312976	0.0851189	0.00943991	-0.0594659	-0.0735478
0.168293	-0.0779399	0.0328896	-0.0317447	0.056033	-0.0866799		0.0404614	-0.0253869	-0.0254132	0.0374002	-0.139189	-0.0874953		0.185409	-0.0344924	0.00440524	0.00696902	-0.0513948	-0.0781461		0.00694845	-0.0741248	0.099299	-0.0734747	-0.0561696	0.06052
0.0828544	-0.0017286	-0.135816	-0.10805	-0.0286033	-0.0645401		0.298914	-0.0230305	-0.0484999	-0.0552871	-0.00466096	-0.00349342		0.134432	-0.058524	-0.0298714	0.194393	0.30161	-0.105536		0.173782	-0.0954324	-0.0826515	0.00910609	-0.0610652	0.0654736
-0.13553	0.0317577	-0.0513007	-0.050536	-0.0983572	0.0375899		0.135194	0.0554105	0.0501089	-0.0587688	0.114012	-0.0821628		0.224683	0.0867568	0.143652	0.0771216	0.0284079	0.0355387		0.291785	-0.000401542	0.195686	0.0654383	-0.0760333	-0.10205
0.104596	0.0578799	0.00638242	-0.00156028	-0.103575	-0.0298025		0.269292	-0.0917427	-0.0637288	0.00470327	-0.010402	-0.0446449		0.0191472	-0.109886	0.0720127	-0.00858552	-0.0645334	-0.0898237		0.288601	-0.0821327	0.014703	-0.0644156	0.170068	0.0682866
0.0389875	-0.0570349	-0.00750653	-0.0953807	0.035971	-0.000120253		0.131579	-0.0962908	0.0154127	0.0289395	-0.00521855	-0.0833174		0.257972	-0.0849429	-0.0755982	-0.000163382	0.147989	-0.0774248		0.146385	-0.0350899	-0.0934301	-0.0718259	-0.0635665	0.290537
0.000929491	0.164813	0.0887037	0.0386141	-0.100231	-0.136757		0.32381	-0.0324603	-0.040918	-0.0216946	-0.163132	-0.102503		0.301926	-0.0355371	0.00457985	0.00238024	0.0227768	-0.0854554		0.332461	0.153523	0.0894144	0.0393877	-0.0753759	0.206393
0.0983697	-0.078017	-0.0161998	-0.109833	0.0166703	0.0147471		0.0806199	0.0198618	-0.0271605	-0.0624496	-0.000784184	-0.208906		0.199366	0.0627133	0.0572235	-0.0811144	-0.0567882	-0.0888308		0.167073	-0.0770897	0.0205397	0.01979	0.182257	-0.0752857
0.121407	0.0269718	0.138078	-0.077987	0.0126275	0.127115		0.370806	-0.130464	-0.116327	0.154531	-0.0291641	0.206294		0.0160994	-0.0279188	0.0651182	-0.0114118	-0.06147	-0.0879857		-0.0720853	-0.0211377	-0.0883714	-0.0770942	-0.067013	0.0437734
-0.0151748	-0.121926	-0.14523	-0.0778085	-0.122564	-0.156659		0.253551	-0.0197839	0.0288741	0.10214	-0.0618089	0.0190877		0.122954	-0.0324154	-0.0845289	0.0754832	0.0373017	-0.0818578		0.0734967	-0.0856632	-0.0715039	0.0118135	-0.051539	-0.0588151
0.0617708	0.0383761	-0.0690785	-0.0522427	-0.0989078	0.057999		0.327479	-0.0977507	-0.119612	0.00631117	-0.0306116	-0.0895076		0.10459	0.114323	0.0634528	-0.00941102	0.0477202	-0.0777356		0.0422886	-0.0731299	-0.0744585	-0.0516738	-0.0598495	-0.0798775
-0.0167827	0.0210028	0.0782466	-0.108414	-0.0938964	0.0122015		0.17843	-0.0256075	-0.0838998	-0.112454	0.0626919	0.039606		0.250203	-0.0451741	-0.103792	-0.105355	0.0116454	0.134446		0.165149	0.0319936	-0.0913424	-0.0754426	0.17375	0.310537
-0.0811136	0.0832571	-0.0147172	0.0589359	0.16097	-0.0345265		0.106784	-0.0703654	-0.10481	-0.0403614	0.043431	-0.20704		0.278607	0.0769248	0.0706684	0.153659	-0.0820916	-0.0974591		0.236779	-0.094215	-0.0961826	0.0038522	0.0365421	-0.0725617
0.0213696	-0.00295507	-0.107623	-0.00964456	-0.129125	0.0304488		0.072886	-0.0973023	-0.062588	-0.116808	-0.00748659	-0.0669114		0.354241	0.0431068	-0.043408	0.175678	0.155035	-0.117023		0.143194	-0.0825042	-0.0719172	0.293391	-0.0538991	0.0635527
0.370042	0.0279468	-0.00571219	-0.00196977	-0.064889	0.177846		0.0477766	-0.0210227	-0.179021	-0.0363086	-0.013685	0.0131757		0.00288263	-0.0116988	0.0979057	-0.0706463	0.2513	-0.0764479		-0.0479172	-0.0886494	-0.0745872	-0.0655393	-0.0574023	-0.0824083
0.21274	-0.0338441	-0.0711421	0.0365673	-0.122876	0.0126538		0.212332	-0.119979	-0.0869445	0.085604	0.00600227	0.0068368		0.183338	0.0593403	-0.054972	0.0294749	-0.05172	0.204509		0.154787	-0.0408464	-0.0745021	-0.0803275	0.0279806	0.0460523
0.330587	0.194109	0.038833	0.0366805	0.167563	0.497028		0.206039	0.0170529	0.113735	0.00485912	0.012763	0.0240865		0.152731	-0.00872147	0.0156547	0.0156422	-0.0602415	-0.0750574		0.332884	-0.0886644	0.0108994	0.0376939	-0.0489993	-0.0665015
-0.0099088	0.0552636	0.0785658	-0.131385	-0.116221	0.00354996		0.0943363	-0.0858392	-0.00337759	-0.0363505	-0.0252559	-0.193188		0.182726	-0.0244317	0.00892221	-0.00183139	0.174075	0.0622907		-0.0462309	-0.0232724	-0.0196788	-0.0771861	0.118576	-0.0897886
0.231935	0.0604524	-0.0846797	-0.048281	-0.0314261	-0.124526		0.347345	0.117262	0.162884	0.00628072	-0.00413237	0.0858828		0.157063	0.132383	0.215923	0.213627	-0.0600022	-0.0773026		0.2276	0.0579653	0.00885436	0.0165288	0.160249	-0.0747687
0.063213	0.0236803	0.033966	-0.0478596	0.0802566	0.0262072		0.192036	0.00987739	0.0422015	-0.00542795	-7.25399e-05	-0.079621		0.257478	-0.105384	-0.0814579	0.0086524	-0.058556	-0.07562		0.152133	0.0841821	0.0762746	0.0013891	-0.0659739	0.0310166
0.0175383	-0.00413807	-0.0228844	-0.0191771	-0.00364494	0.210163		0.270656	0.0180169	0.111318	0.0437843	-0.0897021	-0.204596		0.320115	0.152166	0.117835	0.310833	-0.0112584	0.183915		0.248526	-0.0961157	0.00743337	0.00813853	0.0365149	-0.0785777
0.00573132	-0.051347	0.00976944	0.0414391	0.0117867	-0.0795332		0.184098	-0.118215	-0.0946904	-0.0779568	0.0346665	-0.145872		0.212495	-0.0397634	-0.00475824	-0.00140461	0.0209181	-0.0915665		-0.0261566	-0.109002	-0.0289336	-0.0965137	0.13422	-0.0680904
0.114209	-0.0928302	-0.0578218	0.0434989	0.0242715	-0.138254		0.125767	0.0125625	-0.0156076	-0.164663	-0.0349968	-0.00135354		0.241384	0.0322812	0.140313	0.164848	0.029313	0.0257256		0.295216	-0.078522	-0.067441	-0.065869	-0.0625496	-0.0897184
-0.0648573	0.102925	0.0643858	-0.0836756	0.0412595	0.158314		0.397872	0.0778192	-0.0361885	-0.0806425	0.0257081	0.252152		0.285196	-0.0810272	-0.00744466	0.0204178	-0.0612733	0.187481		0.355789	-0.0893271	0.0581616	-0.0761442	0.0305486	0.0334303
0.0414137	0.0762217	0.00804236	-0.0483078	0.104639	0.302738		0.308949	-0.000879212	-0.0100503	0.0619707	0.116462	0.0614422		0.0565441	-0.0895416	-0.0938576	-0.0820196	0.0345377	-0.0946693		0.13424	-0.0910661	0.00719684	0.192037	0.160283	-0.0714527
0.077802	-0.0332856	-0.11719	-0.0214952	-0.0184324	-0.00695553		0.264231	0.0634409	0.0794861	0.0040982	-0.0488544	-0.040644		0.0608829	0.0666433	0.200036	0.0693681	0.0303904	-0.0677058		0.0374122	0.0458641	-0.0844849	-0.0787802	0.0757129	0.0502716
0.130469	0.0434562	-0.00377921	0.0678379	0.051106	0.0646105		0.338113	0.0559617	-0.0286724	0.158777	0.214648	-0.0152511		0.233752	-0.00758769	-0.0915365	-0.0789187	0.0235087	0.0167913		0.194368	-0.0452724	-0.0127959	0.0743763	0.0287288	-0.0998076
-0.0106167	0.0142798	-0.12372	0.0853053	-0.0203361	-0.0417299		0.111689	0.0235226	0.0504674	0.0481804	0.0448086	0.0311448		-0.0649506	0.0737455	0.120521	-0.0950399	0.0181866	0.0114839		0.339954	0.0216594	0.0649103	-0.0784998	-0.0746136	-0.0712288
0.0723696	-0.0669509	-0.0645454	-0.0989797	0.0335136	-0.0679563		-0.0380232	0.109397	-0.0180419	-0.0888971	-0.113354	0.0704339		0.1144	0.00926132	-0.0187671	-0.0800402	0.192441	-0.108017		0.298979	-0.0941511	0.0944198	-0.0763925	0.0219296	-0.0811389
0.158741	0.0782936	-0.136529	-0.104214	0.0190125	0.0241347		0.267158	-0.0626018	-0.0585597	0.0469125	0.0549312	-0.0786583		0.0766326	0.0550307	0.116648	0.027982	-0.052482	0.0785244		0.22652	0.0210444	0.067304	0.0177074	0.0217242	0.0510475
-0.000568631	0.0145194	0.0664429	-0.0865905	-0.0207851	-0.0952915		0.247626	0.0791483	-0.00652714	0.117139	0.0743609	-0.109294		0.212097	0.116612	-0.0267656	0.0518716	0.0185531	0.0167114		0.126369	-0.0228548	-0.0847666	0.00656022	0.0362458	0.234015
0.217809	0.125715	0.00775201	0.155768	0.0949167	0.0709239		0.269803	0.0948257	0.020598	0.13298	0.0613846	0.248703		0.280925	0.148322	-0.0019163	0.00727808	0.0282961	0.158818		0.165354	0.0794478	0.169505	-0.00366514	0.0503724	0.0365262
0.015452	-0.0135634	0.027136	-0.0254862	-0.06471	-0.00606324		0.0675173	-0.0488038	-0.05641	-0.0329074	-0.0490118	0.116692		0.0720595	-0.0572658	0.0514395	0.0473281	0.194759	-0.097458		0.0523894	-0.0161822	0.0929305	-0.0682615	0.0464421	0.201612
0.0763901	0.127285	-0.00418345	-0.0903848	-0.0588051	0.0150577		0.15902	-0.169046	-0.123917	-0.131444	-0.0890662	-0.136613		0.232601	0.169603	0.13517	0.0106343	-0.0168726	-0.0287563		0.194602	-0.0210819	0.00724463	0.0926731	0.0629206	-0.0779438
0.140597	0.034703	0.067386	-0.0465207	-0.0680677	-0.157764		0.297039	-0.00221119	0.0207412	-0.00543317	0.00342398	-0.0404991		0.239471	-0.0300179	-0.0764165	0.176898	-0.0457313	0.197494		0.24446	0.0293256	0.0915185	0.00794484	0.0456689	-0.0895087
-0.0124346	-0.0220872	-0.00215759	-0.125946	-0.0679963	-0.021772		0.436436	0.106523	0.139357	-0.160979	0.0582561	0.131754		0.24098	-0.0702167	-0.0474013	-0.0327788	-0.0953163	-0.128296		0.209605	-0.0412666	-0.0330791	-0.0871354	0.156379	0.020582
-0.0192364	-0.107833	-0.155701	0.0425116	0.0655557	-0.0390211		0.0353895	-0.101267	-0.0823935	-0.112972	-0.0337478	-0.0830798		0.149463	0.0696055	0.0267692	0.116868	-0.0513361	-0.0726229		0.249636	-0.0521241	-0.0975181	-0.0963928	-0.0576962	0.00968693
0.0732352	0.0705178	-0.0218295	-0.000444713	0.162669	0.073416		0.176766	0.00307117	-0.0276303	-0.128889	-0.0710627	-0.0447584		0.209155	0.0235154	-0.0856482	0.0746683	0.0306248	0.0472597		0.164928	-0.0480443	-0.0974307	-0.00720918	0.0306598	0.049233
0.154876	-0.0252016	0.0370202	0.0208584	-0.100619	-0.0296473		0.386065	0.0967354	0.101655	0.0535231	0.0095135	0.166293		0.0975851	-0.0407003	-0.0251719	0.0438137	0.0121591	-0.108246		0.269683	-0.0378334	0.080653	0.0306815	0.057843	-0.0865147
0.11849	-0.0124681	-0.0365189	-0.113401	0.128431	-0.0318719		0.110304	0.0699548	0.0552504	0.120892	-0.0366303	0.0443974		0.284839	-0.045463	0.140764	0.0780272	-0.0593268	-0.0871418		0.30876	0.0455823	0.0156323	0.0220957	0.0744154	-0.0714589
0.108852	-0.123016	-0.109174	-0.021015	-0.00142141	-0.0655054		0.276165	-0.0170309	-0.0941702	-0.154379	-0.0677437	0.00569356		0.0649181	0.0174122	0.054216	-0.0785353	0.216892	-0.0926319		0.539393	-0.0275326	-0.00429971	0.100001	-0.0724928	0.041451
0.0747217	0.0588429	0.00397233	0.0212266	-0.0208552	0.293382		0.097545	0.119708	0.0964426	-0.0785	-0.0705095	0.173787		0.176131	0.220145	0.109867	-0.0224312	0.0139439	0.247683		0.498833	-0.0826526	0.305836	-0.0650668	-0.0625767	0.0461056
0.197662	0.0184355	-0.0126108	-0.0806176	-0.0568079	-0.0747188		0.261943	0.0671787	0.0867944	0.109887	-0.0598604	0.0705627		-0.0413654	0.110437	0.174883	-0.0254545	-0.000348271	0.00693533		0.394146	-0.0185066	-0.0713023	-0.0039991	-0.0536004	-0.0731238
0.105454	-0.064952	-0.00552647	0.0507065	0.0379604	-0.0416257		0.075621	0.00311459	-0.000847252	-0.020428	0.00523896	-0.00334248		0.167272	0.00745127	0.0657879	0.00536712	0.0313096	0.0389528		0.327017	-0.0222377	0.0636437	0.0123547	0.0350441	-0.0974615
0.121101	-0.0585742	0.0445666	0.0267172	-0.0605999	-0.16593		0.336367	-0.0518833	-0.136104	-0.120177	0.157782	0.129566		0.144473	-0.0446644	-0.0997748	0.109026	0.00290418	0.0297728		0.144506	-0.0361126	-0.0851395	0.00128176	0.060343	0.0572221
0.107623	0.185159	0.115913	0.08163	-0.126334	0.108672		0.254348	-0.0130787	-0.0511029	0.0856103	-0.0788865	-0.0103036		0.135243	0.0999293	0.0463167	0.131192	-0.0817629	-0.0100533		0.187354	-0.0211677	-0.0759896	0.0957575	0.126566	0.0437515
0.190367	0.013393	-0.0346141	-0.00678628	-0.0725098	0.0347476		0.344392	0.0164629	0.0522414	-0.0125545	0.139683	-0.00660688		0.059028	0.093463	0.146709	-0.00830453	0.0263927	-0.0822956		0.207789	-0.0824083	-0.0688677	0.0251239	0.0470676	0.0724585
0.0929844	-0.0697031	0.09973	0.0445207	0.0818539	-0.188427		0.373219	-0.0389102	0.0144372	0.0128558	-0.103225	0.148433		0.403959	0.0354539	-0.0832834	-0.000959607	-0.0592753	0.0648361		0.344301	-0.0304385	-0.0769484	0.0754138	-0.0556285	-0.0989539
0.099192	0.122334	-0.0599835	-0.110919	-0.0250645	0.225798		0.280525	0.0479841	0.0433767	-0.0721565	0.0512941	-0.0215394		-0.000675107	0.0215697	-0.000774636	-0.00243391	0.0445757	0.043758		0.0690272	-0.0972478	-0.00840184	0.00259401	0.0239358	-0.083079
-0.0560411	0.0618263	-0.0279025	-0.0457788	-0.0518412	-0.0668274		0.272139	-0.0716848	-0.114676	0.133741	-0.112653	0.00338986		0.253106	-0.0666458	-0.0427536	0.0268988	0.15694	-0.112666		0.247036	-0.085581	-0.092876	0.0777186	0.036284	-0.0775725
-0.0582542	-0.0913018	-0.0418503	0.0456851	-0.0191814	-0.0807564		0.344087	-0.0134937	-0.0794555	-0.0812865	-0.0315032	0.00362121		0.103916	-0.000241273	0.037583	-0.0966381	0.0127994	0.020935		0.304288	-0.0181552	0.0131122	-0.0649198	0.0863281	-0.0630028
-0.0310931	0.0261345	-0.00399552	-0.123582	-0.0455043	0.0615869		0.189732	-0.0103047	-0.0481491	0.00199544	-0.161339	0.168013		0.0367329	-0.00791082	0.102665	0.035531	-0.0432494	0.066716		0.093045	-0.0869057	-0.0618976	0.0117615	0.151113	-0.0731708
0.305049	-0.0341292	-0.134778	-0.0769525	0.0864129	0.0153214		0.160124	-0.0479988	-0.0825343	-0.0599665	0.0626823	0.17901		0.475373	-0.106016	-0.0947157	-0.0182292	-0.0666888	0.00313249		0.373049	-0.0360654	-0.0949636	-0.00827511	0.110605	0.164585
0.312793	-0.0569542	0.0547161	-0.0197122	0.0128345	-0.108725		0.311267	-0.0346912	-0.09054	-0.121814	-0.0254641	-0.0908819		0.167688	-0.0936518	0.00683984	0.188402	-0.0643274	-0.0905665		0.262346	-0.0961082	-0.00552525	0.0063432	0.132464	-0.0751782
0.103553	0.0131602	-0.00974842	-0.10264	0.0372733	0.0765384		0.140383	0.0400339	-0.0718269	-0.046353	0.0105349	0.102472		0.643492	0.271095	0.0821185	0.310602	0.0433829	0.294089		0.293583	-0.0263763	-6.2726e-05	-0.000182987	0.116985	-0.0769668
0.165709	0.0245237	-0.0615247	-0.0528513	-0.10381	0.0949392		0.0379385	0.00562897	0.0939093	-0.00560169	-0.0113643	-0.016286		0.108053	0.0320994	-0.0862513	0.00924626	0.0638758	-0.0986002		0.230184	-0.0156216	-0.0745452	0.0220871	0.0602821	-0.0795385
-0.0352452	-0.0325131	0.0516929	-0.125056	-0.111753	-0.15211		0.285944	-0.101012	-0.120867	-0.101006	-0.00250014	-0.173884		0.265911	-0.0939253	-0.0109143	-0.074983	-0.0598813	-0.0783414		0.117389	-0.0854338	0.0153533	-0.0828671	0.0438451	-0.0823421
0.0566292	0.105794	-0.0761274	-0.062764	0.00205569	0.0797133		0.243262	0.0102466	-0.0570942	0.0129679	-0.00312479	-0.120715		0.222124	0.115236	-0.0753829	0.101875	-0.0562201	0.0521538		0.159035	-0.0776526	0.078115	0.0206872	0.102827	-0.0239478
0.0809071	0.133057	0.0689858	-0.0809031	-0.0909137	0.236669		0.231135	-0.10983	-0.0538314	-0.0513542	-0.0303354	-0.0938099		0.0170342	-0.0175928	0.163331	-0.06338	-0.0574533	0.0571684		0.0223248	-0.0818106	-0.0749224	-0.071272	-0.0507887	-0.0709392
0.0691479	-0.156046	-0.094381	0.0589088	-0.105035	-0.0648635		0.265107	0.176542	0.173032	-0.0387259	-0.15138	-0.111838		0.141197	0.124308	0.0725565	-0.0296142	0.110223	0.214197		0.253087	-0.092972	-0.0941621	0.0216534	-0.0688562	-0.0901126
-0.152931	-0.056287	0.0248141	0.0144795	-0.0839408	-0.107304		0.0748714	0.0923773	-0.0698822	0.079892	-0.126559	-0.00523283		0.0920773	0.0273442	0.0179655	0.086418	-0.00471136	-0.0176298		0.345388	-0.0898433	0.0911679	0.115124	0.252952	-0.0748281
-0.02106	-0.014859	-0.0961693	-0.126262	0.0451232	0.145954		0.468107	-0.0864743	-0.0712992	0.186708	-0.000164106	-0.0674618		0.206548	0.0128452	-0.0189288	0.127811	0.102798	0.0250406		0.490856	0.0232571	0.151628	-0.0824005	0.106254	-0.0987922
-0.0269012	-0.068774	-0.0805471	-0.133315	0.000939158	-0.0493963		0.127464	-0.0279004	0.112468	0.0286123	-0.084796	-0.147161		0.320383	-0.0656256	-0.0439206	0.0423722	-0.0732348	-0.10502		0.30898	0.0164328	0.00107272	0.152359	0.0322969	0.0507704
0.0911727	-0.0302386	0.0112487	-0.0322214	-0.134062	0.148108		0.183939	0.00981022	-0.147433	-0.118709	0.0422119	-0.0442817		0.0174704	0.0567712	0.0075312	0.0109663	0.0322083	0.0505172		0.103418	0.0556759	0.00227517	-0.0641292	0.0526431	0.0683238
0.130655	0.0267544	-0.0168311	0.138353	0.122749	-0.062931		0.284711	-0.024437	-0.0308303	-0.0711749	0.0350941	0.000103921		0.305133	0.0279027	-0.0710112	-0.00179253	-0.058258	0.0335143		-0.0130427	-0.0301656	-0.00184673	-0.0775054	0.0402364	0.0515934
-0.0069465	-0.0666831	0.0268587	-0.0151206	0.00732741	-0.0975334		0.262854	-0.0426458	-0.0466142	-0.0899649	0.114538	-0.1213		0.290589	-0.0683287	-0.0244693	-0.0222696	0.269754	-0.121391		0.147988	0.0548748	-0.0670406	-0.0746005	-0.0585242	0.0480833
-0.0648818	0.0776207	0.0590408	-0.126432	0.0113377	0.0945061		0.241824	0.110057	0.106429	-0.0957301	0.0139453	0.0842064		0.278581	0.0599085	-0.0278427	-0.0965849	0.00331912	0.0125273		0.153851	-0.131703	-0.126141	-0.1134	0.163575	-0.131857
0.0382243	-0.12879	0.0826034	0.0704855	-0.049317	-0.172519		0.347134	0.131262	0.0341909	0.0189308	-0.000202386	0.0616571		-0.0263748	-0.0362671	-0.0901944	-0.081602	-0.0610347	-0.0830223		0.329412	-0.080847	-0.0817016	0.0149084	0.0670792	0.0617007
0.107818	0.00821713	0.0166976	-0.12011	0.233379	-0.0529223		0.352037	-0.0245585	-0.0809546	-0.159587	0.145524	0.16109		0.0658366	0.0671081	-0.0206623	0.153383	-0.0739838	-0.0946126		0.175408	-0.0140219	0.00313967	0.0134452	0.0555473	0.068579
0.0974322	-0.106256	0.147832	0.119421	0.0467104	-0.106298		0.201035	-0.0312507	-0.0495256	-0.103555	-0.0248289	-0.0331939		0.0202522	0.00322843	0.0382713	-0.0125381	0.207654	0.033668		0.0568368	-0.0221409	-0.0718832	0.00626604	0.0444961	0.0650873
-0.0663676	-0.0925966	-0.0695169	-0.114845	-0.0182877	-0.127299		0.263196	-0.0710831	-0.0256754	-0.0463892	-0.0798465	-0.111896		0.134603	-0.0200413	0.154005	-0.0783297	0.0361541	-0.0908755		0.214743	-0.0417169	-0.0101796	-0.0799621	0.0476455	0.0299888
-0.0515189	0.13744	0.067297	-0.0734599	-0.110963	0.0634523		0.278877	-0.0180686	0.0660659	-0.0262039	-0.0629765	0.010154		0.019428	-0.0319694	-0.0781679	0.0872116	0.0277248	0.0358961		-0.00820191	-0.0876687	0.0895056	-0.0860503	0.050143	-0.0725019
0.122077	-0.11978	-0.0944712	0.0101464	0.074394	-0.0277131		0.267057	0.271363	0.0855799	0.00850811	0.00201944	0.154005		0.0390822	0.0861644	-0.0250063	-0.0898084	0.0311323	0.0665282		0.197172	-0.0991943	-0.0967281	-0.000450647	0.0203803	-0.0894436
0.19099	0.01763	-0.0302932	0.00553318	-0.041877	-0.0667369		0.200995	0.0256892	0.0164332	-0.0468319	-0.0265999	0.000142829		0.17242	0.332119	0.260309	0.0671962	0.118358	0.155405		0.17211	0.0223799	0.0828391	0.00773087	-0.0563118	-0.086778
0.187867	0.0658663	-0.0322155	-0.0678558	-0.113821	-0.155396		0.332647	0.0176541	0.0421074	0.0797354	0.0177669	-0.111496		0.215683	0.0126902	-0.0238007	0.0730088	0.0120445	0.0110161		0.0974875	-0.0926083	0.00204106	-0.0782558	0.250374	0.0330054
0.0496521	0.000428217	0.0105811	0.0146522	0.198461	-0.0879087		0.258671	0.0888402	0.0235124	-0.0197143	0.0275721	0.130672		0.17497	-0.0276684	0.000270164	0.0024379	0.0384391	0.0416596		0.167191	-0.0202583	0.00472927	-0.0756864	0.0602026	0.0742973
0.0110698	-0.0462122	-0.0584079	-0.120953	-0.00912784	-0.0555958		0.170115	0.0434958	0.0349421	-0.073348	0.0605608	0.347104		0.208841	0.00240482	0.100118	0.0556126	0.00784076	0.00331353		0.279625	-0.0567146	0.0345851	-0.0955596	0.134416	0.112667
0.155201	0.10634	0.0846063	-0.0668345	0.113095	0.124076									0.134904	-0.0401117	0.00466859	-0.0777554	-0.0562723	-0.0811946		-0.115275	-0.0534283	-0.0168935	-0.0715764	-0.0731074	0.0193783
0.0982535	0.0508076	0.0127832	-0.141687	0.0399864	0.0415206									0.247381	0.0887098	-0.0776281	0.0205874	-0.0763365	0.164325		0.33234	-0.0506096	0.142629	0.0719554	0.0996752	-0.10243
-0.0673	0.078774	-0.0181908	-0.107376	0.0100435	0.0759824									0.127031	-0.0899875	-0.0684281	-0.0762879	0.0345648	-0.110891		0.270687	-0.0428629	-0.0157437	-0.0051585	-0.0627034	0.0442591
0.0251823	-0.128898	-0.0116219	0.0862446	-0.105052	-0.183502									0.160951	-0.00923672	-0.0713997	-0.0729668	0.0491443	0.0734879		0.285533	-0.0962788	0.00378975	-0.0763065	0.153809	-0.0597469
0.087709	-0.0419051	0.0150048	0.187187	-0.0289124	-0.10614									0.0221336	-0.0341416	-0.000241819	0.0102218	-0.0604023	0.0605885		0.249417	0.0210731	0.0617712	-0.0893946	0.180444	0.0622321
0.224911	-0.0623044	-0.0794398	-0.115784	-0.113155	0.0696139									0.191692	-0.0393292	-0.0869869	0.24059	0.046281	0.151709		0.33003	0.00167502	0.114525	-0.0897208	-0.069789	-0.0922122
0.148089	0.0122408	-0.0883655	-0.0119162	-0.0519949	0.12264									0.166214	0.101064	0.166144	-0.00442151	-0.0378817	-0.0192366		0.135577	-0.0939501	-0.0758566	-0.0785896	0.258988	-0.0821178
0.210655	0.00232649	0.034752	-0.0493228	0.00931318	-0.051252									-0.00863327	-0.103549	-0.0131438	-0.081842	0.100517	-0.102415		0.159176	-0.0155919	0.0169018	0.0126718	0.0506773	-0.0551949
0.230703	0.163316	-0.0322964	-0.0205161	0.00484809	0.0111668									0.202342	0.0578375	0.178546	0.0497052	-0.082841	-0.120239		0.110873	-0.0853512	-0.070369	-0.0779322	-0.053748	-0.0740415
0.0319281	0.112405	0.00165931	-0.0194276	-0.127317	0.169742									0.189159	-0.0134732	0.135894	0.291317	-0.00401125	-0.121298		0.256952	-0.105227	-0.0835404	0.0677057	0.227484	0.0204724
-0.00383843	-0.0503617	0.0673408	-0.142626	-0.151093	-0.0558094									0.427485	-0.0213912	0.0122836	-0.0104773	0.112287	0.326263		0.11728	-0.0436255	0.07793	0.00565608	-0.0545579	0.0318614
-0.0214139	0.164247	0.0460773	0.040978	-0.0137977	0.151084									0.33837	-0.0925386	0.0619708	0.0943829	-0.0545239	-0.0669123		0.326424	-0.000664788	0.199487	-0.0199336	-0.0768187	-0.10335
0.0383097	-0.118969	-0.0437599	-0.124384	-0.0576159	-0.201119									0.135619	0.0275327	-0.0763118	0.16894	-0.061753	0.170399		0.101512	-0.0763472	-0.0464532	-0.0981827	0.0184136	-0.115025
0.181073	0.0552584	-0.00861928	-0.078067	0.0875446	0.177083									0.253442	-0.0370656	-0.0111278	-0.00214228	0.0196739	-0.1045		0.310989	-0.0268634	-0.0968767	0.015356	-0.0674287	0.0590635
0.178153	-0.0642602	0.0348656	-0.123148	-0.109101	-0.149607									0.124146	-0.00973459	0.103838	-0.0669201	-0.0624722	-0.0697852		0.113918	-0.069631	-0.0431392	-0.104367	0.179012	0.0918796
0.23111	0.0700207	-0.0797821	-0.00822885	0.0339292	0.0824861									0.240875	-0.044968	-0.100097	0.0491404	0.0212664	-0.104581		0.228375	-0.0333715	0.0729064	-0.000526759	0.0372129	-0.0706254
0.259412	0.10543	-0.0855907	-0.104027	0.067766	0.0704314									0.148995	0.0112715	-0.0164446	-0.0241925	-0.0710475	-0.0976424		0.282868	-0.0187919	0.0131496	0.10427	0.0606864	-0.0724093
0.211384	-0.130677	-0.0370249	-0.00467392	-0.0407704	-0.0770389									0.223937	-0.0713666	-0.0125422	-0.0984072	0.0102689	0.122138		0.0458025	0.0237683	0.150427	-0.0790213	-0.0547291	-0.0847841
-0.0979368	-0.0637532	-0.0213056	-0.0553178	-0.03592	-0.0849743									0.770018	0.313052	0.10354	0.0932265	0.15976	0.389652		0.178579	-0.109592	0.132216	-0.0940269	-0.0627872	-0.100022
0.144669	-0.0565146	-0.0328763	0.0314996	0.029548	0.0379456									0.169223	0.0224106	-0.0788596	-0.084967	0.120194	0.0344629		0.216559	0.0507463	0.0152024	0.20432	0.0541559	0.206306
0.0276423	-0.0883669	-0.111976	-0.0634785	0.0132631	0.00867445									0.248845	0.139178	0.172217	-0.0323451	0.00742895	0.208197		0.273581	-0.0882277	0.00421636	0.00968962	0.136166	-0.083744
0.117153	-0.0299327	0.0103297	-0.127192	-0.0987664	0.122609									0.211354	-0.0977808	-0.0139113	-0.0737681	0.0320471	-0.099131		0.226243	-0.013015	-0.07616	-0.0686921	0.0553644	0.0724649
0.2646	-0.0554596	-0.153074	-0.08367	0.0285717	-0.0319692									0.354773	-0.0547805	-0.0271028	-0.00792061	-0.0639007	-0.077394		0.265311	-0.0920483	-0.0834566	-0.0826165	-0.0530969	-0.0716948
0.0445035	0.0207304	-0.0397641	-0.00320741	-0.0235281	-0.0353277									0.0224443	0.0470243	0.0860714	0.131124	-0.0752616	-0.107269		0.318834	0.0327812	0.00498392	0.00479648	0.120822	0.0491925
0.147841	0.048743	0.0416986	-0.0655737	0.0514684	0.086902									0.0589329	-0.0845207	0.137733	-0.0820544	-0.0553609	-0.0867615		0.00537681	0.0567973	0.0919582	0.0220081	0.0394462	0.0551155
0.198564	-0.00232259	0.145299	-0.0875176	0.0406732	0.201326									0.448695	0.137025	0.138966	0.230108	0.127429	0.188373		0.279533	-0.0841632	0.0711433	-0.0706053	0.0514177	0.0245436
0.143665	0.120332	0.0818948	-0.0719356	-0.0373994	0.102834									0.0838969	0.144856	0.257964	-0.0528614	-0.0348514	0.0109931		0.171587	-0.0992529	0.0129231	0.12042	0.0414076	-0.0945091
-0.101519	-0.154159	-0.135718	-0.107893	0.135446	-0.147959									0.186622	-0.117174	0.0534764	-0.098471	0.0914232	-0.104338		0.286658	-0.123526	-0.0833595	0.0396049	0.150516	-0.147965
0.231138	-0.00488699	-0.0727292	-0.00934866	0.124008	0.0653775									0.122959	-0.0805528	-0.0765957	0.179425	0.0539079	0.189756		0.11622	-0.0790716	-0.0727231	-0.0573489	0.0443542	-0.0779424
0.0315748	-0.0811397	-0.151666	0.0492268	0.0100538	0.00970684									0.313502	-0.0563448	-0.105251	-0.0225588	0.317435	-0.11352		0.236937	0.00154183	-0.0263424	0.0459733	0.0338025	-0.10813
0.0530023	0.10379	0.0903878	-0.178453	-0.112722	0.187259									0.353715	-0.0886549	-0.00320895	-0.0733708	0.0157226	-0.106618		0.199279	-0.0960861	0.00961216	-0.00628316	0.0394264	-0.0803006
0.203897	0.0264134	-0.0763204	-0.12357	0.0377315	-0.0402676									0.256698	0.0480514	0.120665	0.0359796	0.0277526	-0.0601835		0.0109541	-0.0913839	-0.0792031	-0.0658858	0.176282	0.0803777
-0.0830108	-0.0859715	0.0665448	-0.13194	0.161941	-0.112937									0.128782	-0.124059	-0.024569	0.0544889	0.190593	-0.100255		0.0862075	-0.0262302	0.0179081	-0.0774505	0.145652	0.0498307
0.0264865	-0.0677897	-0.0630392	-0.0564189	0.0221289	-0.0926175									0.0410824	0.0550226	0.0204173	0.031418	0.0908661	0.134741		0.419481	0.153506	-0.00747427	-0.0723989	0.0245873	0.164449
-0.0180684	-0.0323666	-0.0466112	-0.0687364	-0.0534881	-0.14148									0.355674	0.108417	0.121485	0.0494149	-0.0849299	-0.120552		0.173728	0.0420959	0.0801007	-0.0729805	0.0453154	0.0501779
-0.197884	0.0352401	0.0647303	0.130817	-0.0149988	0.0805419									0.162408	-0.0681601	-0.0278806	0.0351877	-0.00282166	-0.0109367		0.0586483	-0.0943559	-0.00851773	-0.0896992	0.0372428	-0.0896078
0.0477862	0.158704	0.0810736	-0.0944003	-0.0713862	-0.0041284									0.170245	0.00689581	0.0560578	-0.100105	0.0200691	0.0195946		0.299871	-0.0914922	-0.0131826	-0.0871806	-0.075964	-0.100651
0.0517059	-0.0145046	-0.0183617	-0.0775896	-0.0091679	-0.0576358									0.15279	-0.0897149	-0.0713325	0.099451	0.0390292	-0.082137		-0.0452488	0.0487619	0.244101	-0.0724432	0.0458364	0.0717556
-0.0849468	-0.0605641	-0.0649969	-0.0380255	0.0173294	-0.00266691									0.0965403	0.165329	0.0947874	-0.0625038	-0.0621453	0.0477906		0.291882	-0.0948695	0.0059308	0.161739	0.039927	-0.0879627
0.167429	0.035776	-0.0199122	-0.0677749	0.0387144	0.0413622									0.286452	0.0665108	0.135052	0.0600705	0.016443	-0.104657		0.330711	-0.0474288	-0.0840639	0.070774	0.0357797	-0.0819983
0.0643074	-0.077903	0.025962	0.104563	0.141433	-0.145317									0.363645	-0.0563221	-0.0374391	0.0334281	0.00391318	0.0268197		0.113555	-0.0921629	0.0214949	0.0150192	-0.0487246	-0.085083
0.163917	0.129872	0.107174	-0.0652036	0.009747	0.105786									0.311131	0.0360093	0.107594	0.0347739	0.00198602	0.0073472		0.356213	-0.0957376	-0.0833664	-0.000700621	0.146675	-0.0772638
-0.0744201	0.0577203	0.0341601	-0.120311	-0.0449725	0.0130211									0.0496566	-0.106502	-0.0736936	0.00388421	0.117288	0.0319298		0.238964	-0.0317203	-0.00234419	-0.0693635	0.041313	0.0439879
0.144913	-0.0246313	0.0152483	0.0131199	0.047326	-0.0113571									0.144182	-0.0350817	-0.0689684	0.000179851	-0.0625341	0.0620828		0.363794	0.0969724	0.0801541	-0.0622157	0.0362534	-0.0889869
-0.0111978	0.107896	0.0331965	-0.0994722	0.0757729	0.105743									-0.00494882	-0.000757598	0.0354649	-0.0202334	0.00396551	0.0228646		0.319043	-0.0269415	-0.0729831	-0.00287174	0.0425522	-0.0690504
-0.140142	-0.143919	-0.13142	-0.135254	-0.105291	-0.0553033									0.262053	0.0417764	0.0759453	0.0084011	0.0421033	0.0323607		0.269154	-0.00923949	0.00478661	0.0264667	-0.050253	-0.0471476
0.0585605	-0.0156486	0.0977567	-0.0458571	-0.00232579	-0.120105									0.0663167	0.132055	-0.0104713	0.00454867	-0.0655091	-0.0762404		0.00308171	-0.0810409	-0.0649901	-0.0625588	0.0688882	0.0685852
0.144337	0.0106023	-0.0659847	0.0115645	-0.0187491	0.102004									0.132578	-0.0155604	-0.0617718	-0.0647514	-0.0662597	0.0492399		0.040682	-0.114983	-0.10304	-0.00671277	0.0243562	-0.101562
0.204509	-0.0574973	-0.0227689	-0.0727225	0.0858419	-0.145669									0.0204872	-0.100902	-0.100101	0.167328	-0.0701215	-0.0941501		0.286764	-0.0184389	-0.0835175	-0.0653902	-0.0510525	-0.0776283
0.0364107	0.103989	-0.0595133	-0.120525	-0.0575243	0.113082									0.0183649	-0.0412058	-0.0238328	-0.0187924	0.0141859	0.0379599		0.15042	0.0352855	0.0735847	-0.0745507	0.0407378	0.0480827
0.191621	-0.0232733	-0.0225775	-0.135443	0.0305841	-0.0957951									0.396029	0.0583041	-0.0815868	0.0677184	0.0149341	0.252562		0.211355	-0.0911832	-0.00100229	-0.0748658	0.146267	-0.0800997
0.0377723	0.00258422	-0.0117179	0.13764	0.0613178	-0.0343945									0.124193	-0.113601	-0.0968089	-0.0222119	0.205668	-0.0742202		0.523977	-0.00810765	-0.0268133	-0.0751232	0.0697671	0.234802
0.0781741	0.137642	0.0776933	-0.0175027	0.083623	-0.0150214									0.198773	-0.0586167	-0.104315	-0.00641736	-0.0864154	0.0136081		0.216126	-0.0796472	0.00316852	-0.083725	0.258002	-0.0667091
0.00713517	0.0434277	0.0191024	0.0283007	0.141312	0.1195									0.147393	0.241466	0.27117	0.117643	0.0382316	0.00352491		0.324175	-0.0332687	0.00111139	-0.0775012	0.0269096	0.16273
0.226347	-0.0684288	-0.118861	-0.129937	-0.0734809	-0.0859015									0.221731	0.0698527	0.134165	0.251679	0.0290987	0.140165		0.207377	-0.093823	-0.0940218	7.28447e-05	0.0332568	-0.0950549
0.0510689	-0.115821	-0.0925668	-0.0795739	0.125068	-0.0600857									0.251919	-0.0295619	-0.00510204	0.0136293	-0.0676505	0.298077		0.257928	-0.0959582	-0.0758775	0.00485456	0.229803	-0.100864
0.0207833	0.0710881	-0.0652586	0.0635969	-0.0185259	0.0558087									0.226119	-0.0460888	0.160639	-0.00548284	0.0371113	-0.0798149		0.151187	-0.028416	-0.0528508	-0.0394146	-0.0740054	0.00111781
0.316387	0.0931827	-0.0946656	-0.0360456	0.166753	0.0221437									0.1679	0.0121139	-0.0956418	-0.0089383	0.115784	0.0118824		0.139608	-0.118526	-0.0433117	-0.0932954	-0.0741416	-0.106995
0.113685	0.0166335	0.0597122	-0.118428	-0.0417647	-0.0642497									0.11494	-0.0298831	-0.0724108	0.0135928	0.0711957	-0.0647743		0.145129	-0.0896785	0.0825076	-0.0764016	0.0601786	-0.0720015
0.0347034	-0.00106724	-0.115476	-0.0824358	0.027	0.210127									0.2728	-0.0501572	-0.0891756	0.000295726	0.0115605	0.0276487		0.32238	-0.0253035	-0.0899244	-0.0770483	0.145689	-0.082792
0.121475	-0.0795829	-0.0261485	-0.135458	-0.0467216	-0.132988									0.190915	-0.0311398	-0.0789082	0.331019	0.151266	-0.0818475		0.223552	-0.100607	-0.0886322	0.0163604	-0.0695738	0.0362418
0.12435	-0.0217737	0.0240503	-0.1101	-0.137871	0.00539861									0.198843	0.083757	-1.72623e-05	0.00412266	0.0218577	-0.0881523		0.235307	-0.0261432	0.0233	0.0163157	-0.0476518	0.0755787
0.125298	0.0147439	-0.0418681	-0.155856	-0.0516932	0.0712919									0.282554	0.090589	0.0520669	-0.00804457	0.0169929	0.191778		0.0979006	-0.0847681	-0.0108366	-0.0771667	0.138166	-0.0687809
0.0647331	0.0407495	0.0469683	-0.0928179	0.0150703	-0.0164826									0.0213133	-0.108315	-0.0785794	0.0137823	0.135155	-0.0968858		0.0742493	-0.0638383	-0.0234119	-0.0970637	0.0622265	-0.094944
0.0528388	-0.00903168	0.148083	-0.138169	0.0639745	-0.186377									0.0940288	0.170138	-0.00105594	0.00604051	0.0449642	0.166513		0.174993	0.0452921	-0.00113692	-0.00245146	0.03837	0.0513149
0.0659611	-0.14735	0.00883968	-0.0639762	-0.0419118	-0.139371									0.109712	0.0215253	-0.0209497	-0.00760297	-0.0733334	0.0369653		-0.0593731	0.128125	-0.000682649	0.0643114	0.00690836	-0.117076
0.102252	0.151231	0.106423	-0.0310477	0.115883	0.0414347									0.194933	0.0470669	0.0304044	0.00140518	0.00440041	0.0986562		0.260844	-0.0967104	-0.0767253	0.0108311	0.162716	0.0738693
-0.0598972	-0.0947046	-0.0512883	-0.0545219	-0.108607	-0.0208189									0.291329	0.157879	0.0595694	0.0913602	0.117235	0.0130757		0.355725	0.056562	0.12374	-0.0633899	0.158328	0.0955536
-0.0683978	-0.0895912	-0.00159546	-0.0605889	0.00575846	-0.122673									0.0654503	-0.00555356	-0.0336921	0.144697	-0.0817895	0.140538		0.125451	-0.0916399	-0.078242	-0.0765357	0.0551856	-0.0753101
-0.0547071	-0.043024	-0.0354454	0.0386429	0.0435223	-0.0838747									0.158907	-0.0530726	0.179424	0.0605109	-0.0680089	0.0155135		0.164605	-0.00813981	0.110823	0.0465384	0.121182	-0.106527
0.103222	0.034993	0.103677	0.1382	0.139384	0.169669									0.138527	-0.0373657	-0.087406	0.0578256	0.35447	0.151738		-0.00490739	0.105613	-0.00592048	-0.0755645	-0.0652907	0.191207
0.0526085	-0.130469	-0.116364	-0.00468804	0.0592997	0.044509									0.221456	-0.0326298	-0.00435333	-0.0784109	0.121509	0.146627		0.217946	-0.0915132	0.00283997	0.0103729	-0.0482361	-0.0753079
-0.0850587	-0.0384809	-0.0868481	-0.0673574	0.0724382	-0.0754493									0.16556	0.0751437	0.0792084	-0.0841736	0.00366546	0.149099		0.100373	-0.0131189	0.0992166	-0.0591537	0.0513103	-0.0811802
0.100658	-0.0459326	-0.038915	-0.0344303	0.0935965	-0.0992852									0.0997765	0.0583892	0.0111037	0.108638	0.156224	-0.0784071		0.105104	-0.0995812	0.00471026	-0.0721005	-0.0549307	0.0695814
-0.0476181	0.00409078	0.0184503	-0.104024	-0.0767139	-0.102654									0.120079	-0.0446955	-0.0277221	0.0663386	0.0308312	-0.0867366		0.270228	-0.0322806	-0.0705802	-0.0684788	0.0342849	-0.0864099
0.00535337	0.0033183	0.0716606	-0.0850732	0.0653202	-0.0153917									0.402218	-0.0317874	-0.0483552	0.0619296	0.152739	0.117041		0.189272	-0.0196204	0.08352	-0.0762289	-0.0653492	0.0523493
0.0884951	-0.0599986	-0.0700082	-0.0494459	0.0185912	-0.0564615									0.180944	0.00241803	0.0151952	0.04509	-0.0759924	-0.00895435		0.188165	0.170528	0.0715414	0.172993	0.032701	0.318856
0.000393043	-0.204645	-0.0683892	-0.0611103	0.0511013	-0.0948444									0.195961	0.0246463	-0.0158327	-0.00432007	-0.0599837	0.0325364		0.214173	0.105396	0.0801705	0.0243215	0.0906315	-0.0752762
0.135013	0.103525	0.0961718	-0.0887729	0.0680173	0.0981536									0.042942	0.352418	0.576701	0.0523356	-0.000419477	0.0370592		0.125238	-0.110493	-0.100421	-0.082053	0.0248222	-0.0952492
0.103321	0.01861	-0.10848	-0.0504095	-0.0887918	0.0689797									0.381471	0.0214615	0.0864863	0.171688	-0.00966622	-0.10344		0.193069	-0.112506	-0.0473708	-0.0965017	0.081263	0.0130006
0.283785	-0.123213	0.0613012	-0.0213741	0.101411	-0.0587453									0.494626	0.0318541	0.00493785	0.104222	0.302983	0.0611479		0.376559	-0.0578985	-0.0881107	0.0492636	-0.0662375	-0.0988399
0.024587	-0.0777906	-0.0248515	-0.126715	-0.0642884	-0.065843									0.339724	0.115833	0.183477	0.0901715	0.132799	-0.00667556		0.193658	0.0548169	0.180253	0.0172894	0.165912	0.205454
0.107596	0.0874581	-0.00871807	-0.022758	0.0692009	-0.0200041									0.144825	0.125895	0.079956	0.0783988	-0.061554	0.149256		0.255101	-0.0792768	0.0268947	0.101056	0.0883298	-0.0980436
0.165368	0.110347	0.00511379	0.00358901	-0.0582382	0.187338									0.24266	0.07637	0.0431136	-0.0408989	-0.0785533	-0.0148848		0.0629957	-0.10078	-0.084158	0.100993	0.0358844	-0.0805546
0.219859	-0.0206306	0.00183584	-0.126176	-0.0344381	-0.0461212									0.182653	0.0497272	0.00805765	-0.00789883	-0.0599531	0.0506495		0.143887	0.111142	0.0398532	0.0721598	-0.0754399	0.387078
0.081129	0.00767968	0.0247206	-0.0128122	0.164002	0.0574501									0.141414	0.0202691	0.0599528	0.0553407	-0.05748	0.028307		0.237237	-0.092929	-0.0635273	0.062476	0.216916	-0.117567
0.0590197	-0.0872835	-0.107226	0.16225	-0.0640891	-0.0538354									0.341059	-0.0471974	-0.0240199	0.0568519	-0.0834333	-0.0906354		-0.0598523	-0.0934892	0.0153736	0.0131832	0.0453102	-0.0822768
0.0542289	0.0100394	-0.0642113	-0.0489651	-0.0416537	0.0476187									0.222306	0.0359388	-0.00978107	0.00555008	0.246827	0.0589135		0.181411	-0.0955969	-0.0784432	0.00817799	-0.0475141	-0.0667899
-0.100518	0.0822259	-0.0793629	0.000572342	-0.0356332	0.144324									0.369928	-0.0329932	-0.083457	-0.0688159	0.135326	-0.099536		0.270286	-0.0416703	-0.0841276	0.0891072	0.0416638	0.0925995
-0.0172401	-0.0373291	0.0521997	0.0058372	-0.0988875	-0.0411418									0.745078	0.406426	0.281487	0.354628	0.0439301	0.219842		0.131689	-0.0911893	-0.00318796	0.0165785	-0.0480469	0.0532359
0.000351884	-0.0212253	-0.127923	-0.0544386	-0.00872142	-0.0309764									0.0862488	-0.0306156	-0.0797384	0.166451	0.0260371	0.138388		0.11878	-0.0961325	0.0114167	0.011013	-0.0534666	-0.0675918
0.0694331	-0.0204125	-0.114772	-0.114202	-0.00495337	0.000870159									-0.0233354	0.129647	0.0356075	-0.0635034	0.0484685	0.0733544		0.287004	-0.100435	-0.00807448	-0.014206	0.131426	-0.0737814
0.128975	-0.00266217	-0.0188041	-0.121402	0.156887	-0.0506014									0.379828	0.0713765	-0.090371	-0.0102037	-0.0762609	0.0328081		0.283835	-0.103875	-0.0842163	-0.00997296	0.235222	0.0437297
0.0270477	-0.0942011	-0.0155588	-0.0924997	-0.0397958	-0.0394735									0.116818	0.0456225	0.00787736	0.0170496	0.0509786	-0.0750118		0.241485	-0.0983805	-0.00530738	-0.0711006	-0.0596812	0.058687
0.0537247	-0.153264	-0.0724074	-0.103644	0.0902574	0.00606173									0.470358	0.00227901	-0.0933286	0.0461256	-0.0611582	0.0264638		0.143736	-0.0915629	-0.0722683	0.170963	0.0454738	0.0588267
0.0716543	-0.122427	-0.0297478	-0.114281	-0.0618647	0.0342513									0.163449	-0.0237107	0.0837575	0.0337621	0.0296216	-0.0728623		0.189408	0.0688075	0.15347	0.0723126	-0.0726557	-0.100206
-0.0558433	-0.0567602	0.00531183	-0.0832006	-0.133455	-0.164319									0.104919	-0.00964211	-0.00133611	-0.0598831	0.131505	0.0714696		0.267402	-0.10183	-0.0113155	-0.0797709	0.0424665	-0.0903232
0.0593397	0.0338133	-0.0383022	-0.124411	-0.112581	0.163763									0.30276	0.119941	0.260569	0.00511275	0.024991	-0.0791395		0.338797	0.030018	-0.00221517	0.00519894	0.193261	0.046647
0.118101	-0.0171157	0.106566	0.0509973	-0.129747	-0.0856799									0.208372	0.0448538	0.0408228	0.120838	0.0885706	0.00751529		0.164829	-0.0352183	0.141675	-0.0020115	-0.0705818	-0.087244
0.159545	-0.000529306	0.0589734	0.0191725	-0.0986772	-0.0343259									0.202629	-0.0177674	0.13662	-0.0489938	0.0915961	-0.0311477		0.271062	-0.0932773	-0.0774394	0.0961534	-0.0614927	-0.0831899
-0.100215	-0.00538501	-0.0198738	-0.0603107	0.00201523	-0.0229623									0.285567	0.185864	0.190537	0.0481523	0.0597036	0.0722206		0.163866	0.0380043	0.0225919	-0.0645554	0.148522	0.0564459
-0.0481398	-0.167916	-0.137511	-0.0169581	-0.117502	-0.172653									0.260716	-0.076306	0.0711324	0.146623	0.0394822	0.0387573		0.309422	-0.00763861	-0.0757027	0.0238098	0.167327	0.0643343
0.166593	0.14276	0.0598327	0.0868461	0.0525433	0.0648753									0.263802	0.0190148	0.0494382	-0.00341167	-0.0637505	-0.10667		0.264809	-0.100071	0.0659249	-0.0769976	-0.0605585	-0.0859141
-0.0594886	0.0214127	0.0266436	-0.130299	-0.0344534	0.0481974									0.21679	-0.0902459	-0.0797028	0.0179243	0.0480603	-0.0828743		0.24067	0.0344272	0.105569	-0.0221516	-0.00172163	-0.0226511
0.0337404	-0.0768692	-0.0295095	-0.084304	-0.0669564	-0.177848									0.29526	-0.0984428	-0.0808006	-0.00843462	0.0364168	-0.0740552		0.304162	0.0523364	0.0863836	0.0162471	0.0501005	-0.071802
-0.121326	-0.0740347	-0.0816782	-0.116345	0.106937	-0.0713054									0.242818	0.268326	0.0666279	0.155751	-0.0760236	0.0358476		0.316044	-0.126242	0.00651414	-0.0993991	-0.0825033	-0.0197494
-0.0817671	-0.0905635	-0.00116867	-0.14288	0.146927	-0.0872889									0.223092	-0.0108936	0.0334953	0.0888759	0.1763	-0.108921		0.168003	-0.0882026	-0.0659343	0.0120513	0.04592	0.0615933
0.15236	-0.0632309	0.083286	-0.140506	0.0253494	-0.11458									0.174163	-0.0495441	-0.0859094	-0.0184041	0.027253	0.0452842		0.156876	-0.124272	-0.035202	-0.0902027	0.115212	0.0140045
0.0729169	-0.0369197	-0.0522427	-0.120179	0.0513214	-0.122931									0.212373	-0.0423634	0.0842414	-0.0567464	-0.0146694	-0.136681		0.0484828	0.0564578	0.0973312	0.0091741	0.16631	0.0692223
0.0734135	0.0097982	-0.00805622	-0.0401426	0.0156149	-0.0139111									0.271014	-0.0771962	-0.0657596	-0.0627695	-0.0568956	-0.0752165		0.186277	-0.0932204	-0.00183669	-0.00701983	0.131381	-0.0806765
-0.0277954	-0.0568818	-0.0629337	0.00626317	-0.00996018	-0.157219									0.225388	0.0272812	0.147842	0.0350844	-0.0091287	-0.0985958		0.00996865	0.109777	0.0933514	-0.0815999	0.0358816	0.0602993
-0.0859577	-0.0523395	-0.0577064	-0.0611093	-0.0198129	-0.0268089									0.0123143	-0.0363264	-0.00726781	0.080024	0.0265487	0.0443364		0.223627	-0.0187304	0.0016692	-0.0839968	0.0181562	-0.0917292
-0.0735684	0.0492811	-0.0688215	0.0196711	0.0493128	0.0535382									0.154524	-0.00510761	-0.0284008	0.113187	-0.0774579	-0.118428		0.195418	-0.0749519	-0.0688299	-0.0543896	0.169084	0.0814351
-0.0025031	0.130681	0.32422	0.0857625	-0.0405619	-0.0607756									0.0905274	0.168204	0.132693	0.271317	0.195037	0.132094		0.16294	-0.0112611	0.0193461	0.115331	-0.0626883	0.0742373
-0.048321	0.0977423	0.0201255	-0.150534	-0.0704322	0.0765808									0.0512112	-0.0851603	-0.0769432	-0.0478021	0.0559225	-0.135357		0.261151	0.0202159	0.0622831	0.0716661	0.0352097	-0.0871766
0.219013	-0.0335259	-0.00673706	-0.0367032	-0.00166302	-0.029278									0.244852	-0.030126	-0.0794153	-0.00129552	0.0621514	-0.0852627		0.0342336	-0.0270858	-0.0739777	0.0203263	-0.0713668	0.0594759
0.131425	0.13719	0.126422	-0.0220662	0.0229417	0.042131									0.012779	-0.00255252	-0.00511432	0.0408295	-0.0627407	0.107735		0.19797	-0.0379691	-0.0143492	0.00615427	0.123431	-0.0992973
-0.131396	-0.0147682	-0.0129697	-0.0332671	0.0197051	-0.12655									-0.0561587	0.0353937	-0.0525359	-0.030034	0.0328901	0.120222		0.160789	0.0121134	0.0631777	-0.0805631	-0.0836999	0.149585
0.160125	-0.0374341	0.0298907	-0.123548	0.0608971	0.0580219									0.133069	-0.105972	-0.0841502	0.0142087	0.024102	0.0391137		0.281157	-0.109098	-0.107568	0.0648914	-0.0766174	-0.108475
-0.0303344	0.0835612	0.0788575	-0.0136163	0.042276	0.287397									0.35343	0.0966845	-0.028657	-0.00943129	-0.0757391	0.229355		0.106526	-0.0394779	-0.00353044	-0.00383438	0.0291289	0.168132
0.0546822	-0.082376	0.012765	0.00976474	-0.0320698	-0.128665									0.194776	0.0550784	0.112036	0.135644	0.00217327	-0.11713		0.307334	-0.0317457	-0.0887671	-0.0126875	0.161498	-0.071489
-0.035914	0.133795	0.21972	0.0164435	-0.0230375	-0.0743673									0.0499146	-0.0249355	-0.00249822	0.0770949	0.143576	0.043081		0.170687	-0.117393	0.0402757	-0.0366737	-0.000582177	-0.106274
0.132844	0.0201001	-0.0429837	0.02057	-0.0260066	0.150681									0.0411302	-0.0401626	0.0598963	-0.00378479	-0.0745142	-0.087536		0.400509	-0.086676	-0.0773435	-0.0687315	0.0328212	-0.0673206
0.123988	0.048388	-0.0145534	0.0433201	-0.115778	0.0219647									0.134511	0.117182	0.065707	-0.00254342	-0.0687477	0.0135388		0.271066	-0.0888226	-0.0661883	-0.069413	-0.05237	-0.0790867
0.0203847	-0.0896165	-0.0106972	0.0590705	0.0937382	-0.0497945									0.0227594	0.104914	0.183801	0.081618	0.0380786	-0.0994874		0.0267889	0.0414197	0.099916	0.0287452	0.0403203	-0.088151
0.0645421	-0.0425087	-0.0817192	0.0214229	-0.110495	-0.0339011									0.0942098	0.00952909	-0.0764339	0.12956	-0.0736984	0.00430293		0.294329	-0.0257558	0.076281	0.0107796	-0.0573577	-0.0775723
0.208351	-0.04596	-0.103319	0.0253578	0.156766	-0.0250457									0.18966	0.0109967	0.202472	0.155067	-0.0742934	0.0342233		0.255247	-0.0197121	0.000549327	0.102582	-0.0648993	0.0707411
0.0323787	0.0708898	0.205913	-0.0437938	-0.0149764	-0.00682913									0.21717	0.0636532	0.0305203	0.299878	0.202028	0.0304084		0.290757	-0.100324	-0.0871512	-0.00438955	0.0631673	-0.088702
0.0278218	-0.126735	-0.163962	0.105113	-0.0439211	-0.078922									0.295403	-0.0443701	-0.0344016	-0.00595343	-0.0716423	0.0224254		0.185662	-0.0904305	-0.0692239	0.00127762	-0.0538762	-0.0728466
-0.00108895	-0.00773356	0.110509	-0.0652394	0.0276743	0.0597428									0.212553	0.0821393	-0.0174044	0.144301	0.0332433	0.154191		0.111721	-0.0626309	-0.0415569	-0.0891654	0.165104	-0.133552
0.270528	0.0867924	0.0517559	-0.0419315	-0.0422317	-0.0296459									0.329354	0.128831	0.0450522	-0.0916786	0.10476	0.144147		0.174815	-0.0830639	-0.00720001	0.0071372	-0.0648127	-0.0817301
0.153172	0.141885	-0.042894	0.0322547	0.0750305	0.0933278									0.329686	0.0568481	0.0537034	-0.0130333	0.0536914	0.0380624		0.324758	-0.118876	0.0192667	0.0317455	0.0798149	-0.092226
0.301751	-0.0937932	-0.0653275	-0.0624886	0.0191612	-0.0824033									0.261421	0.168774	0.0786327	0.0125597	-0.0591911	0.0444077		0.169648	0.0438333	-0.00152397	0.0103593	-0.0639757	-0.0722924
0.109547	0.00915276	-0.0179355	-0.00807299	0.00299555	0.160912									0.605602	0.483333	0.243423	0.338369	-0.0106456	0.309223		0.154719	-0.0380798	0.0659044	0.082741	0.0434891	-0.0887173
0.113885	-0.0646089	-0.0397952	-0.0153435	-0.0200802	0.242142									0.145195	-0.0369667	-0.0046951	-0.000421005	0.0306501	0.0341588		0.143653	-0.0331779	0.0650973	0.0817869	-0.069216	-0.115453
-0.0194318	-0.133226	-0.0727366	-0.055431	0.0324537	-0.0756064									0.189097	0.0255605	0.00696067	0.0802585	0.128802	0.192145		0.214137	0.109386	0.0101841	-0.0694036	0.152746	0.0615744
0.139895	-0.0919297	-0.116434	-0.135685	0.0271947	0.0411044									0.261978	0.0256522	0.140831	0.0760275	-0.0602574	-0.094392		0.187982	-0.0947822	-0.0834103	-0.0789468	0.0213487	0.0229765
-0.0124611	0.0408646	-0.0711992	0.000798505	0.0254984	0.0234149									0.0452776	-0.0259699	0.00379363	-0.0671342	-0.0667018	-0.0624079		0.0474491	0.0440358	0.090035	-0.0636748	-0.0581283	-0.0930626
0.018254	-0.0436065	-0.0181205	-0.161816	-0.0016495	-0.118796									0.110307	0.0200635	0.0669986	-0.00744964	-0.0645031	0.0514412		0.352567	0.000797699	0.0614197	-0.0459885	0.0446055	-0.111296
0.18807	0.0765705	-0.0356754	-0.0846813	-0.124954	0.00944563									0.323594	-0.0993814	-0.104635	0.0779527	0.236698	-0.100617		0.0721785	-0.0198217	-0.064623	0.0194322	0.0407391	-0.0891066
0.0777764	-0.0696599	0.0921	0.00877127	0.00508164	0.0892967									0.100423	0.031174	0.150976	0.0044742	-0.0444639	0.0582289		0.193987	-0.0546415	-0.0992294	-0.0954743	0.0265764	0.294633
-0.0689342	0.00249309	0.185855	-0.133678	0.0491123	0.111955									0.033112	-0.0457509	-0.0153007	-0.0859534	-0.0613911	0.0297483		0.0267319	-0.0266823	-0.0796573	-0.0809531	0.0529417	0.0432714
0.172054	-0.0487604	-0.0363886	-0.0803189	-0.0510252	0.0212682									0.129	0.172181	0.173297	0.0113095	0.0367663	0.0666434		0.173858	-0.044766	0.0694424	0.171199	0.0180251	0.041444
-0.0694463	-0.0190745	-0.019633	-0.0250853	0.0178376	0.0283835									0.0811586	-0.0167973	-0.0396496	-0.0282594	-0.0807546	0.221861		0.373593	-0.0815724	0.091636	0.010707	-0.0552363	-0.0756525
0.140826	-0.0951496	-0.0916605	-0.0295148	-0.00115665	0.13626									0.316003	-0.00976707	0.0204177	-0.0707201	-0.0610683	0.0566954		0.207664	0.0432787	-0.0849745	-0.0742079	-0.0640641	0.0489774
0.0524037	-0.0850661	0.0129177	-0.00930898	-0.0206342	0.00265427									0.223007	0.0385846	0.0123839	0.098882	-0.0580912	0.34747		0.518848	0.0479584	0.0107589	0.0145895	0.0436071	-0.0571507
0.0139947	-0.0431012	-0.113833	-0.00637369	-0.0230613	-0.116382									0.166214	0.0133681	0.00426002	0.0290648	0.0654622	-0.0239743		0.0756011	-0.0295838	-0.0126393	-0.000783011	-0.0874171	-0.0948921
0.00328304	0.00754138	-0.0289906	0.039905	0.0413561	-0.07099									0.134383	0.0252899	-0.0143449	-0.00306978	0.0242573	0.0397657		0.300674	-0.0350771	-0.0835653	0.100934	0.0444772	0.0832519
0.105309	-0.0269205	-0.120334	-0.0383075	-0.120864	-0.000479405									0.289701	0.105713	0.0410921	0.178502	0.0150186	0.105009		0.154078	-0.0206783	-0.0864529	0.0120545	-0.0591282	0.0409582
0.0615773	-0.0270642	-0.0990009	-0.0836303	-0.0533401	-0.0440602									0.187408	0.0285472	-0.078642	-0.0858694	0.0322287	0.0439149		0.0649859	-0.00684655	0.0324372	0.107582	-0.077204	-0.0931615
-0.0634792	-0.10378	-0.0746454	-0.0968787	-0.0213196	-0.0146209									0.0110657	-0.0352488	-0.0105792	0.00382965	0.0321603	0.0342147		0.221672	0.030781	0.0499303	-0.0880674	0.142962	-0.0992207
0.053211	-0.0022579	0.0248857	-0.0833439	-0.0810017	-0.0744565									0.244515	-0.0244063	0.177198	-0.00178367	-0.0566891	-0.0903036		0.0751431	-0.0836763	-0.0700972	-0.0689622	0.0514709	-0.0754698
0.106203	-0.0595515	-0.166517	-0.0860711	-0.061702	-0.0777295									0.228855	-0.029591	-0.00726819	-0.071966	-0.0519954	0.0258773		0.0634844	-0.0338588	-0.0879987	-0.00617898	0.0304656	0.317202
0.0161322	-0.107849	-0.173935	-0.161812	-0.048052	-0.1016									0.00970028	-0.0999382	-0.0897133	0.131433	0.131325	-0.108147		0.219096	0.061151	0.0950133	-0.0678162	0.154956	-0.073488
0.234695	-0.0163194	-0.0547716	0.00738333	-0.0541001	0.0212382									0.00934852	-0.10374	-0.0170583	-0.0165809	0.0285944	-0.0929697		0.337176	-0.0349035	0.158846	-0.00808088	0.142824	-0.0861806
0.304235	-0.00465161	-0.0525409	0.0190566	0.0978456	-0.068847									0.0433376	0.207578	0.0808009	-0.000179138	0.3167	0.052323		0.1401	-0.0261223	-0.073064	-0.0733222	0.0453993	-0.0690712
0.0516673	-0.000380621	-0.11106	0.19874	-0.0778037	0.0198234									0.340331	0.016317	0.0950533	0.11018	0.0307225	-0.107527		0.304803	-0.0435441	-0.0924993	-0.0808698	-0.0631274	0.175422
0.186072	0.0670448	0.0244889	-0.0587928	0.0291827	0.136101									0.0258645	0.0482382	0.0839832	-0.065405	-0.0506066	0.033532		0.0607147	-0.051949	0.0713301	0.0440089	0.21634	-0.0911437
0.152209	-0.0121856	-0.082204	-0.113665	-0.0400012	-0.0431464									0.290855	0.0420271	0.00341707	0.00700921	0.0323298	0.194682		0.306836	-0.0339279	-0.0151289	-0.00433213	0.0742762	0.161333
-0.0314787	-0.0580293	-0.0269469	0.00731934	-0.0325665	0.0324077									0.117753	-0.034192	-0.0177678	-0.0933228	-0.0570909	-0.0979536		0.204712	-0.0525578	-0.0770338	-0.122927	0.129674	-0.0170871
0.0731038	-0.0821536	-0.0474613	-0.0387172	0.0404868	0.0685424									0.369443	-0.0346037	0.0687404	0.181539	0.135896	-0.0848433		-0.0560518	-0.0231958	-0.0795726	0.0477692	0.0540221	0.0795277
0.024971	-0.133826	-0.149018	-0.000459474	0.0780948	-0.19337									0.0793941	-0.0354694	0.00150949	0.0807169	0.035775	0.0472248		0.534516	-0.0661372	-0.059384	0.0244868	0.0649005	0.0731057
0.194973	0.0432004	0.0388191	-0.109261	0.187408	-0.0407953									0.103194	0.0461766	0.0120385	0.0166602	0.125127	-0.0690029		0.203561	0.0127873	-0.0194895	-0.0824339	0.0551331	0.134818
0.254547	-0.0961603	-0.0871228	-0.0882041	0.0485301	-0.0813217									0.0449861	-0.0558374	0.0454441	0.127747	0.102851	0.0194257		0.133979	0.0374467	-0.00242926	-0.0734137	-0.05736	0.0624004
-0.0521674	0.056244	0.0424006	0.078901	0.051869	0.184348									0.169066	0.0213607	0.0698741	-0.0815612	0.132466	-0.0804232		0.358728	-0.0870636	0.078343	0.0115003	0.259895	-0.0835011
0.265205	0.0354963	0.0491047	-0.0618546	-0.0381764	0.0439506									0.310585	-0.0618308	-0.0402146	-0.100944	0.172139	0.208962		0.217255	0.106633	-0.00732372	-0.0801927	0.132432	0.18386
0.172967	0.027049	0.184194	-0.132391	-0.0458027	-0.0387095									0.289248	0.00118385	-0.0891279	0.00137743	-0.0488708	0.0811085		0.128965	-0.0342032	-0.0153941	0.08472	0.227836	0.0558699
-0.00113927	-0.0157217	0.0681947	-0.0903682	-0.129327	-0.102429									-0.0549214	0.0309163	0.00777069	0.0105956	0.183347	-0.0718174		0.0626141	-0.0282557	0.18193	0.0975246	-0.0443914	-0.0828765
0.0494273	-0.156627	-0.0526939	0.0510873	-0.0419274	-0.0715799									0.25993	0.0542713	0.0408541	-0.0186065	0.00666444	0.00824218		0.38636	-0.0403456	-0.0797956	-0.0787572	0.0252908	0.0498277
0.0528321	-0.0565136	-0.0573482	0.0270201	0.222631	-0.103507									0.218811	0.164206	-0.0746156	0.0994882	0.0313072	0.320964		0.173705	-0.0901531	0.0164321	-0.0728593	0.148234	-0.0685417
0.146711	-0.0565758	-0.025792	-0.028347	-0.086199	0.0232259									0.170302	-0.0371755	-0.093018	-0.0752687	-0.0589868	-0.0868367		0.29616	0.0193431	0.145645	-0.0821999	0.248752	-0.0761521
0.0684983	-0.0265918	-0.00417907	-0.115689	0.0242177	-0.0572236									0.186557	0.0163059	-0.0841603	-0.000822122	0.0295689	-0.0843728		0.0167885	-0.0108976	-0.0749504	0.028616	0.138068	-0.0770063
0.110063	0.00698745	-0.0680527	0.0133391	0.0550849	-0.0272098									0.177687	-0.0301859	0.0701445	-0.0689081	0.127675	-0.0939948		-0.0400253	-0.0932991	-0.0761136	-0.0776295	0.090666	-0.0801294
0.0125581	0.121932	0.0151405	0.0448497	-0.0311365	0.0453892									0.46375	0.160687	0.0115427	-0.0467566	0.130381	0.155871		0.129025	0.0479426	-0.0706188	0.0139408	0.0701904	0.0801119
0.0872727	-0.147395	-0.0617197	0.0241638	-0.0874583	-0.161573									0.153772	-0.110484	-0.0312472	0.073605	0.0948562	-0.115179		0.176958	-0.0307433	-0.00300887	-0.0774036	0.0320649	0.0465281
0.385013	0.0725609	0.0625706	0.0489657	0.00706208	0.0189696									0.258048	0.0556284	-0.0238038	-0.0869403	0.0224069	-0.111616		0.165499	-0.0954781	-0.0849025	-0.0850549	0.144775	-0.0782807
0.174474	0.00930492	-0.160526	0.0696798	-0.0577536	0.0406674									0.0874735	-0.0255091	0.115317	0.0236686	0.0547074	-0.0847132		0.244029	-0.0804684	-0.0661907	0.017597	-0.0434313	-0.0653683
0.0950816	-0.0524912	-0.117669	0.0144574	0.0131049	0.0222802									0.222193	-0.022235	0.000538181	0.0123726	0.0412682	-0.081232		0.108994	-0.0446595	-0.0950683	0.00123314	0.0415589	0.0333153
0.00383903	0.055152	-0.00803848	0.00313149	-0.0283581	-0.0351453									0.173105	-0.00548474	0.0274484	0.0608823	-0.0952971	0.242974		0.195307	-0.0220401	-0.00279527	0.0171215	0.0254053	-0.0845548
0.212301	-0.0616079	-0.0607661	-0.0424228	-0.0702314	-0.0782622									0.227661	0.17868	0.0695453	0.0180491	0.0607371	0.18317		0.248378	0.0471338	0.0857322	-0.0770384	-0.0700193	-0.0844385
0.0128109	0.0455269	0.0181432	-0.0651694	-0.0304055	0.142962									0.122481	-0.0397997	0.0174055	0.0728589	0.0239517	-0.0837295		0.057602	-0.0889794	0.00252501	-0.0873613	0.0621988	-0.0718918
-0.00442409	-0.0510595	-0.0533323	-0.0652042	-0.0931607	-0.120952									0.0978161	0.00188282	-0.0622127	-0.12551	0.115062	0.165764		0.0492374	-0.0235911	0.173043	-0.074021	0.0425391	0.0682155
0.319165	-0.05678	-0.113333	0.0562416	-0.0811661	0.17072									0.10222	0.161044	0.0797335	0.166285	0.12222	-0.104615		0.21831	-0.0918245	0.00314741	0.0104361	-0.0670803	-0.0870471
-0.0208709	-0.134155	0.00357468	0.0225332	0.0101516	0.0134635									0.546722	0.291657	0.0598262	-0.113705	0.135438	0.2106		0.0447211	0.0583962	-0.00511622	0.0100244	0.0101574	0.21303
0.0153907	-0.0192705	0.0463522	-0.0846011	0.016754	-0.0104634									0.0434875	0.050631	0.0111317	0.0275411	-0.0624101	0.0569777		-0.00839367	-0.0153481	0.186038	0.0143755	0.16117	0.0620302
-0.0263027	-0.0067063	0.0561756	-0.0681473	-0.15371	-0.102619									0.16479	-0.0896725	0.000318205	0.0714229	0.130914	-0.0811259		0.243681	-0.0925604	-0.061273	0.101652	0.394209	-0.0710848
0.127567	-0.0663902	0.0772008	-0.0794961	0.0153665	-0.14278									0.03356	-0.0250715	0.00318057	0.0184627	0.0473233	-0.0641292		0.0166984	0.0534946	0.100688	-0.0776327	0.042728	-0.0819012
-0.145234	0.0398365	0.155231	-0.0644086	0.03863	-0.0387651									0.421438	0.0488441	-0.00328323	0.109694	0.110306	0.0202187		0.0202114	-0.0370259	0.141454	-0.00405802	-0.0660959	0.161174
0.0666656	-0.0211087	-0.123803	0.092117	-0.0275484	-0.130876									0.206399	-0.0144356	0.087777	0.0204666	-0.0593196	-0.0672937		0.141596	-0.0381049	0.0656916	0.0280846	0.0206447	-0.0180463
0.0399558	0.0796548	0.0680438	-0.0589168	0.0588386	-0.0175534									0.305846	0.00818919	-0.0973909	-0.0246774	-0.00342025	-0.00581372		0.31862	0.0574821	-0.0689068	-0.06508	-0.0538169	-0.0711039
-0.0951975	-0.051715	-0.0714434	0.00427639	-0.000425383	-0.0590957									0.104502	0.0249004	0.0663152	0.00437709	-0.0550912	-0.0781601		0.131939	0.0236735	0.234802	-0.088108	0.13288	0.0409361
0.334946	0.00877547	-0.0452119	-0.107714	-0.0816831	0.206104									0.233711	-0.011398	-0.0319274	-0.0969661	0.094013	0.124344		0.219631	-0.0272779	-0.0789151	-0.0763391	0.0431032	0.0675868
0.0486098	-0.0448933	0.0352767	-0.140201	0.102767	-0.0956102									0.128816	-0.0929155	0.00864035	-0.00149066	-0.0617623	-0.0775545		0.157105	-0.0960795	-0.0125068	0.00291095	0.125532	-0.105675
0.209251	0.0456048	-0.0315868	-0.0130187	-0.123325	0.124163									0.0470045	-0.034615	-0.00806554	0.155401	0.0190695	-0.108575		0.208175	-0.0864127	-0.0840484	-0.0845449	-0.0549395	-0.0808629
0.131123	0.0269879	0.0325805	-0.0395066	-0.084758	-0.00313758									0.235951	-0.0334432	-0.0108909	0.0030933	0.0276024	-0.0773721		0.0861334	-0.103868	-0.0977403	0.133678	0.0251809	0.0318439
0.0265991	-0.0884119	-0.0751364	-0.155579	0.0319318	-0.175049									0.169259	-0.019606	0.0855415	0.107594	-0.00694919	-0.010704		0.0809504	-0.0267961	-0.0886165	0.135996	-0.0591467	0.057927
0.0686555	0.0158101	-0.018051	-0.144729	0.0676249	0.0801861									0.0936998	0.111429	-0.0245856	0.0577909	0.196934	0.140388		0.209095	-0.0870736	-0.0587318	-0.0626965	0.158562	0.065951
0.43643	0.0262014	0.0713188	-0.102697	-0.00734085	-0.0132379									0.0629831	0.0234882	0.147092	0.080851	0.0247433	0.0161726		0.189866	-0.0230762	-0.0822315	-0.0760534	0.0708931	0.0647915
0.314649	-0.057009	-0.108964	0.157396	-0.122057	-0.0347637									0.408366	0.10153	0.0218361	0.137925	0.00702981	0.222098		0.0555362	0.0476587	0.0912875	-0.0690842	0.153891	0.261442
-0.0672443	-0.056583	-0.0104401	-0.0869088	-0.00411198	0.00586186									0.237697	-0.0762467	-0.062525	0.205293	0.0576025	-0.0709949		0.120992	-0.0245438	-0.00392746	0.0025521	0.0608915	0.0530983
0.179227	-0.14542	-0.0648616	0.0662266	0.063461	-0.0967763									0.120718	-0.101692	-0.0306451	-0.0859126	0.0200856	-0.114991		0.171206	-0.0870331	0.0177541	0.0161377	0.0455775	0.0629504
0.246385	0.0416148	0.0437363	-0.00154052	-0.0224688	0.0747557									0.362629	0.050816	-0.0736171	-0.0798787	-0.0599983	0.0943996		0.116159	-0.089042	-0.0885415	0.0103629	-0.0572334	-0.0907027
0.198219	-0.0281051	0.00305979	-0.0398836	-0.114919	-0.0192781									0.0366316	0.085744	0.145242	0.260181	-0.0633302	-0.0831601		0.175178	0.0693101	0.0548103	-0.10518	0.101401	0.18291
0.270044	-0.056393	0.121761	-0.0345786	-0.073125	0.000363629									0.159145	-0.0903475	0.0101436	0.174348	0.24266	-0.0763509		0.228428	-0.0901443	0.0932551	-0.0813474	-0.0685016	-0.0760331
0.00907909	0.111173	0.182221	0.108051	-0.0323635	0.313747									-0.00298892	0.0964053	0.0810625	0.256701	0.0385627	0.0454112		0.0367104	-0.0151399	0.0261646	-0.0317059	0.0890195	-0.106265
0.171393	0.150342	0.0821039	-0.0639428	0.100885	0.0885486									0.151256	0.0400194	0.114092	-0.0277112	0.0142228	-0.10022		-0.0236432	-0.0377307	0.00328089	0.00284885	-0.0412612	0.054074
0.0393562	0.0162532	0.13173	-0.0732547	0.0845961	-0.0476148									0.195791	-0.0208695	0.0767429	0.166761	-0.0567252	0.0564929		0.132488	-0.0985191	-0.0813299	-0.0771362	0.0417752	-0.0890202
0.0122128	0.0112966	-0.110825	-0.0205398	-0.100394	0.13333									0.299509	-0.0234292	0.0822984	0.0114875	0.0423289	-0.0659007		0.165662	-0.0878745	0.00401754	-0.0773767	-0.066553	-0.0917102
0.11809	0.192123	0.0121387	-0.040061	-0.102148	0.203777									0.181463	0.104285	0.0139711	0.0143161	-0.0559102	0.191777		0.25945	-0.0263592	0.021129	-0.0808067	-0.0542368	-0.0794366
0.101696	-0.086597	-0.0943895	-0.0783913	0.136554	0.0555222									0.147054	-0.0967509	-0.098697	0.00250187	0.0177299	-0.0870575		-0.0137931	-0.0193555	0.0139365	0.105272	0.155988	-0.0886699
0.0412119	0.0115062	0.0116771	-0.0280539	0.0352731	-0.15505									0.0686867	0.0471863	-0.0924991	-0.00969286	0.043364	0.0450532		0.172291	0.0400163	0.0225384	-0.0832709	-0.0633605	0.0550245
0.234758	-0.0975508	-0.111268	-0.0473588	-0.110086	-0.103724									0.0282371	0.211794	-0.0851323	0.000248905	0.139718	0.405452		0.0193801	-0.0914805	-0.000953593	-0.0637364	-0.0623977	0.0589452
0.0948152	-0.0253923	-0.0199019	0.0136974	0.0710692	-0.0870068									0.3757	0.0716908	0.0878537	0.099034	-0.0823687	-0.00194368		0.0881886	0.0279048	-0.0144677	-0.0795035	0.0414552	-0.0859781
-0.162417	-0.0376132	-0.0544562	0.0923162	-0.0285084	-0.188415									0.332709	-0.0453598	-0.0809127	-0.0793037	0.173966	0.00342804		0.392968	0.10843	0.0895733	0.0321378	-0.0494814	0.080053
-0.107038	0.0223769	-0.04434	0.0332456	-0.0236811	-0.0149719									0.278508	0.106747	-0.0126937	0.00702448	0.0319045	0.207546		0.265984	0.0581729	-0.0852956	-0.00146967	0.0532152	-0.0840949
0.0291379	0.00112763	-0.0478992	-0.0417311	0.0255864	-0.0110155									0.283613	-0.089476	0.0927859	0.201746	-0.0500345	0.0510501		0.271537	0.0833328	0.207802	-0.070531	0.0429878	-0.0788631
0.289733	-0.0103109	-0.106901	0.032613	-0.00741018	-0.103754									0.25156	-0.0174597	0.0199975	0.0835452	-0.0650863	-0.0930764		-0.0370657	-0.0920471	-0.00481587	-0.00341283	0.147781	-0.0944493
0.203206	0.0323159	0.0333351	-0.0745188	0.110828	-0.0480046									0.160535	-0.0261355	0.0205642	-0.00488656	-0.0488404	0.307652		0.160814	-0.0421674	-0.0132495	0.0797639	0.130944	-0.0921102
0.166948	0.014868	-0.123744	-0.115372	0.0830301	0.111201									0.112193	0.0718192	-0.0180877	-0.00473992	-0.0718371	0.124624		0.127882	-0.092479	-0.075213	0.00822804	0.0819739	-0.0899201
0.108672	-0.0605843	-0.0256912	-0.0534241	0.0341955	-0.091565									0.178598	0.0303968	0.0821819	0.0187419	0.0447747	0.0741389		0.227164	-0.0993845	-0.00882939	-0.0889347	-0.0576943	0.0700068
0.0663095	0.207595	-0.0684324	-0.130604	-0.035265	0.282901									0.212882	-0.0333983	0.0027597	0.097906	0.0410047	0.0468614		0.0803581	-0.0874112	0.0871837	-0.0607044	-0.0454904	0.0620644
-0.0544462	-0.0424754	-0.0524255	-0.000824899	-0.128955	-0.177425									0.118725	0.0815017	0.282941	-0.00358434	-0.0687348	-0.0954357		0.26839	-0.0328021	-0.00863495	0.0820618	-0.0571784	-0.0707096
-0.0236517	-0.108639	0.052054	-0.0430469	0.137719	0.0432198									0.103439	-0.0933461	-0.00949415	-0.0724656	0.0222819	-0.0961983		0.214859	-0.0298093	-0.0146309	0.164247	-0.064547	-0.0963819
0.0862279	-0.000311738	-0.0810578	0.0647083	-0.0996666	0.0926302									0.0606065	0.0267388	-0.0112164	-0.0710089	0.0343908	0.0263279		0.346068	0.21975	0.0593952	0.0690062	-0.0615265	0.200355
-0.0991222	0.0378808	-0.0116286	-0.0822973	0.0553765	-0.0550491									0.21612	-0.0794349	0.00622399	0.0994671	-0.0519876	-0.0677399		0.0170816	-0.0962395	-0.0870547	-0.0644329	0.0431798	0.0511102
0.203067	0.0117154	0.101502	-0.163805	0.00919571	-0.0567257									0.304086	0.0445793	-0.0788507	-0.0716465	-0.0513264	0.0468403		0.16046	-0.0923018	-0.0211732	-0.00333672	0.130154	-0.0823032
0.100135	-0.0261994	-0.0109993	0.0453336	-0.0277606	0.0339763									0.032958	0.0631731	0.0192745	0.120608	-0.0431403	0.0811225		0.0838746	0.0206244	-0.0943794	-0.0824981	-0.056528	0.0514786
0.0629729	0.0171506	0.0790829	-0.171827	-0.0283017	0.0349086									0.185482	0.141636	0.0163152	0.050787	0.00531144	0.2409		0.135734	0.0445501	0.0538446	-0.11205	0.187881	-0.0889234
0.0913611	0.0333731	-0.0074269	-0.0517107	-0.0692033	0.120938									0.33309	0.0552024	0.187433	-0.0115435	0.0237392	-0.0790337		0.116528	-0.100628	-0.00859418	-0.0838018	0.0371023	-0.0890768
0.16762	-0.0968933	-0.11179	0.00856219	0.106399	-0.0108547									0.0350765	0.0420128	0.0883694	0.288829	0.0216486	-0.0782868		0.249437	-0.0202503	0.106032	-0.0938268	0.146551	0.098448
0.0243344	0.012315	-0.155736	-0.0869995	0.0667487	-0.0361143									0.0856159	0.06386	-0.0238968	0.129284	-0.0720028	0.252474		0.1764	-0.0955515	0.0939858	-0.0870994	-0.0652444	-0.0686883
0.0444908	0.23519	0.199094	-0.0353527	-0.00988967	-0.0407296									0.07958	0.0271604	-0.0769498	4.94835e-05	0.0416866	0.0452979		-0.0262207	-0.0220089	0.0991392	0.203363	-0.06273	-0.0716284
0.0732564	-0.0430494	-0.0719683	-0.13316	-0.042858	-0.0451488									0.21628	-0.0890765	0.00155413	0.092338	-0.0565402	-0.0807764		0.382721	0.0552215	0.0914045	-0.0816622	0.0734768	-0.0903746
-0.0758397	0.0967666	0.0321433	0.0366026	0.0150276	0.096479									0.0831253	0.182963	0.0914271	0.0224165	-0.0635411	0.191576		-0.0188796	-0.0249426	0.0852628	0.0215745	-0.0730728	-0.0881307
-0.000546585	-0.12856	-0.141183	-0.0721207	-0.053146	-0.0790557									0.124957	0.0760814	0.0603422	0.142344	0.0189313	0.0367033		0.155116	-0.0346543	0.00202891	0.0969965	0.0272838	-0.0867244
0.198386	0.0364184	0.1034	-0.128428	-0.11714	0.0363634									0.177926	-0.00386727	-0.0255161	-0.0898841	0.0119239	0.0142193		0.214019	-0.044007	0.0734993	-0.000120647	-0.0641135	-0.110624
-0.0432571	-0.044729	0.132038	-0.116983	-0.0291828	-0.128436									0.0278572	-0.0304367	-0.0731902	-0.0738266	-0.0627191	0.0379423		0.115686	-0.071268	-0.0927192	-0.0130755	-0.114865	0.0249233
-0.0919326	-0.0539617	-0.0817913	-0.123263	-0.100905	0.20137									-0.054817	0.105134	-0.0223146	-0.00218243	0.193616	0.246305		0.238611	-0.0970854	0.0660519	-0.0918598	0.0323941	0.167485
0.0984154	0.0219893	-0.0395157	-0.140936	-0.019216	0.0372213									0.255598	-0.0365352	-0.0316938	0.134017	0.0221016	0.0335873		0.33685	-0.0763299	-0.0758472	-0.0510842	-0.0506263	-0.0611867
-0.00310116	-0.0955981	-0.144368	-0.123774	-0.0982641	0.0570485									0.0546649	-0.0100321	-0.0806365	0.159455	0.179575	0.200842		0.332072	-0.111184	-0.0260874	-0.106145	0.104233	-0.115556
-0.0564994	-0.101407	-0.145477	-0.116593	-0.027113	-0.0354377									0.115455	-0.0758976	-0.0665447	0.00789408	0.0742477	-0.0718117		0.217506	0.0117108	0.0715812	-0.00474318	0.0252992	0.174534
0.0144844	0.0119605	0.0296078	-0.0834095	0.0451231	-0.0737524									0.397101	-0.0776235	-0.0581211	-0.0453753	0.0071782	-0.0175654		0.167422	-0.116825	-0.020684	-0.0331491	0.0602053	0.0127729
0.0316556	0.142249	0.0564718	0.012483	0.0342452	0.0401091									0.174094	0.0222363	0.146266	-0.006679	0.045842	0.0426977		0.428859	-0.09025	-0.0831891	-0.0655608	-0.0522601	-0.0687013
0.119516	0.0667756	-0.0172828	-0.0974493	0.094116	0.101134									0.00813512	-0.03793	-0.00833966	0.005985	0.127525	-0.0865335		0.0909311	-0.0304102	-0.0735201	-0.0775487	-0.0678827	-0.0781047
-0.0987207	-0.169409	-0.101737	-0.0966312	-0.0716959	-0.149354									0.389153	0.0189803	0.0547448	0.0751387	0.0280848	-0.0732838		0.137368	-0.0190914	0.000235913	-0.0814453	0.153507	0.055802
0.0307876	-0.00606243	-0.0442301	-0.0206369	0.04896	-0.164495									0.0253005	-0.0389095	-0.0961125	-0.104957	0.207214	0.0158273		-0.0118148	-0.0418351	-0.00629613	-0.089257	0.0403405	0.0470625
0.0327041	-0.0624019	-0.050157	0.0425334	-0.102629	0.200584									0.330288	0.00233609	-0.0306255	-0.0933381	-0.0783284	0.00898077		0.167815	-0.0827141	-0.0722138	-0.0667715	-0.0588677	-0.0710946
0.0389633	0.0527173	-0.102728	-0.124724	0.0244415	0.125361									0.278152	0.0166499	0.0168343	-0.105674	-0.0869431	-0.0136093		0.220923	0.0399032	0.0726779	0.0014667	0.269473	0.0423502
-0.0316874	-0.0547567	0.097766	-0.034393	-0.0166501	0.0312657									0.369073	0.143758	0.101054	0.0558035	0.0209369	0.120494		0.163549	0.0402764	0.0815764	-0.0740657	0.244111	0.0532886
-0.0267018	-0.12251	-0.0510301	0.0421814	-0.109798	-0.166835									0.214988	0.134838	0.13765	0.0532672	-0.0939061	0.121766		0.315113	-0.0215112	-0.0725455	0.0244883	-0.0656476	0.33375
0.117904	0.153127	0.109736	-0.101892	-0.0848504	-0.131452									0.27404	0.034718	0.0808809	0.0684546	-0.0630004	0.114268		-0.0521765	-0.0824117	-0.0780922	0.00696952	0.0652317	-0.0718454
0.137813	-0.142714	-0.0684223	-0.112447	-0.097259	-0.126885									0.230951	0.0692442	-0.0837177	-0.0854732	0.0403406	0.13482		0.0713334	-0.10913	0.0526853	0.0817326	0.0258443	0.155671
0.0103232	-0.0684174	-0.136517	-0.145369	0.0364924	-0.179387									0.0490121	0.178596	0.032196	-0.0211519	0.0274928	0.117638		0.424062	-0.0441093	-0.029114	0.0495934	0.0531891	-0.104947
-0.0588037	0.0241434	0.0923283	-0.0111707	-0.0261667	-0.0389677									0.190645	0.0670494	0.125784	-0.0844626	0.397291	0.0271269		0.226899	-0.06955	-0.110521	-0.103276	0.0768115	-0.0221581
0.00283884	-0.0587713	-0.0902947	-0.0806718	0.0510133	-0.166712									0.110573	-0.0583261	-0.0363472	0.0800523	-0.0689554	0.0358363		-0.0928701	-0.0131012	-0.0846214	-0.0784064	0.0522046	0.210088
-0.0577903	0.0429587	-0.0434542	-0.0909858	-0.00878249	0.00813469									0.263931	0.0625583	0.179876	0.0459672	-0.073304	-0.104776		0.35375	-0.035025	-0.0139347	0.000528223	-0.0581099	-0.0876372
0.175778	-0.0133129	-0.0733027	-0.0544491	-0.0271091	0.173036									0.0507534	-0.105397	-0.0186769	-0.0178911	0.197231	-0.102374		0.280027	-0.0372599	0.0796884	-0.00504393	0.0626102	-0.0752298
0.423118	0.0112914	0.128209	-0.019716	-0.0844356	-0.10108									0.149001	-0.0978437	-0.0888561	0.0780015	0.0255247	-0.0943954		0.313057	-0.0223472	-0.0814536	0.0129087	-0.0541049	0.0548821
0.216233	-0.0909772	-0.0820565	-0.0859064	-0.0826717	-0.104966									0.209847	-0.0262829	-0.0032014	0.00753276	0.134586	-0.0726407		0.233063	-0.0782952	0.00217729	-0.0812283	0.0447991	-0.0618445
0.0175761	-0.103731	-0.0689826	-0.0565633	0.0502649	0.179172									0.0746883	0.00969551	0.0529403	-0.0278188	0.179341	0.124353		0.285419	0.0176031	0.0750416	-0.0864875	0.126114	-0.101821
-0.00719664	-0.097911	0.0351489	0.0201892	-0.0119594	-0.0865341									0.0607161	0.0424787	0.00711465	-0.0772637	0.029683	0.0413326		0.15405	-0.0344262	0.0795296	0.0127546	0.2419	-0.0729534
0.0884507	-0.052689	-0.074776	-0.146518	0.00743829	-0.114186									0.34376	-0.104321	-0.0844058	-0.0031865	-0.0602639	0.0270023		-0.0778265	-0.0430288	-0.0890203	-0.00172885	-0.058349	-0.0672142
0.216569	0.0275457	-0.0564613	-0.0390935	-0.0826656	-0.0102025									0.264387	-0.102677	-0.0814934	0.119063	-0.0589006	-0.0904869		0.0563426	-0.0976627	-0.0765377	-0.0694137	-0.0553121	-0.079523
0.236995	-0.0139103	0.044862	0.00350908	0.0943262	0.149383									0.100632	-0.0205017	-0.00125634	0.0149392	-0.0592302	0.0606603		0.124635	-0.109842	-0.0155568	-0.0753119	0.0322601	-0.0858272
0.0011264	-0.144259	-0.0686828	-0.143007	-0.0354627	-0.0944636									0.0651127	-0.092615	-0.00496644	-0.0033878	0.0410273	-0.100277		0.225295	-0.106932	-0.0884793	-0.0696495	0.029293	0.0694125
0.147875	0.118124	0.322012	-0.0384053	0.0928152	-0.101514									0.0699356	0.221638	0.114323	0.0563437	0.0176501	0.0392398		0.257648	-0.0776334	-0.0784169	-0.0883656	0.137823	-0.0867473
-0.0722233	-0.129912	-0.0541706	-0.0059024	-0.040351	0.0150312									0.100397	-0.10187	-0.0903779	0.14872	-0.0720728	-0.0878066		0.0426363	-0.0158741	0.0179122	0.104026	0.156859	-0.0787879
-0.0550101	-0.084961	0.201249	-0.111484	-0.116535	-0.151526									0.0873494	0.100923	0.294569	0.0471854	0.000454745	0.102271		0.103983	-0.0186676	-0.0705576	0.00315063	0.0306652	0.0481706
0.096084	-0.113625	0.0195256	0.0364701	-0.115442	-0.0638258									0.191014	0.114061	-0.0240981	-0.0976951	-0.0702983	0.132118		0.228496	-0.0854061	-0.0809285	-0.0606858	0.0587085	0.0768525
-0.0511213	0.0691632	-0.123175	-0.119402	-0.101117	-0.0224528									0.146419	0.0482879	0.0293112	-0.0386071	0.168706	0.115409		0.39035	-0.000295111	-0.0306435	0.108216	0.000254924	0.0161775
0.139255	0.141912	0.176432	-0.0769881	-0.0632397	0.127174									0.316523	0.105134	0.0142118	0.199559	0.139997	0.0457643		0.276452	-0.0925959	-0.0842629	-0.0614978	0.0647711	-0.0800515
-0.0495797	-0.041108	-0.129778	0.157851	-0.0213261	-0.155429									0.197331	0.087248	0.0709869	-0.00013421	0.0236225	-0.0728377		0.238592	-0.0293874	0.0118799	-0.0873284	0.0444317	-0.0729198
0.237836	-0.101726	-0.104312	-0.0832371	-0.0758865	0.029976									0.0579264	-0.0413756	0.127878	-0.00306818	0.0317038	-0.0961633		0.25523	0.0802024	-0.00749875	-0.0774305	0.0553745	0.159462
0.0842653	0.0237114	0.065982	0.0418163	-0.0247021	0.154435									-0.0254909	-0.0225428	-0.018304	0.0153723	-0.0772174	-0.0856656		0.109683	-0.0366056	-0.000504171	-0.0836005	0.0373334	-0.0960022
0.0119228	0.0859493	0.0880021	0.0597011	0.0493884	0.136718									0.167378	0.0963978	0.146376	0.0782579	-0.0820588	-0.0851364		0.312122	-0.0343977	-0.00491401	0.0352682	-0.057528	-0.0943688
0.312389	-0.0838862	0.0168268	-0.0742185	0.054069	-0.0709947									0.288067	0.0632301	0.0346332	0.10958	0.0305569	0.152758		0.0331224	-0.0477185	-0.0133748	-0.00571642	0.0324088	-0.105092
0.00838424	-0.0767148	0.0223557	0.0664491	0.128396	0.0222033									0.283136	0.0373138	0.158115	0.025636	0.129932	-0.0795738		0.112048	-0.0436157	-0.103009	0.0721924	0.0181899	0.00593643
0.227722	0.0711691	0.0542598	-0.0970259	0.257424	0.112191									0.138863	-0.116012	0.051687	-0.0902253	0.236227	0.0188052		0.374761	0.00721829	-0.112212	-0.0152691	0.0149549	0.13502
0.0346429	0.0519765	-0.0343688	-0.0856085	0.0236529	0.0226899									0.198494	-0.0342789	0.0629464	-0.0798657	0.126864	0.0149851		0.0516266	-0.0677958	0.00972041	-0.0987852	-0.0111689	-0.099434
0.0489993	-0.13348	-0.114097	-0.108274	-0.0896786	-0.121151									0.120182	0.023325	-0.0782831	0.0357274	-0.0559067	0.138899		0.110213	-0.0892128	-0.0850818	0.0192694	0.0386782	0.0948718
0.0369648	0.022776	0.0269337	-0.0254029	0.0895295	-0.147796									0.233264	0.142036	0.0704181	-0.0779273	-0.0560802	0.167155		0.258711	-0.0899706	-0.0652066	0.0257745	-0.0417595	0.0846611
-0.0939629	-0.0847703	-0.143891	0.114663	-0.0468674	-0.0282807									-0.00625156	0.057173	0.0332712	-0.0977049	0.104546	0.0226063		0.218464	-0.0555798	-0.025321	-0.0211896	0.00603971	-0.0985078
-0.0835334	0.0301828	-0.0456048	-0.0462389	-0.0552953	-0.0697431									0.0777419	-0.0971916	0.0151226	0.104914	0.0414802	-0.0689344		0.205236	-0.015916	0.0765682	-0.0728285	-0.0626612	-0.0781797
-0.0387342	-0.00384028	0.0621284	-0.00885803	0.0361527	-0.028649									0.36245	-0.0453213	-0.00849682	-0.010318	-0.065789	-0.085304		0.253083	-0.0530748	0.0605111	0.062032	0.0216914	-0.105547
0.255818	0.0144046	-0.126491	-0.0479602	-0.102803	0.221176									0.0748418	-0.0808493	0.0225943	0.0253219	-0.057726	-0.0793245		0.266515	-0.125674	0.0299068	-0.0291411	0.00966141	-0.128399
0.242702	0.111723	0.0111395	0.102534	0.0379699	0.19768									0.251912	0.187102	0.276504	0.00372918	-0.0618666	0.0516227		0.186103	-0.0118506	0.088884	-0.0681945	0.0546227	0.0506363
0.0097419	-0.0520273	-0.016773	-0.0369705	0.00181929	-0.0967319									0.159784	-0.0447208	-0.0984046	-0.01393	-0.076399	-0.0988255		0.0743202	-0.101475	-0.0751097	-0.0660088	-0.0628874	-0.0838803
-0.0304976	-0.0506917	-0.0544822	-0.0584315	0.0559605	-0.0397447									0.0122463	0.0195323	0.0660694	0.0714256	0.223242	0.285073		-0.150538	-0.0203919	-0.0138268	-0.0705287	-0.07438	0.0782158
0.237696	-0.0290446	-0.049425	-0.0427091	-0.0918892	-0.0139767									0.058985	-0.0924545	-0.0873997	-0.0656542	-0.0515329	-0.107919		0.184061	-0.0465494	-0.112528	-0.109528	-0.0466935	0.210898
-0.039928	-0.00679636	0.022315	-0.120535	-0.0543451	0.0772853									0.0730848	0.0101835	-0.0263719	0.0581432	0.0220786	0.146616		0.0677304	0.037888	-0.0175738	0.00831938	0.0262085	0.052297
0.0674612	0.079012	-0.0304409	-0.00252824	-0.0860059	0.0675889									0.00758005	0.0669561	-0.0892866	-0.0106523	0.0525647	0.130192		0.010487	-0.0929551	-0.0915859	0.0232554	0.125014	-0.186566
0.339214	0.072393	0.031151	-0.122466	-0.110672	-0.0490807									0.213268	0.0277268	-0.079999	-0.0779314	-0.0740869	0.029922		0.052068	-0.0763062	-0.0396933	-0.0147026	0.0171757	-0.156385
0.274875	-0.0544885	-0.00817826	0.0476448	0.0508461	-0.150948									0.261212	-0.0075571	-0.0289206	0.129105	0.0250862	0.0171539		0.306375	-0.0285225	-0.0057789	0.0191611	0.0153949	-0.0429822
0.0925284	-0.058892	-0.058682	-0.0458984	-0.118689	0.0768684									0.194752	0.0111845	-0.00763472	0.059108	0.120624	0.0397638		0.099044	-0.0938146	-0.032001	-0.0388747	0.0601121	-0.100483
0.055473	-0.00951309	-0.0938131	-0.0168934	0.0381463	-0.0219746									0.00285788	-0.102051	0.000680788	0.00247483	-0.0677881	-0.0788474		0.0207516	-0.0870296	-0.159365	-0.0874185	0.0781474	-0.0853592
-0.135223	0.115989	0.156238	0.119994	-0.0619134	-0.0742867									0.223809	0.0909521	-0.00524548	0.0148527	-0.0524919	0.183801		0.0329664	-0.00365445	-0.0406085	-0.0965584	0.179526	-0.08825
-0.0344203	-0.0429535	0.0129048	-0.0675204	0.126916	-0.112015									0.0745756	-0.0530719	-0.105042	-0.0865587	-0.0855454	-0.103941		0.215805	-0.122805	0.017792	-0.136056	-0.113098	-0.151331
0.159061	0.0243138	-0.0218106	-0.0201012	-0.108256	0.156681									0.0451983	0.0180004	-0.0865347	0.00203487	-0.0705909	-0.0970067		0.20849	0.0476276	-0.0739165	-0.0428087	-0.115037	0.131417
0.181036	0.126521	0.0403739	-0.0896851	-0.0971735	0.118611									0.0498331	-0.0311676	-0.00735548	0.0709327	-0.0594141	0.0342086		0.160002	-0.0664317	-0.0147172	0.0461421	0.0246597	-0.0367615
0.166571	-0.0795465	0.00349628	-0.106248	0.0880996	-0.126614									0.12506	-0.10078	-0.00628876	0.0628726	-0.0729801	-0.0821111		0.169961	0.0730827	-0.0133043	-0.0776341	-0.0787449	-0.114401
0.128725	-0.00442181	-0.0278233	-0.068445	0.0731065	0.0912487									0.0134363	-0.0852543	0.00846222	0.00368505	-0.0663168	-0.0899154		0.278809	-0.172263	-0.0701171	-0.0757004	0.108426	-0.0628745
0.238698	0.0762191	0.128943	-0.051096	-0.101552	-0.0565155									0.0905604	-0.0707714	-0.0430202	0.102262	0.0691494	-0.00519916		0.0935345	-0.113594	-0.0681534	-0.0556729	0.0463282	-0.04346
0.0140297	0.0146091	0.0330374	-0.0250945	-0.0548833	-0.0643595									0.376967	-0.0296367	-0.0785569	0.0771408	0.0391283	-0.092986		0.0520468	-0.0756319	-0.0153857	-0.0577838	0.0370553	-0.0992986
0.0631245	0.100875	-0.00879301	-0.121881	0.0271012	0.228367									0.17906	-0.095178	-0.0775399	0.015506	-0.0707249	-0.0741741		0.0497153	-0.0543098	0.10255	0.0556863	0.0511155	-0.0400504
0.0243301	-0.112705	-0.0373732	0.0422133	0.0907807	-0.125022									0.287943	0.108631	-0.0209576	0.044907	0.00417882	0.130024		0.148164	-0.154267	-0.0407503	-0.0650855	-0.100365	-0.126532
0.0329166	-0.0653974	-0.0392401	0.0530946	-0.0888061	-0.00019648									0.138468	-0.077683	0.0121365	0.180272	-0.0692556	0.0660951		0.222699	0.0500801	0.136965	-0.0668915	-0.0421475	-0.105441
0.279221	0.0766137	0.0138619	-0.157556	0.0522862	0.125452									0.050601	-0.0575929	0.0392626	-0.0894052	-0.0751597	0.207388		0.0198904	-0.0593627	-0.092238	-0.0675729	-0.033736	0.0345632
0.020153	-0.132217	-0.103583	-0.130628	0.13421	-0.185991									0.261242	0.0603598	0.0408064	0.052867	0.0204623	0.0136238		0.126422	-0.106837	-0.0890198	-0.00345951	0.203168	0.139595
0.181627	-0.163177	-0.0809755	-0.0614362	0.237126	-0.143957									-0.028277	-0.0494055	0.124252	-0.0129906	0.203375	-0.0992509		-0.0549356	-0.0532543	0.0455305	-0.13546	-0.0713305	0.0802085
0.193762	-0.0243011	0.0598775	-0.0642238	0.155578	0.0122615									0.12566	-0.0336945	0.168144	0.0844897	0.0245872	-0.0709866		-0.145004	-0.0275268	0.0807288	0.0129941	0.0677643	0.00113423
0.238304	0.153095	0.0823151	0.0514219	0.026573	0.111471									0.135545	0.0347498	0.0403359	0.0801431	-0.0663	0.0684885		0.0519742	-0.00486606	0.0338887	0.0387535	0.18671	0.0637124
-0.0764974	0.123907	0.0417335	0.00358548	0.0656861	-0.081881									0.330869	0.143803	0.0876568	-0.0739379	-0.0563688	0.309195		0.207874	-0.0126536	0.105606	0.0672167	-0.105315	-0.127515
0.0414841	-0.0280644	0.0396636	-0.0807415	0.0938233	0.0223237									0.158381	0.150648	0.142851	-0.0010341	-0.0475325	0.160483		0.0746566	-0.0504144	0.126176	-0.0900255	0.087085	0.112058
-0.0541424	0.137761	-0.0219811	0.065767	-0.0789986	-0.125952									0.175026	0.0582027	0.0567326	-0.0787824	0.0245413	0.0197579		0.00494262	-0.057732	-0.0596128	-0.156681	0.0771548	-0.160918
0.077161	-0.0358602	0.0895537	0.0185657	0.00164976	-0.0481572									0.275619	0.0583863	0.111078	0.0621269	0.00985578	-0.0780162		0.0658782	-0.110795	-0.0836531	-0.0308263	-0.0602697	-0.108844
0.104377	0.135871	0.0258015	0.09115	-0.0939222	0.219844									0.299895	0.188654	0.188044	0.0967309	-0.0565284	0.0737234		0.0988948	0.0535519	-0.000679663	-0.158392	-0.0764671	0.0444536
0.180788	-0.0514379	-0.0583131	0.094405	0.0733844	-0.0159732									0.296451	-0.0410361	-0.0859034	0.0671367	0.0259026	-0.0856804		0.209883	-0.00810038	-0.0266378	-0.0741087	0.0372798	0.0587743
0.00387977	-0.135545	-0.0507523	-0.0513403	-0.0164639	-0.130222									0.201613	-0.0460443	-0.00811574	-0.0845797	-0.0594684	-0.07958		0.14484	-0.171815	0.0272159	-0.0483964	-0.0555218	-0.137075
0.112229	-0.0710632	-0.0608167	-0.10345	0.0164617	-0.0995566									0.191805	-0.0169466	0.0963735	0.105272	0.27504	-0.0760293		0.290767	0.0252807	0.123368	-0.131152	0.0330267	0.0740456
-0.0632341	-0.084026	0.00514756	-0.0687311	0.0123649	-0.0392826									0.326744	-0.0963547	-0.0134662	0.16298	0.124439	-0.0865239		-0.0712975	-0.117578	-0.117183	-0.125177	0.15344	-0.135606
0.0744874	-0.0472163	-0.0859526	-0.118804	-0.101593	-0.21215									0.0886661	-0.035685	-0.16252	0.119695	0.0902354	-0.0651285		0.174107	-0.144709	0.0132425	-0.0395902	-0.100613	-0.142208
0.0648122	0.0685676	0.0544838	-0.00218458	-0.0151746	0.0852325									-0.00944121	-0.0655175	-0.0555671	-0.0721179	0.150273	0.0253404		0.309329	-0.0892646	-0.0597871	0.081722	0.0686649	0.192615
4.42218e-05	0.0186652	0.00206962	-0.109249	-0.113235	-0.0155661									0.112048	-0.0617516	0.020032	-0.093821	-0.0656377	-0.0025159		0.0970981	-0.0488684	-0.00859035	-0.0364747	-0.0351424	0.106923
0.0749498	-0.10455	-0.112355	-0.109104	-0.0585806	-0.0977473									0.127277	-0.0428083	-0.0616965	-0.118794	-0.0171626	-0.00757391		0.08776	-0.0615423	0.0298916	-0.0410892	-0.0499853	0.0356224
-0.0138577	-0.0115084	0.0976936	-0.0259665	0.0305743	0.0573954									0.153537	-0.143051	0.0160314	-0.0458651	-0.100303	-0.0427109		0.0823416	0.0166352	0.113813	-0.096535	-0.0204748	0.0268524
0.13609	-0.064175	0.058632	0.143057	0.000863958	-0.145507									0.064481	0.104963	-0.0957368	0.00246942	0.0881316	0.158911		-0.0223432	-0.0768852	-0.0842133	-0.0519241	0.047705	-0.0994305
0.02592	0.243586	0.0231677	0.0299994	-0.0430229	0.170593									4.62384e-05	0.0955304	0.128833	-0.0372832	-0.0234888	-0.00605767		0.235583	-0.0186117	-0.0128884	-0.0694668	-0.0566004	-0.151933
-0.131551	-0.0488098	-0.100979	-0.00965058	0.0675068	5.04016e-05									0.152641	-0.0481128	0.00805461	-0.101918	0.0501902	0.01976		0.136436	-0.138024	0.009372	0.0961828	0.0567539	-0.169976
0.157804	0.0710689	-0.0106388	-0.0761059	0.0515349	0.0333715									0.0704513	-0.0899398	-0.0274476	-0.116031	0.0550897	-0.0312647		0.0318678	0.130419	0.0320751	-0.0635847	-0.0570633	0.360356
0.270627	0.0376162	-0.0417202	0.0847692	0.0708316	-0.00137801									-0.0125628	0.0357593	-0.0228891	0.0462	-0.0164312	0.0513795		0.398466	0.0282069	-0.0806313	-0.00588394	-0.113287	0.0619695
0.19824	-0.136225	-0.0224596	-0.143254	0.0116081	-0.213393									0.253649	-0.0732183	-0.0822322	-0.129759	0.169544	0.0403162		-0.107744	-0.114966	-0.134017	-0.0059887	-0.0544205	0.0445192
0.221977	0.05874	0.0625018	0.0154145	-0.0261471	0.183359									0.00444889	-0.059407	0.00518304	0.0221638	0.0584552	0.012378		-0.0480628	0.0260556	-0.00588996	-0.0153898	0.0870317	0.249853
0.0969862	-0.00380785	0.0224825	-0.143493	-0.0484726	0.195506									0.292612	-0.062758	-0.061372	-0.0912527	0.0429785	-0.054216		0.175734	-0.117139	-0.0649833	-0.057522	-0.00777075	-0.0979514
-0.0209033	0.0874706	0.10305	-0.101767	-0.0187431	0.0840732									0.273497	-0.148148	-0.0651883	-0.0905574	-0.0751456	-0.190431		0.0766623	-0.0584836	-0.104345	0.0193392	0.084786	-0.0142329
-0.0328285	-0.0112432	-0.0152559	-0.062853	-0.03191	-0.0494113									-0.0543696	0.168712	0.00934789	0.0724835	0.191992	0.193239		0.0126537	-0.0386793	-0.0547894	-0.0254734	-0.0218714	-0.0676109
0.013605	-0.0332826	-0.0693605	-0.0360596	-0.00782204	-0.0248321									0.200724	-0.0934004	-0.159026	0.0862577	0.0191437	-0.176608		0.0513373	-0.119288	-0.0768462	-0.00998789	0.120127	-0.0983902
-0.109357	0.110813	0.067398	-0.0673803	-0.0516922	0.0901479									-0.0805356	-0.00987534	-0.00911273	-0.133331	0.0512586	0.0193218		0.0925641	-0.087673	-0.153045	-0.0736557	0.0789817	-0.0527398
0.058983	-0.114758	-0.108339	0.0196704	0.0301139	0.0212533									0.019435	-0.12035	-0.0565698	0.168776	0.0123957	-0.193152		0.221888	-0.124323	-0.139131	-0.00569384	-0.0382799	0.0409696
-0.0163087	0.0546202	-0.0248106	-0.0892793	0.0697071	0.022111									0.251002	-0.0591562	-0.0273151	0.00737845	-0.0416756	0.0727122		0.0674871	0.0214827	0.0402097	-0.0889869	0.00444938	0.00208837
-0.0789025	0.0668198	0.123989	-0.0535213	-0.0686447	0.0440388									0.116463	-0.0896516	-0.0906315	-0.0228018	0.0675938	-0.0549781		-0.0395593	-0.0323741	-0.0949915	0.0128384	0.207974	0.0804772
0.0225353	-0.146835	-0.0683637	-0.0688734	-0.0250216	-0.170138									0.0716033	-0.210742	-0.136884	0.122822	0.197822	-0.108086		-0.0218172	-0.148905	-0.107372	-0.0702969	0.0188105	-0.109976
0.103302	-0.0047739	-0.00481978	-0.0559413	0.138109	-0.124212									0.173307	-0.0447369	-0.0348432	0.0198673	-0.137847	-0.170444		0.0586189	-0.0728479	0.0524227	-0.160809	0.0344673	-0.113874
0.0998509	-0.117397	-0.110053	-0.0090666	-0.0978875	-0.104596									-0.0598451	-0.0169849	0.021536	0.0270046	-0.123346	-0.00369575		0.0491397	-0.077778	-0.0181475	0.0868168	-0.0421819	-0.0932551
0.196689	0.0566252	0.00378809	-0.0202189	0.0355665	0.0440909									0.228824	-0.0698515	-0.00444377	0.0568191	0.037271	-0.0427974		0.123139	-0.0588603	0.00219099	-0.145517	0.00402086	-0.0398875
-0.0834054	-0.0730681	0.0285434	-0.0878271	0.00926488	-0.159668									0.10526	-0.0162071	-0.0224588	0.041118	0.0568483	0.145423		0.228936	-0.0142736	0.128605	-0.0779601	0.0366749	-0.142232
0.176779	-0.0278225	0.0277002	0.0940027	0.107194	-0.0086647									0.123819	-0.0928641	-0.0575878	-0.0389092	-0.0517327	0.0269476		0.0601688	-0.0986714	-0.0665709	-0.0855027	-0.0629211	-0.160899
-0.0484211	-0.0196284	0.0959546	0.0882147	0.156051	-0.0835745									0.22464	0.147287	0.138934	-0.0361958	-0.0580225	-0.0865284		0.0503301	0.0548559	0.0350606	0.161008	-0.060911	-0.00876471
0.116292	0.0260764	0.166479	-0.136531	0.0423594	-0.0242966									0.0589767	-0.00638113	0.0491847	0.0115405	0.0527625	-0.00943618		0.241551	-0.0812009	0.00769458	0.029068	-0.0263136	-0.141226
-0.0511999	0.0348655	-0.028999	-0.0927839	-0.0533081	0.212844									-0.0919596	-0.0143401	-0.106168	0.0192243	0.0545854	0.0218066		0.0229481	-0.108608	-0.0789604	-0.121382	0.00156185	0.1474
0.248116	-0.0892017	-0.00613877	-0.054096	-0.00408269	-0.142731									0.182107	0.0238648	-0.00353781	-0.0131398	-0.0185384	0.190645		0.111953	-0.00435452	0.0782689	-0.107212	-0.145003	-0.0893169
0.0448326	-0.124929	-0.113478	-0.0309268	-0.0114669	-0.126055									0.0902635	-0.0935022	-0.0253828	-0.100385	-0.0522273	0.0212484		-0.0285171	-0.0240224	-0.0652231	-0.0546742	0.14189	-0.0941155
-0.0975581	0.0373595	0.0928927	-0.0144431	-8.22956e-05	-0.0940182									0.00793183	-0.0202638	-0.0632383	-0.0794305	-0.0693174	-0.190999		-0.0541575	-0.0380406	0.0435013	-0.0308702	0.077794	-0.0334155
0.0416711	0.0884471	0.116824	-0.125854	0.0186608	0.102562									0.102237	0.175596	0.12919	0.0815064	0.114536	0.211826		0.282152	-0.0921319	-0.0473268	-0.131951	-0.0392468	-0.15074
0.0656579	-0.0300729	-0.0586637	-0.0306123	-0.109111	-0.00698734									0.105224	-0.0464474	-0.0724973	0.0292869	-0.0648775	0.11285		-0.0924639	-0.103381	0.00360765	-0.053497	-0.0342339	-0.150288
0.0238827	0.0321143	-0.0481486	-0.00694704	-0.0220496	-0.0717272									0.314844	0.0270173	0.0548461	0.106549	-0.0184372	-0.139337		0.0140181	-0.100681	-0.102205	-0.0287418	0.295028	0.0106715
-0.0859327	-0.0288759	-0.138824	-0.00829834	-0.0508952	0.0457171									0.0621801	0.0423559	0.0590577	-0.0511796	0.0427235	0.0868954		0.25768	-0.0112505	-0.110382	-0.0367365	-0.0151808	0.000627009
-0.0398029	-0.0397245	-0.00657973	-0.053884	-0.0277587	0.0683909									0.0676448	-0.0791314	-0.0834131	-0.0440128	-0.0773518	-0.104221		0.488907	-0.0414747	0.011537	0.0207512	-0.0940749	-0.0580842
0.271564	0.0103618	0.060576	-0.116046	0.119411	-0.0313773									0.154055	-0.0306834	0.0775179	0.0570516	-0.0334426	-0.023742		0.196482	-0.0636814	-0.010765	0.00285475	-0.011235	-0.175612
0.0494787	-0.0997501	-0.0908629	-0.000947031	-0.0722485	0.0316997									0.0978181	-0.152355	-0.0736627	-0.0497874	-0.03271	-0.208287		0.0677765	0.0268551	-0.0432553	-0.0697806	-0.0933884	0.090796
-0.0175996	0.0437168	0.059296	-0.0665881	-0.00499319	0.10431									0.158163	0.0360927	-0.0156089	0.0427859	-0.0510558	0.10521		0.229495	0.0267402	0.0267446	0.00387639	0.102185	0.0213622
0.100803	0.114716	0.10063	-0.109013	-0.0300911	0.166294									0.125333	0.120535	0.0232969	-0.0672565	0.063857	0.121221		0.296855	0.0139049	0.0585488	-0.0472804	-0.0206506	-0.0118133
0.124861	-0.00560807	-0.0137712	-0.0935042	0.0451884	-0.0106814									-0.0905803	-0.131116	0.00448026	-0.0619324	-0.0478339	-0.172775		-0.00191224	0.0255102	-0.0909669	-0.0661873	-0.00658992	0.12633
0.082537	-0.0961462	0.053574	-0.0686737	-0.0233997	-0.0495535									0.0761409	-0.0877914	-0.046908	-0.142496	-0.0496842	0.104895		0.129759	-0.0279749	0.0987075	-0.0524239	0.0167847	-0.110807
0.0159331	-0.0589389	-0.00512467	-0.0658544	-0.0451462	-0.124042									-0.198948	0.0351079	-0.0689432	-0.0593847	-0.00467929	0.0613422		0.0526464	-0.102318	-0.111928	-0.10121	-0.038058	0.0195806
0.00803677	-0.0462649	0.0603753	0.00249057	-0.106175	-0.0324934									0.0658548	0.258893	0.161603	-0.105306	0.126631	0.351625		-0.00850393	-0.0164494	0.0165218	-0.106986	0.292211	-0.119677
0.0810293	-0.0871586	-0.107757	-0.117703	-0.0146267	-0.14244									-0.00126888	0.113618	0.0542843	0.0937954	0.00757615	-0.0158599		0.159203	-0.0287508	-0.0964537	-0.108865	-0.022866	-0.0614473
-0.050006	0.017306	0.0410134	0.00143389	0.0192329	0.104811									-0.0669573	0.0908776	0.113616	0.0186738	-0.0489052	-0.0668607		0.0961667	-0.163186	0.00824103	0.015935	0.0525714	-0.170759
0.114991	-0.150263	-0.0496024	-0.123762	-0.0451605	-0.0529638									0.23767	0.0221587	0.0918144	-0.0839541	0.0772149	-0.0716784		0.112652	0.0164272	0.0791966	-0.050572	0.0155086	-0.0243975
0.0941164	0.0651613	0.0772645	-0.124747	0.0300335	0.133929									0.102917	-0.00782647	-0.0249377	0.0613278	0.121146	-0.0336578		0.191968	-0.0567239	-0.0211463	-0.0638922	0.123422	-0.171519
0.106486	-0.098521	-0.0377336	-0.108151	0.0699874	0.00143725									0.2268	-0.0877298	-0.0690932	-0.0780795	0.0733442	-0.174421		-0.0705879	0.167451	-0.00269318	0.0630461	-0.0788879	0.19563
0.376163	-0.098016	-0.0930676	-0.0819964	0.209281	-0.0792232									0.0778766	-0.0597391	-0.0721206	-0.0517683	0.0167526	-0.189296		0.296318	-0.101661	0.0387246	-0.00318372	0.18963	-0.0946011
-0.0419652	0.00541773	-0.0169947	-0.0057003	-0.0320059	0.161418									-0.0765679	0.0692292	0.0495256	0.0509047	-0.0702339	0.164472		0.0996139	-0.105883	0.0625151	-0.0654385	-0.0985775	-0.124998
0.0928615	-0.11556	-0.00537005	-0.00397048	0.0527212	-0.0274657									0.167433	0.0916302	0.18758	0.0676487	0.130517	0.217205		0.122992	-0.000300965	-0.0154456	-0.0156549	0.0211357	-0.0650746
0.00942381	-0.0375364	0.0610644	-0.0695451	-0.120219	-0.0707096									-0.0692717	0.0023894	-0.0108461	0.0125813	0.0817239	-0.0236372		0.134996	-0.0864068	-0.102403	-0.143557	0.157288	0.0370914
0.198789	0.0527397	0.255156	-0.0182219	0.10119	-0.0506668									0.0153513	0.0108629	-0.0374939	0.0506663	-0.0682403	0.0255249		0.177546	0.0394239	-0.160141	-0.181002	-0.00760892	0.174753
0.129133	-0.00940012	-0.0905784	0.0112937	0.0482814	0.0920895									0.0314282	0.0915168	-0.073016	0.0305983	0.000376095	0.00138396		0.0920173	-0.0758438	-0.13089	-0.0706235	0.0117906	-0.0171684
-0.0505606	-0.073128	-0.0533774	0.03251	-0.102443	-0.141329									-0.00743008	0.0538506	0.0980766	-0.00265259	0.0993303	0.0265779		0.312921	-0.105842	-0.00740978	-0.162412	0.0726225	-0.117331
0.141909	-0.0276811	-0.0978071	-0.145735	-0.127884	0.119642									0.0100254	-0.0234381	-0.0374839	-0.00986135	-0.0670734	-0.0355348		0.0729124	-0.0559235	-0.0170468	0.000557637	-0.0311138	-0.0545698
0.192794	0.23795	0.142966	0.000869375	-0.0312695	0.179698									0.0384304	-0.109733	-0.0122394	-0.109706	-0.0619135	0.0908564		0.202723	-0.0333762	-0.107426	-0.0253663	-0.116061	0.0559235
0.0422378	-0.0152725	-0.00680813	0.0223251	-0.144627	0.185113									0.0773396	-0.10645	0.0209429	-0.109382	0.01378	-0.179606		0.129647	0.0116964	0.0574985	-0.0599107	0.0286184	-0.088769
0.252779	0.100065	0.0270099	0.119381	0.0772289	0.353904									0.0836465	-0.0864557	0.0587891	0.119646	0.143673	-0.0482917		0.0660783	-0.0398986	-0.0396272	-0.0399745	-0.0202204	-0.0109069
-0.0219721	-0.141418	-0.0251818	0.0478395	-0.0649562	-0.173075									0.149995	-0.0361667	-0.0243733	-0.0979874	0.0203043	-0.0432368		0.209298	-0.086806	-0.0357694	-0.0843837	0.0725438	-0.148915
0.119301	0.0326544	0.180962	-0.012594	-0.0517651	0.185925									0.0476339	-0.0167337	-0.0619292	-0.0449507	0.0359268	0.0106774		0.181772	0.0211276	-0.0597978	-0.057055	0.063481	0.117692
0.107983	-0.0916175	-0.0663339	-0.122466	-0.100861	0.0784131									0.102495	-0.0308332	-0.0555577	0.0397604	0.0136376	0.047354		0.0780457	-0.0349744	-0.0835146	-0.0622567	-0.0242424	-0.0244384
0.0229758	0.000743432	-0.116984	-0.0958968	0.196002	-0.0986338									-0.0565161	-0.0110922	0.118189	0.0124747	0.07101	-0.0762477		0.209548	0.0445735	-0.104005	-0.142521	-0.0524743	0.0963409
0.0346905	0.172699	0.153099	-0.0620781	0.05167	0.29058									0.0867643	-0.0453312	-0.0715146	-0.0368491	0.136074	-0.0442324		0.218066	0.0095771	0.00855605	-0.0246101	0.0198829	0.0251716
0.112037	-0.0175794	0.0134614	-0.0626636	-0.00194882	-0.180819									-0.0572979	0.0554755	-0.0416003	-0.137257	-0.0383154	0.09266		0.290512	-0.0906814	0.0580176	0.035138	-0.132281	-0.153971
0.129293	-0.0547273	-0.0280087	-0.0274318	0.0265779	0.0288443									0.0906315	-0.0461647	-0.149466	-0.0708892	0.0135821	-0.0847199		0.161298	0.0332217	0.0225205	-0.130007	0.027675	-0.00954046
-0.0748327	-0.13065	-0.0400724	0.0373281	0.0595804	-0.138377									0.0830989	0.147005	0.0099217	-0.0594724	-0.03136	0.0518457		0.00917723	-0.0534497	0.0068402	0.116711	-0.0769934	-0.179417
0.230222	0.0265574	-0.00467877	-0.0935934	-0.0640373	-0.08027									0.00893527	0.0141956	-0.0746714	-0.0119453	-0.159594	0.232864		0.041951	-0.0877732	-0.0183022	-0.118789	-0.0474276	-0.126531
-0.0873609	0.0488415	0.104804	0.0262121	-0.0917789	0.0705288									0.25741	-0.0845286	-0.186467	0.0523628	0.0348525	-0.0412446		0.161446	-0.0380855	0.0265982	0.018783	-0.112111	-0.210738
0.025526	-0.00894092	-0.0570159	0.0253856	0.00365562	-0.0891512									-0.000632828	0.182287	0.153439	0.144181	0.00377506	0.0332526		0.186757	0.0091476	0.0838922	-0.0244868	0.0393368	-0.0736195
-0.0344179	-0.084712	0.00850509	-0.0485593	0.0925791	-0.11614									0.293415	-0.0195924	-0.0419126	0.0599957	0.120978	0.192475		0.372585	-0.0496435	-0.0838579	-0.126121	-0.110122	-0.0423415
0.00876512	0.0721832	-0.0992211	-0.117161	-0.13469	0.0519506									0.102663	-0.100955	-0.00881789	-0.0105521	0.123027	-0.114484		0.21808	0.0361285	-0.142622	0.0698535	-0.0978959	0.0512799
0.279028	0.0673966	-0.0283748	-0.0775391	-0.0381597	0.0567655									-0.0516469	-0.0208639	-0.0334012	0.0107476	0.120824	-0.0698227		0.0738407	-0.0636548	-0.101482	-0.0920073	0.105843	0.0315787
0.144638	-0.080444	-0.0781324	0.00508924	-0.0654316	-0.0882941									-0.0252571	-0.0558168	-0.120229	0.227615	-0.13402	0.0350683		0.366054	-0.0866836	-0.0231963	0.00777632	0.095064	-0.0037502
0.0339811	-0.166145	-0.14895	-0.0729227	-0.123536	0.113306									0.161842	-0.0397614	0.0323908	-0.0303624	-0.0837052	-0.0242467		0.118981	0.133897	-0.00172221	0.105841	-0.0536747	0.0698179
0.107547	-0.147473	-0.0061965	0.0135835	-0.101521	-0.139829									0.109603	0.107575	-0.00595449	-0.0539345	0.0415482	0.0710811		-0.00663551	-0.0546296	0.0500141	0.0204668	0.010934	-0.122432
-0.136975	0.151154	0.114342	-0.050552	0.0337511	0.105564									0.0261914	-0.00135756	0.122394	0.0968955	0.0355248	-0.0185922		0.0277091	-0.1207	-0.0899443	-0.000762595	-0.129872	-0.10714
0.218954	0.0674234	0.0110609	-0.041039	0.0130563	0.015247									0.000671377	-0.096466	-0.0450668	0.0148482	0.0929959	0.00131859		-0.0237677	-0.00524471	-0.0452795	0.0427851	-0.0585937	-0.0023424
0.131254	-0.102639	-0.0316503	-0.145603	-0.000709814	-0.139264									0.210066	-0.00127578	-0.082369	-0.0857096	0.0409054	0.085424		0.154704	0.131427	0.120301	0.000680175	0.0477205	0.0627591
0.0926292	-0.0340852	-0.121414	-0.0373733	-0.0124452	0.107788									0.100181	0.0694288	0.100013	-0.0424521	0.0381799	0.0820272		0.224012	-0.0307519	0.0778998	-0.0647387	-0.0328858	-0.153627
0.220632	-0.0273907	0.0394887	-0.0965679	-0.0079704	-0.0958157									0.195376	0.0443922	-0.0411379	-0.0338657	0.0559403	0.0800237		0.29505	-0.0443564	0.0287687	0.024898	0.0784497	-0.0366629
0.0274882	-0.11099	-0.13963	0.00676174	0.0984981	0.049939									0.139652	-0.060069	-0.171563	0.00869573	-0.0679662	0.196387		-0.0129576	-0.182407	-0.172201	0.0246385	-0.00567218	-0.190429
-0.0733075	0.26838	0.199609	0.0347347	0.191387	0.400526									0.0587939	0.226041	0.15063	-0.0475388	-0.055607	0.169701		0.292733	-0.0711734	0.0665158	-0.168186	0.0234871	0.0105048
0.0597172	-0.130096	0.10017	-0.131214	0.0700431	-0.172792									0.140169	-0.0517667	-0.105509	0.00191368	0.0134017	0.0851177		0.281213	-0.0127995	0.0517352	0.0675148	0.104586	-0.0884079
0.0597525	-0.00930922	-0.161321	0.0949706	0.00786439	-0.179007									-0.00584385	0.0606552	0.155615	-0.0180099	-0.108459	-0.0595556		0.0937319	-0.130412	-0.0346273	-0.0858979	-0.0986307	-0.0772461
0.177745	-0.0147047	0.0336538	0.126311	0.327001	0.0931084									0.235852	0.090554	0.167667	-0.0198406	0.350204	-0.00368783		0.100783	0.0341411	-0.118843	0.134869	0.0732819	0.0287626
-0.0268166	0.0395235	0.166106	-0.16555	0.0950839	-0.116615									0.161849	0.0641805	-0.143227	-0.119786	0.045599	0.0750349		0.0694432	-0.0413047	0.0245287	-0.0135411	0.0165514	-0.169047
-0.112269	0.00634403	0.0900155	-0.0083	-0.151841	0.0444879									0.157018	-0.14699	-0.0692546	-0.0686753	0.099712	-0.182951		0.147222	-0.019187	-0.100606	-0.0344467	-0.0271838	0.035912
0.242943	-0.0510645	-0.111744	-0.0817499	0.0220503	-0.0817353									-0.0151866	0.00495206	0.106155	-0.0341247	0.0837083	-0.0227858		0.107423	-0.0684407	-0.070569	-0.0279003	-0.065868	0.0756628
0.368389	0.0685776	0.033648	-0.0398461	-0.160925	0.0633318									-0.0813086	0.00364496	0.0253354	-0.0207187	0.156576	-0.114339		0.316066	-0.0362251	-0.109471	-0.104506	0.109479	-0.160994
0.0781038	-0.0582521	-0.117858	-0.148647	-0.127691	-0.0909262									0.0942758	-0.0185401	0.030148	0.0203255	-0.0592509	-0.175841		0.132866	-0.115779	-0.0141885	-0.0536731	0.0341636	-0.103153
0.175995	0.00425759	0.0395604	-0.0565499	-0.0277534	0.0440672									-0.0661904	0.0951314	0.120555	-0.0239668	-0.122834	0.215712		0.0771606	0.116733	-0.0297012	-0.157924	-0.135835	0.27779
0.0590522	0.0606888	0.0909031	-0.0683116	0.148612	0.0202051									0.36087	0.228178	0.0861092	-0.00815841	-0.011171	0.621905		-0.0258768	-0.0847911	-0.0487151	-0.0433482	-0.0470167	-0.12163
0.0139546	0.0013809	0.0139181	0.0101447	-0.0091738	-0.107397									0.0754461	0.00952865	0.178809	0.102279	-0.00337959	-0.0959885		0.18383	0.0191377	0.0449969	-0.165219	0.051617	0.114682
0.00717748	-0.118757	-0.126659	0.0579862	-0.124106	-0.100373									0.0906121	-0.0387984	-0.0133923	-0.112432	-0.00974844	-0.0996733		0.212419	0.045242	0.0972156	-0.0296088	0.0799241	0.0921779
-0.0242562	0.028696	-0.00818708	-0.103669	-0.0946679	-0.0306547									0.0403732	0.109408	0.0645302	0.0265516	-0.0180661	-0.0327958		0.116075	-0.126224	-0.0153062	-0.104256	0.08412	-0.101971
0.178737	-0.04085	0.0198986	-0.0663605	0.105582	-0.0690098									0.126157	0.223416	0.24195	-0.0293226	0.025529	0.0171508		0.352868	-0.113205	-0.0501063	-0.0260074	-0.0771007	-0.124696
0.263441	-0.0178306	0.0411236	-0.061851	0.0881441	0.0364011									0.148177	-0.113754	-0.134528	0.0447155	-0.136986	0.0504843		0.0598799	-0.0560308	-0.0141725	-0.126307	0.0236193	-0.0614014
-0.117347	-0.131853	-0.00771541	0.0935009	-0.135259	-0.176041									0.109471	-0.0427908	0.0777853	-0.0818836	-0.00813762	-0.0726513		0.221738	-0.100317	-0.111083	-0.0557187	-0.00535463	0.00980659
0.0778269	-0.0575639	0.0816834	-0.104976	0.0059658	0.113425									0.147942	0.0343573	-0.0722489	0.054755	-0.0419131	0.0467019		0.198937	-0.0284414	-0.0358585	-0.0279068	0.0765275	0.114449
0.245907	0.110058	0.174618	-0.0901362	-0.00605869	0.136736									-0.0477255	-0.0526894	-0.0469226	-0.0225332	-0.00251224	-0.149974		0.139587	-0.0489022	-0.0955103	-0.0939001	0.010054	-0.163868
0.246961	-0.157071	0.0288188	-0.115008	0.0508576	-0.100746									0.218071	0.0297591	-0.0791251	-0.0602692	0.0284158	0.189037		0.121232	0.111422	0.146472	-0.109333	0.0207154	0.0356661
0.367618	-0.101415	-0.0917852	-0.0913737	0.104877	0.0387505									0.00363285	-0.0793195	-0.0913861	-0.0298314	0.00825678	0.0927412		0.276859	0.0184642	-0.00623775	-0.0514798	-0.108709	-0.0176181
0.00284096	0.0218216	-0.129355	-0.0508031	0.0294556	0.177058									0.193404	0.00339201	-0.0355226	-0.0708559	-0.0307241	0.0280487		0.094943	0.0895228	0.0682051	-0.116662	0.149691	0.00344886
0.05981	-0.0654035	-0.114813	-0.101373	-0.00828829	-0.102798									0.105151	0.102405	-0.0468526	-0.0819587	0.0433805	0.158839		-0.0940883	-0.133021	-0.0502867	-0.0279978	-0.0601	-0.152024
-0.0994899	-0.088864	0.0977729	0.0791206	-0.104566	-0.142777									0.103184	-0.039485	-0.156479	-0.0106749	-0.131486	0.0220496		0.240061	0.0935037	0.00851214	-0.0249394	0.0339696	0.0267723
0.0179592	-0.0482156	-0.132228	-0.117748	-0.11481	-0.0454875									0.131402	0.0600287	0.146079	-0.0612717	0.0756656	-0.0297466		0.204271	-0.141532	-0.0146288	0.0764442	-0.0267743	-0.0254171
0.268262	-0.0457046	0.0233494	-0.0245467	0.222804	-0.0616996									0.158005	-0.00915275	-0.0572202	-0.0610352	0.1298	-0.0129884		0.185098	0.0732882	0.210546	0.0182114	0.281474	-0.173686
0.0933446	0.0780522	-0.0261807	-0.0597679	0.130486	0.162268									0.106014	-0.10463	-0.0704194	-0.0247914	0.0850948	0.0413774		0.221917	0.0106287	-0.0103127	-0.0453472	-0.103322	0.187179
-0.0285034	-0.046249	-0.105893	-0.0348702	-0.0552808	-0.0724092									0.147102	-0.0882144	-0.0526552	-0.0119435	0.0309231	0.0113619		0.103881	-0.0284338	-0.0284934	-0.0642155	0.0770071	-0.111493
-0.0432254	0.0767634	0.053284	-0.0534831	-0.0533034	0.167538									0.175942	-0.0553398	-0.0477475	-0.00860844	-0.0212139	0.0207752		-0.0385052	0.0282464	0.0868223	0.0157252	0.102984	-0.108507
0.114489	-0.10179	-0.0042584	-0.0149121	0.0166335	0.00731915									0.156151	0.0872407	0.0067386	-0.0619084	-0.0507764	-0.0106028		0.00718042	0.0588658	-0.0291122	0.0352055	-0.0319787	0.0411588
0.0517265	0.0930948	0.0194697	-0.0613397	-0.043508	0.0715831									-0.0636039	-0.0812169	-0.137838	0.0652991	-0.0894807	0.00788471		0.0609112	-0.0844029	0.00771356	-0.123982	0.0619544	-0.128261
0.0338828	-0.0331146	0.153864	0.0538431	-4.91639e-05	-0.00305482									0.0216369	0.0307465	-0.0345696	-0.0105315	0.109621	-0.041885		0.100524	-0.0159749	0.0626662	-0.039337	0.0655212	0.00441014
0.0254268	0.0423088	0.0221452	-0.0618953	-0.0755341	-0.0946345									0.103505	0.00900342	0.0424919	0.0158462	0.0343098	-0.0990139		0.155694	0.0917993	-0.0540097	0.187066	-0.0781826	0.0417363
-0.0133625	0.00666276	0.0480452	0.0532213	0.0288548	0.0640651									0.224741	-0.107159	0.000302095	0.0172653	0.0464476	-0.103943		0.232349	0.0367734	-0.0410509	-0.0712176	0.0849957	0.136271
0.380062	-0.142704	-0.128324	-0.0634677	-0.00849949	-0.115543									-0.0409292	0.120242	0.128022	-0.00320945	0.102862	0.0173502		0.0867526	-0.0524537	-0.0251153	-0.06446	-0.112606	-0.12734
-0.160188	-0.0741309	-0.172144	-0.0928544	-0.0492514	-0.0835515									0.171865	0.0273289	0.0386272	-0.0588284	0.294807	-0.0516377		0.196172	0.0513449	-0.127841	-0.0510207	-0.0802992	-0.0922987
-0.0280595	0.0665163	-0.0427516	-0.13617	-0.0538673	0.134131									0.10063	-0.067449	-0.0390994	0.0481549	-0.0147589	-0.118405		-0.0532822	-0.171369	-0.145024	-0.0917725	-0.0470526	-0.187719
0.341462	-0.0430182	-0.0186515	-0.0669295	-0.0259687	-0.0928936									0.129106	-0.0865498	-0.0228522	-0.115943	0.0485706	-0.109171		0.153144	-0.0782105	-0.0376475	-0.0116134	0.108735	-0.0544882
0.0411239	0.0804961	0.0187723	0.0563447	-0.0489725	0.0123322									0.128852	-0.11092	-0.0571743	-0.0569101	-0.0736749	0.0788262		0.359	-0.0535582	-0.0916973	-0.0370261	-0.0833511	-0.142952
-0.0112326	0.134438	-0.102105	0.045316	-0.00508394	0.126799									0.224255	-0.114895	0.00204246	0.0203286	-0.00631967	-0.0965249		0.0768338	-0.100066	-0.140865	0.0270347	-0.0193681	-0.119051
-0.100887	-0.0503869	-0.0570728	-0.0178	-0.0273184	-0.0788337									0.11802	0.0322722	0.13391	-0.0104732	0.0724149	-0.106022		0.311364	0.0100085	0.0310133	-0.15093	0.16869	-0.00685736
0.230304	0.0642251	0.0486607	0.143951	0.00501313	0.0159325									-0.0285937	0.011783	0.0719691	0.120368	0.123478	0.0807936		0.0568832	-0.132512	-0.0810699	0.0172555	0.226849	-0.0024215
-0.0399148	0.168834	-0.00465095	-0.0364218	0.127448	0.126368									0.290027	0.126533	0.0837024	-0.0174192	0.0814258	-0.122985		0.133339	-0.0708102	-0.0258607	-0.0166186	0.0568824	-0.164031
0.111598	0.102214	0.145041	-0.0325669	0.0368458	-0.117775									0.0791685	-0.0608661	-0.00662566	0.203628	-0.116709	-0.0270287		-0.0192917	-0.0772083	-0.0778337	-0.101708	0.202059	0.136034
0.0202175	0.0187886	-0.0146026	-0.0990704	0.0261348	-0.094808									-0.0420199	0.112374	-0.0925954	0.257137	-0.144475	0.249246		0.139951	0.0418248	0.0705429	0.131665	0.0483722	0.0758569
-0.0327777	-0.0308106	-0.048782	-0.093022	-0.0378271	-0.000983603									0.0397739	-0.0930102	-0.0957367	0.0331481	-0.122978	0.139093		0.0375864	-0.118862	-0.169713	0.0629151	0.0949028	-0.0928994
0.0988667	-0.0132197	0.0973675	0.0515457	0.117831	-0.0778253									0.163066	0.107645	-0.122975	0.0595666	0.050668	0.0241455		0.237455	-0.0822624	-0.0449215	-0.112355	-0.0109328	-0.118098
0.0155513	0.029258	0.015419	0.0422773	-0.00532382	-0.0317494									-0.0892342	0.148259	-0.0142801	-0.0168823	0.0314325	0.240677		0.130764	-0.0101221	-0.0210695	-0.00451963	0.133074	-0.135913
-0.0736913	-0.0213693	0.0286418	-0.0457156	-0.0356225	-0.034214									0.0656904	-0.0202768	-0.116217	-0.121079	-0.0183568	-0.118968		0.190736	-0.150786	-0.0583272	-0.105369	0.0182674	-0.0986272
0.259092	0.0687277	-0.0291314	-0.0100546	-0.0901816	0.163815									0.15147	0.0559659	0.121611	-0.067232	0.00276686	0.0729629		0.186722	0.173306	0.0627513	-0.0734577	-0.126647	0.101737
0.0190594	0.15398	0.117632	0.0239914	-0.0134964	0.133091									0.0112924	-0.0522976	-0.0877482	-0.0983258	0.170243	0.148871		0.18973	-0.0191518	-0.056443	-0.139295	0.000295613	0.211462
-0.0264029	0.102934	0.0566254	0.0369372	0.242823	-0.0418624									0.129745	0.169225	0.211714	0.101878	0.000971138	0.0595999		0.0320269	-0.0599892	0.0286734	-0.0696481	-0.122129	-0.140796
-0.0200779	0.0420974	0.0480503	0.0119966	-0.145211	0.0237822									0.13467	-0.0607117	-0.0187198	0.146797	-0.0725323	-0.0930064		0.382544	-0.0274941	-0.0917081	0.0227938	-0.125374	0.234696
-0.0257194	0.116522	0.00914036	0.166082	-0.0108619	0.0821367									0.00273051	0.0839416	0.0953447	-0.004736	0.154227	0.0457972		-0.0102323	0.0152451	-0.0703719	-0.0392319	-0.0192692	-0.0875223
-0.0974206	0.0558908	-0.018661	-0.0853021	0.0588934	0.0188744									0.279943	0.0995677	0.123759	0.083534	0.081925	0.25739		0.120811	0.0349014	-0.104149	-0.0561392	0.0100227	0.144397
-0.0060059	-0.0907588	-0.0686788	-0.143196	0.0430598	0.166688									0.0439001	0.0421361	0.0843529	-0.056196	0.108643	-0.0115625		0.359229	-0.02435	-0.0266505	-0.0160834	0.134513	0.0365687
0.224844	-0.0620918	-0.0200617	-0.102807	-0.079591	0.00644864									-0.014608	0.027494	0.0581357	-0.0467686	0.0682064	0.151144		0.0475469	-0.0771926	-0.0877505	-0.0389463	0.0938158	-0.0732318
-0.0177911	0.00636772	-0.0843071	-0.0706814	-0.0372313	0.0782994									0.0470834	-0.127378	-0.144834	0.0663359	-0.00812733	-0.133201		0.0958182	-0.0160761	-0.0424309	-0.142585	-0.0684564	0.0675717
0.116553	-0.0623417	0.00033412	-0.010094	-0.128062	-0.0686321									0.399666	0.226533	0.0551777	0.0771118	0.0417823	0.157865		0.343661	0.0407438	-0.157337	-0.0826856	0.0905407	0.121679
-0.114395	-0.133973	-0.148295	-0.176488	-0.0113212	-0.211584									0.104009	-0.0203381	-0.0799787	-0.0813592	0.055066	0.190829		0.540133	0.00187657	0.000441291	-0.0683178	-0.0821637	0.00500716
0.00222704	-0.0695701	-0.0199977	-0.125877	-0.036483	-0.0604558									0.113647	-0.0866354	-0.0522111	-0.0452738	-0.0142209	-0.100231		-0.0561488	-0.0619488	-0.0856195	-0.0863582	-0.0167683	-0.084365
-0.0422654	-0.0689859	-0.17918	-0.0458443	0.100599	-0.0146795									0.10619	-0.0265588	-0.0834872	-0.0705135	0.0338256	0.0500971		0.35271	-0.070513	-0.0892817	-0.0376434	0.100491	-0.124125
0.0114734	0.220006	0.0678017	0.125698	0.00705661	0.31263									0.0849558	-0.112915	-0.0242659	0.140751	0.00724891	-0.102968		0.0561582	0.0520867	-0.13082	-0.114971	-0.104868	0.0762527
0.0875611	0.0184002	0.0178716	-0.0474263	-0.0504625	-0.0368172									0.0245559	-0.0985776	-0.0441616	0.0118606	0.252973	-0.0244139		0.149409	-0.0474017	-0.100875	0.00583463	0.128618	0.0159658
-0.0842889	0.180741	0.094717	-0.101359	0.0266894	0.162274									0.168907	0.0679053	0.139096	0.081878	-0.090994	-0.1268		0.104267	-0.0841693	0.121295	0.0293466	0.00353259	-0.174615
0.00845881	-0.0726786	0.102133	-0.0433397	-0.020876	-0.0131895									0.355413	-0.0315021	-0.0155064	-0.00993033	0.0365782	-0.110462		-0.0506123	0.115206	-0.0432669	0.0101876	-0.05768	0.140787
0.0545595	0.0396083	-0.162135	-0.082874	-0.0608527	0.0654228									0.368269	0.0418501	0.0890412	-0.0841399	0.0348472	0.195556		0.0189985	-0.0809835	0.0187143	0.026884	0.0890094	-0.0150587
0.145835	-0.0858931	-0.0559335	0.0277113	0.134364	-0.132564									0.0729884	0.0300288	-0.0351947	-0.0354346	0.0860873	0.225486		0.343097	-0.0265891	-0.0578103	-0.0292377	0.143706	0.0739383
-0.0165321	-0.113658	0.21423	0.0759281	0.0126617	-0.0867828									0.175171	-0.0935579	-0.0675224	0.0716407	0.179993	-0.11615		0.0782047	-0.147639	-0.131718	-0.12149	-0.104131	-0.125782
0.0237157	-0.03408	-0.0847174	-0.157649	-0.0359137	-0.0197048									0.266285	-0.0416217	-0.0575357	0.0238063	0.0452001	0.287653		-0.00806107	0.0216019	-0.0128503	-0.0356372	-0.133015	0.0677902
-0.03211	-0.0553434	-0.0166923	0.18788	0.0271106	-0.0533702									0.23624	-0.0360101	0.0679507	0.140848	0.0724627	-0.121858		0.128437	-0.0869952	-0.0397289	-0.00778976	0.0241142	-0.117638
-0.0546805	-0.0912697	0.0560324	-0.0163142	0.154668	-0.103279									0.226506	-0.100464	0.00126496	0.238591	-0.0273059	-0.0423638		0.253671	-0.0309811	-0.1382	-0.0861469	0.0209516	0.132557
0.0393251	0.0155029	0.0403534	-0.116905	-0.0997652	0.190426									0.313918	-0.000176492	-0.0213804	-0.0848485	-0.082313	-0.0959202		-0.0318884	-0.106151	-0.0254553	0.100246	-0.0293055	0.0831761
-0.0962476	0.107802	0.0140435	0.0157271	0.0616141	0.200217									0.00140736	-0.0122406	0.0901401	0.0688864	-0.0116199	-0.12528		0.0359839	-0.10225	0.0378274	-0.150755	-0.120018	0.00333361
0.0130216	0.0937861	0.076581	-0.0393723	0.00742806	-0.0671683									0.2992	0.0356577	-0.0187714	0.13465	0.00279153	-0.04076		0.0235226	-0.0291554	0.0998467	-0.0842088	-0.0244859	-0.137913
0.204277	0.22958	0.174397	0.152697	0.00369153	0.019544									0.235975	0.0466704	0.0569854	-0.0653673	-0.110096	-0.0431579		0.122344	-0.0271738	0.096374	-0.110653	0.0616822	-0.0195567
0.0568241	-0.00150159	-0.0707974	-0.100278	-0.142379	0.122285									0.111092	-0.11756	-0.0487345	-0.0431443	0.170602	-0.114991		0.267078	-0.0106415	0.0587657	-0.158666	-0.0251803	0.00546979
0.231818	-0.0752178	-0.142893	-0.0590787	0.0419484	-0.0144387									0.214893	-0.00768463	-0.0024322	-0.0109762	-0.0254366	-0.115542		0.285598	0.138317	0.0648853	-0.000437773	-0.0393	0.0361549
0.164499	0.173584	0.0177448	-0.0584753	-0.0366898	0.169204									0.100877	-0.0105621	-0.0140468	-0.0229638	0.0361264	-0.153405		0.087445	0.232385	0.086008	0.0169581	-0.0451393	0.373103
0.302503	-0.0982869	0.01056	-0.0847244	0.034787	0.0316121									0.373706	-0.016504	-0.0316	0.0296309	-0.0772345	0.129059		0.136835	0.0716782	0.132938	-0.0191246	-0.0224922	0.0856412
0.050025	-0.0868542	-0.125315	-0.048588	-0.0124618	-0.035507									0.213827	0.00050252	0.124904	-0.0568887	0.155258	0.171967		-0.0881065	-0.0668055	-0.110539	-0.0514413	-0.0128958	-0.178158
0.138218	0.0636754	0.0403158	-0.0900643	-0.000499362	0.00372416									0.262055	-0.0318449	-0.0442192	0.0953031	0.0724863	-0.0127312		0.0301099	-0.020384	0.0495026	-0.0710228	0.0976464	-0.21406
0.205217	-0.0986713	-0.00253206	-0.15275	-0.0547895	0.0145165									0.0343564	-0.0486272	0.0376084	-0.0534866	0.193097	-0.0185078		0.151334	0.0149991	0.127229	-0.0754378	0.0169204	-0.151319
-0.0851586	-0.00850005	0.0446094	0.0650238	-0.112005	-0.0148015									0.286813	0.115131	0.0505176	0.0596365	0.00828971	0.211451		0.184484	-0.0336345	0.00793047	-0.124695	0.239636	-0.144037
0.290215	-0.0830373	0.028721	-0.0544084	0.10446	-0.0313864									0.0315987	0.0288643	0.148157	-0.0228987	0.12684	0.0340467		0.0225023	-0.0533843	-0.119717	-0.151168	0.100906	0.0275879
-0.0167841	-0.0508703	0.0521197	0.0148331	-0.00578401	-0.152553									0.229271	-0.00765504	0.0280791	-0.0214007	-0.00291797	-0.115535		0.201265	-0.152632	-0.133204	-0.0159412	-0.0419515	-0.0266055
0.146734	-0.0151269	-0.00184754	-0.0706203	0.111583	0.19804									0.130341	0.112075	0.0551886	0.0427102	0.0162374	0.0933212		0.0588455	-0.00376459	-0.0642994	-0.00780734	-0.0380726	0.0557191
-0.0100324	0.159104	0.078154	0.038669	0.0458453	0.0622007									0.176238	0.0777099	0.0831458	-0.0501163	-0.0126251	-0.120288		0.141914	0.102341	0.11942	-0.0563784	-0.0241951	-0.0156374
0.0960474	0.0203788	-0.0246961	0.0797584	-0.0440548	0.0275353									0.185065	-0.0200394	-0.0400932	-0.0216612	0.0855289	0.0114843		0.202016	0.0169627	-0.122504	0.0654591	-0.0941258	0.142623
0.0633361	0.0829262	-0.0646577	-0.10467	0.211917	-0.00882295									0.117493	-0.0811566	0.0109951	0.0735947	0.0739487	-0.0226594		0.143476	-0.0866827	0.0802055	0.0219264	0.134773	0.104978
0.323838	-0.0377148	-0.0144315	-0.0799034	0.129231	0.0314931									0.202542	-0.0180311	-0.0726701	0.0495937	-0.0875023	-0.0403534		0.0767489	0.128776	-0.0265681	0.0027031	-0.00684902	0.160368
-0.0281385	0.109902	0.0276191	0.055287	0.0984033	0.243996									0.308499	-0.0539582	-0.102979	0.160378	-0.0692297	-0.00111761		0.12678	-0.122052	-0.0634104	-0.15415	-0.0691083	0.188619
0.0925386	-0.0391825	-0.0909623	-0.0791173	-0.0744901	-0.0767788									0.18875	-0.0923834	-0.0725073	-0.00183465	-0.0854457	-0.105769		0.0878476	-0.0579667	0.00324564	-0.0849225	-0.11726	0.00270661
0.0509819	-0.026433	-0.12119	-0.104602	0.0166387	-0.137738									-0.0107694	0.0538723	0.176889	-0.0514135	-0.109101	0.15443		0.174788	-0.160706	-0.117491	0.0380619	0.143373	-0.100135
0.168225	-0.0566735	-0.124557	-0.066155	-0.123284	-0.0403428									0.30829	0.0111235	0.0729908	0.0826334	0.104362	-0.113999		0.295529	-0.164854	-0.132333	-0.067626	-0.0284714	-0.0719499
0.138616	-0.0221271	-0.0846087	-0.0546106	-0.0635604	0.0673951									-0.0410429	-0.00232857	0.107079	-0.0867983	0.133152	0.164384		0.226285	-0.0438733	-0.0406505	0.106988	0.0391022	0.0733368
-0.0403442	-0.0685501	-0.107327	-0.0331454	-0.0878242	-0.124692									0.0966633	0.00280337	0.00527721	-0.0959892	0.0613524	0.0710311		0.1632	-0.000982235	-0.0860484	0.0167656	-0.0486654	0.0287808
0.151455	-0.0487656	0.0482498	-0.12494	0.114417	-0.0302841									0.189722	0.117393	0.0159001	0.0184524	0.00037368	-0.131173		-0.0313038	0.0126236	-0.101697	0.0457859	0.0273682	0.0334888
-0.000780922	-0.0700728	-0.0202335	-0.134468	-0.124385	-0.157288									0.237241	0.0143972	0.00989754	-0.0437864	0.135135	0.0869511		0.141863	0.0991113	0.0598977	-0.0685934	-0.0127713	-0.0827101
0.0863168	-0.0452283	0.0578299	-0.0808673	-0.0531552	-0.0856207									0.00865484	-0.0689714	0.0279563	-0.109249	-0.000657323	-0.00402224		0.187224	-0.0723588	-0.086464	-0.138297	-0.10516	0.0395844
-0.00931821	-0.064678	-0.121297	0.0351223	0.0228712	0.0241098									0.267381	0.0940183	0.10047	0.0233128	0.276209	-0.106077		-0.0424579	0.00783981	0.0295178	0.0271168	0.0265559	0.0113652
0.210996	-0.0465914	0.142174	-0.00191089	-0.0697944	-0.0917688									0.279901	0.00640196	0.0420713	0.112875	0.190604	0.163039		0.0473055	-0.0436471	-0.0593345	-0.0321356	0.0168049	-0.0122536
-0.0552173	0.0701688	0.0356096	0.104391	-0.0222457	-0.121792									0.147262	0.00980703	-0.00491485	-0.0774394	0.0749102	0.137398		-0.113506	0.0926953	0.0377364	-0.081601	0.102108	0.125337
-0.00602016	0.0375459	-0.0102913	0.0724787	-0.114543	0.180875									0.269385	-0.00403949	-0.0318385	0.00014346	0.18149	0.125371		0.031165	-0.0142853	-0.0199489	-0.0705052	0.0578679	-0.146209
-0.0536921	-0.1377	-0.0789401	-0.0736116	-0.0281446	-0.157236									0.148886	-0.0367153	-0.0768894	0.0129872	-0.0534564	0.0545858		0.145085	0.0543024	0.141185	0.00708395	-0.0201092	-0.0276578
-0.00802011	-0.146387	-0.120604	0.0161214	0.0410168	-0.00721258									0.242494	0.0142589	0.0722726	0.0171467	0.140188	-0.0060256		0.144819	0.00993763	0.0359588	0.0511264	-0.0250067	-0.0316503
-0.0225642	0.0175667	0.0176608	-0.138125	0.125963	0.147148									0.221684	-0.119759	-0.0424935	0.0341765	0.168124	-0.0855858		0.0951746	0.0114891	-0.0482046	-0.0781509	0.151675	-0.075018
0.212565	-0.0865702	-0.130176	-0.167869	0.0563529	0.050564									0.0108159	-0.0458614	-0.0073268	0.0702841	0.27683	-0.097931		0.238377	-0.105597	-0.0740096	-0.152157	0.0566169	-0.020982
0.0884905	0.066466	0.0176647	-0.130304	0.100563	0.230717									0.212336	-0.0257942	0.00795088	0.00868384	0.16176	-0.0199112		0.339545	-0.140224	-0.134458	-0.0540147	0.0424344	-0.12188
0.187343	-0.0257627	0.0122035	-0.0487983	-0.018319	-0.0173426									-0.0229769	0.084986	0.0766354	-0.00103057	0.0272281	0.034567		-0.0829174	-0.0278974	0.0755564	0.0430829	-0.055008	0.123857
0.0316293	0.0062061	0.0330388	-0.0186859	0.0183387	0.020459									0.249297	-0.0130061	0.0882075	0.179897	0.0181508	0.00140207		0.0463459	-0.010502	-0.129045	0.221993	0.134985	0.0270016
0.0253762	-0.0604918	-0.0765789	-0.02383	0.0157841	0.0221615									0.178482	-0.0687642	0.0126097	0.0977741	0.0622738	-0.0995825		0.108633	-0.0527917	-0.000382551	-0.0883446	0.113044	-0.143769
0.0635236	-0.0539923	0.0806722	-0.0293147	0.16692	-0.111665									0.028679	0.0876437	0.152125	-0.0339848	0.328626	-0.116832		0.0463899	-0.0383491	-0.023779	-0.00293749	0.161777	-0.0921624
0.0107097	-0.00154356	0.0542981	0.0382267	0.131776	-0.0113873									0.335964	-0.020983	-0.0195351	-0.0579773	-0.0354939	0.0450664		0.117355	0.0118207	-0.128849	0.00450868	-0.114048	-0.0389938
-0.0493397	-0.051152	0.0651782	-0.0722492	-0.031455	-0.0158876									0.431424	0.087898	0.14017	0.0534731	0.100062	0.0984241		0.0470769	0.111424	0.0378882	0.000319784	-0.0911657	0.0809723
0.0159338	-0.0727926	-0.0352677	0.0842057	0.0860194	0.00969848									0.284667	-0.103218	0.00218984	0.160118	-0.0619597	-0.0802959		0.106856	-0.025078	-0.116291	-0.0615928	0.0867925	0.102942
0.0177642	-0.0597829	-0.107105	-0.103572	-0.0703345	0.0447646									0.160289	-0.114262	-0.0898215	-0.0151097	0.0246423	0.0548353		0.190667	-0.0749755	0.0968739	-0.115744	-0.00539895	0.0352615
-0.0931758	-0.0978304	-0.0827818	-0.0766666	-0.0315316	-0.112236									0.120447	0.124494	0.137223	-0.0147489	0.0183592	-0.00393196		0.0732007	-0.10249	-0.1494	-0.063492	0.145813	0.0724059
-0.0561516	-0.127629	-0.0819983	-0.0545965	0.0138491	-0.0295232									0.158299	0.00262706	-0.027469	0.170852	-0.0678065	0.0122643		0.115254	0.065439	0.0651824	-0.0599331	0.062073	0.196537
0.14	0.0883343	0.00435376	-0.0306993	0.0780839	0.127591									0.314214	0.0845355	0.00596856	0.0444111	0.120352	0.223035		0.0948711	-0.011154	-0.0244585	-0.00526042	0.028871	0.182455
-0.0862564	0.0042786	0.236388	-0.0667126	0.0506086	-0.0573927									0.163844	-0.0272911	-0.117568	-0.0337961	0.152657	0.097273		-0.0317486	-0.176253	-0.100263	-0.172092	0.0534683	-0.192705
0.16887	-0.0932684	-0.129672	-0.047771	-0.0204249	-0.0418185									0.351747	0.04008	-0.0652509	0.00706886	0.157541	0.0649047		0.178935	-0.0937025	-0.00847323	-0.163903	-0.133626	-0.0543006
0.269298	-0.0531051	-0.00914792	-0.0499845	0.0480477	-0.0251871									0.392945	-0.0422109	0.107824	-0.00652152	0.134889	-0.101008		0.264142	-0.0641232	-0.0241003	0.00072392	-0.0236769	-0.143778
0.0138524	-0.0293071	-0.11784	-0.111816	-0.00321921	0.0951431									0.102786	-0.0021389	0.0359861	0.0490071	0.0170174	0.0148605		0.0492243	-0.035585	-0.134369	-0.0599962	-0.0289571	0.102093
0.0372271	0.0109624	0.0340745	-0.0504838	0.0645832	-0.00780553									0.149538	-0.00168244	-0.104365	-0.0237762	0.0957047	-0.108048		0.122646	-0.13233	-0.0995303	-0.0122832	-0.0709186	-0.171615
-0.0333456	0.046212	-0.000912675	0.142527	-0.011928	-0.031947									0.099906	0.116822	0.128546	0.131697	-0.00825319	0.0792572		0.449135	0.0973824	0.00462716	0.139316	0.175664	-0.0623217
-0.0451129	-0.0975001	-0.000896513	0.0535016	-0.11427	-0.131998									0.0870938	-0.0268737	0.0184369	-0.038297	0.0206663	0.0871337		-0.0224025	-0.0542089	-0.0476289	0.0164728	-0.00968083	-0.12036
-0.0668781	-0.0595554	0.0232768	-0.0684412	0.036256	-0.178532									0.173395	0.112202	0.215515	-0.040343	0.277138	-0.0198836		0.102017	-0.174125	-0.0710913	-0.0759635	-0.0446267	0.0467981
0.12514	-0.0066271	0.0886788	-0.0404301	0.012751	-0.0271747									0.265096	-0.0199311	0.110425	-0.0427667	-0.0844846	0.249041		0.198435	0.173826	0.117498	-0.0998803	0.0752939	-0.0725898
-0.136086	0.0217612	-0.0255409	-0.0131178	0.0476617	0.071532									0.176969	0.0832522	0.0131596	0.0246322	0.109602	0.335997		0.107216	-0.141458	-0.0456609	-0.0973121	-0.0522299	-0.058097
0.0222958	0.0454401	-0.0548542	0.00428675	0.276426	0.0426208									0.202871	-0.0150808	-0.0296417	0.0244216	0.185972	-0.000741316		0.109428	-0.0271477	0.0227633	-0.00861047	-0.0445585	-0.172345
[truncated: 4,579 more rows]

## Sheet: Fig1d
Glucose	25mM	0.1mM
	0.264575	0.690534
	0.197074	0.562514
	0.0892263	0.173797
	0.96442	0.758036
	0.268455	0.808468
	0.571049	0.868211
[truncated: 162 more rows]

## Sheet: Fig1e
Lactate	-	20mM
[truncated: 3 more rows]

[truncated: 44 more sheets: Fig2a, Fig2c, Fig2f, Fig2h, Fig2j, Fig2l, Fig3b, Fig3d, Fig3e, Fig3g, Fig3i, Fig3k, Fig3l, Fig3m, Fig3n, Fig4b, Fig4d, Fig4e, Fig4g, Fig4i …]
