# Supplementary material for: Loss of microglial MCT4 leads to defective synaptic pruning and anxiety-like behavior in mice
Source: Nat Commun. 2023 Sep 16;14:5749. doi: 10.1038/s41467-023-41502-4 (PMC10505217; doi:10.1038/s41467-023-41502-4)
Supplement: Supplementary file 4 — Source Data [file 41467_2023_41502_MOESM4_ESM.zip › Supplementary Data_Metabolomics_Hippocampus.xlsx]

## Sheet: Data
compoundId	metaGroupId	groupId	goodPeakCount	medMz	ppmDiff	maxQuality	note	compound	parent	medRt	expectedRtDiff	FC8-1-	FC8-2-	FC8-3-	FC8-4-	FC8-5-	FC8-6-	FC8-8-	FC8-9-	FC8-10-	FC8-11-	FC8-12-	FC8-13-	FC8-14-	FC8-15-	FC8-16-	FC8-17-	FC8-18-	FC8-19-	FC8-20-	FC8-21-	FC8-22-	FC8-23-	FC8-24-	FC8-25-	FC8-26-	FC8-27-	FC8-28-	FC8-29-	FC8-30-	FC8-31-	FC8-32-	FC8-33-	FC8-34-	FC8-35-	FC8-36-	FC8-37-	FC8-38-	FC8-39-
												A	A	A	A	A	A	A	A	A	A	A	A	A	A	A	A	A	A	A	A	A	A	A	A	A	A	A	A	A	A	A	A	A	A	A	A	A	A
C00002	0	1	0	505.988	1988.54	0	C12 PARENT	ATP	505.988	3.90042	-	1385.9	4068.22	995.669	2463.96	4291.37	2871.92	1215.84	1056.41	2138.25	5455.62	2767	2507.43	1331.15	2388.37	1697.21	2779.04	1754.26	2428.76	1427.33	3710.1	1397.83	4737.25	3764.47	3787.14	3803.16	2240.82	6219.77	4889.57	2179.12	10851.1	6320.76	3762.62	5785.9	4508.8	2892.94	2968.44	1729.48	3038.51
C00008	0	2	0	426.022	2360.34	0	C12 PARENT	ADP	426.022	0.537466	-	312636	174204	163436	176415	276308	172894	113801	96317.8	266858	159564	247036	215276	229014	282931	170798	194303	204358	403172	186356	534128	252109	285747	371637	384332	547867	431712	98395.2	152801	639871	1286614	1228622	593315	802999	737619	729300	315109	442983	723158
C00147	0	3	0	134.046	7468.14	0	C12 PARENT	Adenine	134.046	1.48787	-	23139	24453.8	17750.2	18554.1	17138.5	19273.9	20315.9	14706.8	19908.7	23882.4	17962.7	23549.7	19649.6	13142.4	22470.6	21225.6	27984.8	123822	24606.7	71372.2	86479.3	34021.5	52814.9	56525	67635.4	58819.4	37870.5	33184.1	70807.1	47989.7	51227.8	79057.6	63562.3	54387.1	168003	91431.2	91103.9	103516
C00035	0	4	0	442.016	2275.26	0	C12 PARENT	GDP	442.016	0.54584	-	19628.5	12843	10752.3	12322.3	15863.6	8186.9	0	2806.93	10689.8	5756.46	6446.96	40123	8536.61	16908.9	18374.4	12990	17152.6	13976.1	15238	30435	11045.5	11873	7294.95	29113.9	27286	21415.3	990.96	3260.2	23488.4	56949.8	52827	42438.5	55412.5	51397.4	51217.4	15452.5	10826	34406.6
C00112	0	5	0	402.011	2499.07	0	C12 PARENT	CDP	402.011	0.553151	-	2408.05	1060.64	0	2656.01	2532.57	0	0	1263.74	1488.52	1754.66	0	3580.68	431.53	10175.1	0	0	5808.55	3987.98	0	6264	3793.4	2824.15	1540.63	8169.08	11257.6	7908.22	6491.11	6823.93	4388.97	61490.2	59022.5	17832.9	19804.7	13343.6	18468.7	6493.54	2256.77	13303.1
C00239	0	6	0	306.048	3285.95	0	C12 PARENT	dCMP	306.048	0.538463	-	27051	21739.3	31074	22870.7	24561.6	16928.7	25166.8	21667.4	30490.6	21679.7	29338.2	23341.7	25200.9	33327.6	19949.6	20752.9	27238.1	38770.2	28946.3	47372.3	38741.9	30831.9	29471.5	28478.6	21904.8	42936.1	23411.8	28963.5	33126.9	28172.1	26563.6	45641.6	25717.5	29660.8	40150.1	31878	45776.4	41718.2
C00364	0	7	0	321.05	3127.03	0	C12 PARENT	dTMP	321.05	0.593068	-	11661.7	3975.95	3568.48	3248.53	11320.2	11330.3	2977.9	5462.83	3226.66	8919.48	13066.7	10568.6	12219.5	8566	4013.05	5261.19	4389.26	12142.4	2803.04	16895.8	15019.4	8417.38	15124.6	9778.36	5350.26	5396.41	8878.12	8215.75	3968.44	6552.72	5371.3	9107.67	9960.85	5350.52	6981.92	8518.86	6765.21	8144.49
C00214	0	8	0	241.081	4167.94	0	C12 PARENT	Thymidine	241.081	0.642433	-	68847.9	31474.5	55076.7	32711.4	46767.9	35852	62247.8	61771.6	81238.5	57218.7	76813.7	40666.7	46984.2	78829.8	23834	50625.5	27500.9	62566.8	44442.6	43953	41620.4	63857.3	51298.9	72815.9	62863.8	51687.2	59868.9	62682.3	78441.4	45560.8	63826.4	34363.7	50266.7	41132.2	29002.3	57804.1	45575.9	37923.4
C00015	0	9	0	402.999	2483.84	0	C12 PARENT	UDP	402.999	0.792701	-	249883	87271.9	217664	89706.6	140218	119940	298987	202098	325420	71143.9	312444	265055	208372	334756	155779	221572	425101	222751	172818	223809	288629	227407	300122	428313	302381	321366	106943	126083	466331	255308	303674	299083	302667	373094	283502	198915	330088	283376
C00105	0	10	0	323.028	3110.75	0	C12 PARENT	UMP	323.028	0.552808	-	2031066	1630021	1721796	1140998	1674128	2006782	1730714	1801532	2276923	2418894	2692203	2336480	2240977	1901694	1422959	1117313	1443761	2679521	1485859	2670833	2088248	2440543	3268992	2694460	2337230	2723346	2483273	1883533	2503722	2394029	2804219	3265351	2756079	2367608	2796009	2259093	2521746	2637517
C00385	0	11	0	151.025	6633.1	0	C12 PARENT	Xanthine	151.025	0.719594	-	386886	662415	567921	795738	585349	392454	453784	487166	359160	281537	298608	641669	510091	538716	695741	1708243	839987	419440	1070410	390478	418468	297891	344504	231627	186183	206655	216157	186474	187466	115499	140667	189907	192119	197256	248337	263677	284568	262983
C02350	0	12	0	157.035	6382.29	0	C12 PARENT	(S)(+)-Allantoin	157.035	0.668016	-	318524	392036	394179	464562	399987	400672	378164	474487	412001	408020	456428	296109	487039	504900	251168	277814	331801	333683	222222	335239	412683	348966	483552	425562	294818	344120	284660	393003	533400	561316	619790	363998	438443	462928	297915	280328	247454	340896
C00366	0	13	0	167.02	6002.69	0	C12 PARENT	Urate	167.02	0.608116	-	26895.8	92860.3	18225.9	39054	37755.4	36260.5	18777.5	27279.5	33700.5	19440.9	19183.4	33799.1	24902.6	32212.9	28109.4	34668.7	34499.2	27475	37166.1	38871.1	24135.4	23070.4	36812.1	30807.7	21319.5	22869.7	15926.1	18102.3	17975.2	33476.5	29545.8	22785.2	32709.9	39202	27827.5	22489.5	25547	18016.9
C00575	0	14	0	328.045	3062.12	0	C12 PARENT	3--5--Cyclic AMP	328.045	0.69288	-	19595.7	17714.4	14683.9	18519.7	24459.2	11407.9	21267.5	13335.3	20246	18358.6	17209.3	16982.2	22423.5	17827.8	15179.1	14745.1	23658.8	29498.5	14978.4	28626.5	24500.5	16959.3	30008.3	28392.6	28825.8	26868.5	28335.7	22643.9	33550.2	25915.7	35439.3	30092.6	27021.6	32038.5	45960.5	28953.4	26179.5	40664.6
C02354	0	15	0	304.037	3292.85	0	C12 PARENT	2--3--Cyclic CMP	304.037	0.531751	-	8134.88	3753.17	7289.16	7394.17	4820.95	5239.78	3563.51	5865.83	7812.93	2899.79	12326.9	3351.34	4107.32	9203.88	5985.83	10922.1	3145.03	12736.7	6897.45	4924.73	14157.6	3349.09	10171.7	8527.55	9422.39	9025.68	6730.88	9484.32	10705.2	11218.1	18255.8	16477.4	7193.58	6124.73	4026.34	6225.63	8218.02	5691.01
C00906	0	16	0	127.05	7877.38	0	C12 PARENT	5-6-Dihydrothymine	127.05	0.644317	-	1120711	1134018	1233315	1127561	1188775	1143042	1224503	1659118	1556641	951298	1358746	972275	861316	1062685	1680465	1668446	1493053	1820636	2038532	1008055	775797	1162523	1328631	1526958	1071961	1070550	1098197	1130343	1064531	788513	1078115	739161	862369	1102132	1175876	1777493	1068591	1332970
C00647	0	17	0	247.048	4064.44	0	C12 PARENT	Pyridoxamine phosphate	247.048	0.588001	-	5638.76	5325.32	8657.9	15663.6	8062.94	5842.27	16981.7	15397	12618.7	5486.98	10554	12321.3	7394.87	3775.07	14753.3	14612.1	6904.78	7094.71	16320.4	8855.63	5754.63	7735.2	6797.9	10961.7	14466.3	8450.01	5926.81	2954.34	7064.52	4766.88	6459.7	8630.66	4939.6	10202.2	14987.9	6155.97	13830.8	6859.79
C03794	0	18	0	462.066	2176.16	0	C12 PARENT	N6-(1-2-Dicarboxyethyl)-AMP	462.066	0.523508	-	35479.2	51547.4	34177.4	31020.2	33051.7	23804.3	21720.8	7163.23	43402.5	5517.18	39640.6	92369.6	34610.9	39870.2	44963.4	32295.2	44907.3	47250.5	34640.5	36937.9	38307.3	22135.2	22423	20519.9	32885.3	32248.6	0	0	41625.3	2781.16	11849.8	29839.1	44490.5	58137.3	28237.9	25541.7	50354.2	18864.3
C00029	0	19	0	565.047	1780.95	0	C12 PARENT	UDP-glucose	565.047	0.527497	-	797648	973649	913850	1009760	1206025	890863	863360	747962	1043961	906755	1094009	1092949	1013957	1201408	984135	828834	885720	1197260	888260	1253366	856672	1076777	912227	908791	1176286	1079654	1030061	1050235	1163669	1297474	1118096	1447433	1003108	1159681	828752	859892	1113505	1150342
C00013	0	20	0	176.934	5669.94	0	C12 PARENT	Diphosphate	176.934	0.571341	-	2246984	2782235	2676282	2622463	2816459	2333636	1328381	2322468	2166432	2545558	2313991	1677411	2742389	2417049	2848500	3938086	2485940	3026821	3185798	2894641	2462946	1657962	2672950	1993719	1651955	1985350	1512734	1399608	2241324	1922620	2428932	2749493	2079405	2029287	2856890	2638396	2028242	2621635
C00031	0	21	0	179.055	5600.46	0	C12 PARENT	D-Glucose	179.055	0.638963	-	8031094	6369864	7073190	7653490	7493210	6555940	8872997	14164090	9410031	6326412	10622510	5731712	8279776	10192610	5208168	8413204	7092866	8062070	6349724	7654008	6071804	8555442	8309324	11168420	7718976	7697604	11939950	9769872	9150517	8721761	10141780	4392668	7749754	8741469	4881208	9364491	6431022	6155052
C00354	0	22	0	338.988	2964.1	0	C12 PARENT	D-Fructose 1-6-bisphosphate	338.988	0.554474	-	13125.4	31120.8	14573	30700.2	27113.4	16652.4	14422.1	11243	16316.6	15924.1	19331.7	122984	15312	6463.58	15278.4	43232.2	30337	16365.5	20734.7	29220.1	5414.54	10780.1	19482.5	21841.8	15781.9	7220.29	16542.4	15099.8	14120	74461.7	31064.1	20542.6	29941.7	39687.3	13221.2	32904	13913.7	27703.1
C00236	0	23	0	264.953	3785.1	0	C12 PARENT	3-Phospho-D-glyceroyl phosphate	264.952	0.771547	-	7639.69	3981.57	7431.38	4057.52	3903.95	3095.55	8296.37	16671.3	9026.24	17609.7	6940.49	7479.14	6630.07	8978.64	4045.93	2490.77	8392.35	13781.3	4088.68	17750.7	8523.72	22631.5	11605.7	14964.7	10923.1	9865.84	30334.3	26286.3	9528.99	16364.1	10719.6	8786.47	11748	9708.79	10584.9	14073.8	12372.9	14376
C00631	0	24	0	184.984	5422.16	0	C12 PARENT	2-Phospho-D-glycerate	184.984	0.528763	-	73138.5	44299.6	31102.8	42991.7	54950.5	34368	18351.3	42779	47877.3	56978.8	68236.2	21970.8	50090.5	114640	40450	26330.5	42748.7	195552	44295.3	128860	66868.5	100286	54279.6	84909.4	95371.2	73081.8	60022.7	30661.9	73498.4	168979	212456	165880	100438	103608	115598	96726.4	93167.1	136755
C00074	0	25	0	166.974	6005.33	0	C12 PARENT	Phosphoenolpyruvate	166.974	0.542628	-	2741.55	5924.89	2369.41	3841.89	3847.05	3522.16	6506.49	3969.1	2870.73	2288.26	1414.19	4824.94	4255.18	3210.87	4425.43	7215.14	6551.95	8609.02	2613.6	0	0	5899.8	0	6753.12	2875.07	2971.37	4838.34	2300.6	4593.99	0	2670.51	3935.47	2140.97	2704.98	0	0	0	0
C00022	0	26	0	87.0073	11461.2	0	C12 PARENT	Pyruvate	87.0073	0.583227	-	683058	789864	894181	1284593	835335	761349	658627	867858	1024821	835258	851445	592786	878040	761529	1169054	637054	828945	1918596	718970	655413	816174	564187	1109314	1094852	574022	678546	667372	320963	571989	1071757	881166	732923	754840	623785	850225	863208	542093	1260022
C01432	0	27	0	89.0229	11205.4	0	C12 PARENT	Lactate	89.0228	0.587193	-	61509420	74025780	70940740	60112810	65937840	60395190	63116520	59464400	61307820	41268480	54316350	50847200	63361280	72730740	75425370	85472360	70620610	44633340	71539750	59478540	65161630	43413770	47004760	41385690	27176110	35741530	38134480	26081410	31413640	19134920	27260670	41716480	34333640	33293680	47767170	57446270	48552240	44064550
C00208	0	28	0	341.108	2945.91	0	C12 PARENT	Maltose	341.108	0.666488	-	28667.1	16271.1	11109.8	12946.1	11250.9	9385.06	34715.4	20267.8	16914.6	5111.52	11277.4	23385.9	9791.12	14563.4	17416.1	19525.1	18847.5	7904.61	25614.6	21808.7	24361.2	7602.02	10961.2	5882.57	8152.45	7050.22	13962.2	16826	86425.7	6626.27	1931.96	7347.15	5456.02	4998.74	4784.57	15617.4	19881.6	863.277
C00392	0	29	0	181.07	5542.99	0	C12 PARENT	Mannitol	181.07	0.655149	-	267147	192627	194773	217237	180967	192191	182464	207802	250142	169392	219145	185958	223368	194984	230467	313102	252863	269635	210884	261782	244078	180478	206122	209786	178687	192541	230178	171366	304981	174980	185943	245997	265154	199976	272307	246340	228514	205893
C00121	0	30	0	149.045	6715.06	0	C12 PARENT	D-Ribose	149.045	0.644357	-	38670.2	50038.5	36622	49447.2	47913.5	41066.5	31550.5	40187.2	40390.3	43206	38772	52069.2	49015.5	37933.9	47276.4	77459.4	67397.5	50286.1	43611.4	34932.2	39639.2	22163.6	43098.3	31655.2	28226.5	28375.3	23689	35780.8	28504.1	32338.7	35066.8	16359.5	43780.4	32391.8	25407.2	34321.7	32413	34615.8
C01684	0	31	0	163.06	6145.52	0	C12 PARENT	D-Rhamnose	163.06	0.664362	-	67074.2	79499.5	61788.6	47639.2	50594.4	61447.8	80978.1	135167	99167.4	138837	160691	34233.9	90309.1	110641	99399.8	104488	128730	136406	99297.9	105922	97337.7	74094.2	70520.2	87789.1	77645	105350	101532	141214	117726	156788	130174	49895.1	94253.4	95173.5	96444.2	116699	107910	112328
C01904	0	32	0	151.06	6630.87	0	C12 PARENT	D-Arabitol	151.06	0.662821	-	96346.6	74718.6	76568.4	94102.6	92188.7	84955.6	76854.6	91795.8	108833	83281.3	105927	84682.3	104998	97010	102241	104480	112166	112560	93768.1	124143	102853	88858.9	87015.5	109092	76762.8	83883.4	95178.6	89660.3	80136.5	94487.1	94650.5	117529	104966	90727.7	107628	94298.7	97075.8	99584.3
C00158	0	33	0	191.019	5251.15	0	C12 PARENT	Citrate	191.019	0.56067	-	2423268	2803388	2936611	3348617	3299230	2313846	1533486	2116640	3174525	1174778	2995822	2454023	2978397	3550006	2968153	3082795	3888857	2182521	3043761	2165340	3199637	1751841	2371375	1828669	1552729	1658110	824608	1139151	3116036	1541263	2609606	2340236	1926019	2058952	1885148	1270137	1989251	1995482
C00026	0	34	0	145.013	6908.29	0	C12 PARENT	2-Oxoglutarate	145.013	0.693483	-	430935	409667	438916	303062	447326	256012	382146	371178	432364	359162	470831	435540	378102	346524	396068	499373	542461	509002	436414	675662	467741	376520	457981	402705	278202	355318	468761	358156	420188	345564	434912	559932	374507	404441	512999	308662	386273	532633
C00940	0	35	0	144.029	6954.21	0	C12 PARENT	2-Oxoglutaramate	144.029	0.56445	-	3603.39	13780.8	9243.46	16300.8	6181.2	4373.77	13789.4	7761.58	11480.4	13221.2	9273.47	12447.9	14032.9	9712.44	4841.56	2239.6	9216.41	11589.5	8570.37	10556.4	20559.9	4935.59	14456.4	11133.4	3724.68	6412.07	11212.5	10133.2	12075	12531.4	10458.2	11898.9	9999.74	16240	5763.43	14093.5	13578.5	34184.5
C00042	0	36	0	117.018	8548.42	0	C12 PARENT	Succinate	117.018	0.546035	-	1777237	667462	755393	595362	721522	626956	894370	860569	1993547	2844581	2688528	626123	770870	1921556	808324	557418	640419	4872072	670575	3420101	1704990	3302504	4283936	3369779	3225328	4180952	2992550	3732101	3217691	3068163	2704986	3388587	2958773	3291835	4183540	4180752	4676008	4335962
C00122	0	37	0	115.002	8696.69	0	C12 PARENT	Fumarate	115.002	0.536782	-	733482	1066418	1100628	1145712	834770	702226	641027	814567	928517	617010	734220	1030934	1128853	878895	1051066	1264691	1333552	955627	1168586	1032889	969340	816907	674490	671292	679366	895929	398888	629096	850360	779583	763115	755246	595756	775270	974691	695877	962342	1201991
C00149	0	38	0	133.013	7527.18	0	C12 PARENT	(S)-Malate	133.013	0.526663	-	6720500	9060457	8795489	9279680	5880798	7025006	5055006	6461508	7847980	4315850	6075402	8511321	7971806	8339410	8917365	10066440	9871153	10078550	9595483	8348598	7215956	5656802	5986850	5943428	5167196	7883536	2803218	4609220	7581586	6554300	7251308	6634536	5871040	6605266	8441769	5796410	8788117	11615120
C02630	0	39	0	147.029	6811.75	0	C12 PARENT	2-Hydroxyglutarate	147.029	0.529462	-	735390	766636	708757	838307	711883	589020	687974	776926	847568	833410	903762	632432	790506	838069	626172	509855	632629	877957	517767	978899	825813	749244	817776	898576	537508	882473	681632	657817	825210	992114	739373	649518	725301	825967	598766	549427	712443	773128
C00345	0	40	0	275.017	3649.29	0	C12 PARENT	6-Phospho-D-gluconate	275.017	0.549878	-	12602.9	34499.5	10228.3	5333.19	17815.6	16697.4	4415.53	17002.6	32819.9	26222.6	19131.6	70892.6	19391.6	3474.64	12952.4	18702.2	21441.8	51720.1	10236.8	13784.7	0	7033.4	0	15467.7	5761.19	3198.82	2986.24	3429.5	3308.16	19802.6	17977.3	19289.6	6367.24	3660.82	5198.43	20051.9	5296.47	3673.7
C00279	0	41	0	199	5040.52	0	C12 PARENT	D-Erythrose 4-phosphate	199	0.551713	-	41245.7	83413.5	46514.2	38112.4	72897.2	72224	60608.6	45966.5	51518.4	46738	38589.8	221285	82023.1	36926.5	70095.9	67245.6	77116.3	37261	73980.2	32016.8	26704	34826.8	28274.7	19836.1	18275.4	22378.9	26749	6875.46	14737	17756.8	6963.71	19365	18438.6	18335.4	14052.9	29292.8	11337.7	20291.5
C00620	0	42	0	229.011	4382.29	0	C12 PARENT	alpha-D-Ribose 1-phosphate	229.011	0.54808	-	2679889	2809857	1738346	1427182	2462984	2806403	2469375	2351740	3222369	2270155	2250566	3837386	3121066	2027112	2512350	2362576	2856184	958296	2630469	1499533	1492673	1418271	1657942	551055	524804	655152	1107172	806911	815069	308124	581857	778444	654906	508297	429181	687868	868049	536283
C05526	0	43	0	425.08	2365.55	0	C12 PARENT	S-Glutathionyl-L-cysteine	425.08	0.56827	-	60494.4	117036	87258.5	75971.5	105609	111190	80123.6	92554.2	64762.9	62200.9	65141	100899	84749.2	164250	137725	284346	192128	40697.8	154860	77263.4	107642	54833	57446.5	33121.9	34324.7	35520.6	49544.6	51641.3	49698.7	22684.4	28914.9	36620.3	28461.4	39432.8	49908.3	53010	61426.5	31196.2
C00072	0	44	0	175.024	5727.68	0	C12 PARENT	Ascorbate	175.024	0.578763	-	5457002	13079530	3855263	7980398	11152060	9234214	2514904	2530170	5184746	2572418	4555144	6725586	7077418	5418976	9977248	6175896	4101078	5639372	7779614	4936750	1841195	531391	1402720	865568	562087	447442	274458	269016	1347534	1212787	1005316	4163014	1158942	1431810	2615827	868745	1982849	2258080
C05422	0	45	0	173.008	5795.43	0	C12 PARENT	Dehydroascorbate	173.008	0.693055	-	2378826	2324278	2514172	1684942	2435541	1469061	2079867	1824975	2337051	1905033	2267122	2355039	2036549	1770248	2262830	2754502	2757686	2705859	2204051	3281329	2337650	2289800	2151249	1724289	1479102	1699493	2330897	1790333	2663844	1761046	2120168	2614603	1809558	1877820	2586462	1611936	2432111	2645294
C03738	0	46	0	217.082	4622.97	0	C12 PARENT	gamma-L-Glutamyl-D-alanine	217.082	0.578008	-	16154	31400.3	23117.5	17629.3	21529.8	11502.5	6212.77	27982.5	18191.9	7980.92	13681.1	6490.29	20650.7	18138.4	27072.1	38594.7	33824.6	24199.2	39611.6	24595.5	29219.6	10273	24047.9	15427.9	12081.8	23999.5	13022.2	18222	18249.1	19503.8	24831.3	6242.76	20498.2	14544.9	29223.8	41391.3	19551.5	34318.4
C03646	0	47	0	497.092	2041.47	0	C12 PARENT	Bis-gamma-glutamylcystine	497.092	0.540661	-	28472.7	50232.7	37996.9	17938.5	76539.6	64999.2	46142.6	36905.1	39809	66849.4	62572.8	20531.3	57943.9	73731.5	43360.9	29615.5	36298.2	106319	25993.3	127199	50607.3	109100	101416	134480	96080.7	137922	78612.5	92591.4	93276.1	88874.6	73224.7	131927	64290.4	111412	50854.4	102103	123553	143884
C05844	0	48	0	253.049	3967.23	0	C12 PARENT	5-L-Glutamyl-taurine	253.049	0.564505	-	53568.4	66170.6	69389.3	62946.1	78403.7	44487.2	52046.8	61947.6	65994.9	55987.6	65494	58103.6	58441.2	71360.2	50621.7	46040.3	44399.3	52533.3	60157.2	85060	113968	93501.9	117968	101644	76458.7	88235.6	70689.4	58399.8	91993.2	100732	88015.3	49457.8	110973	135282	118932	89031.8	63254.7	66546.9
C03232	0	49	0	182.967	5492.68	0	C12 PARENT	3-Phosphonooxypyruvate	182.967	0.775773	-	62991.2	79875.9	68474.6	74844.9	92192.7	77959	59042.6	82366	72657.6	117038	64727.7	67313.1	72867.9	61388.2	59724.5	61693.1	54092.4	77180.2	63023.3	70013.6	52692.3	61827.9	60244.9	57031.2	45410.7	55161.3	77239.7	62768.4	48146.3	71943.5	44752.3	41797.7	53234	62404.9	65923.1	60771.4	50340.4	73070
C00270	0	50	0	308.098	3260.81	0	C12 PARENT	N-Acetylneuraminate	308.098	0.572076	-	1648077	1664129	1677837	1560220	1674758	1390564	1780650	1571337	1799026	1509302	1603202	1654627	1670683	1312844	1555132	1717922	1641787	2019253	1793048	1918319	1993480	1222247	1871418	2531958	1487884	1172050	1353692	1228323	1578025	1401560	1413121	1642376	1436444	1885746	1463124	1870076	1347060	1319079
C06156	0	51	0	258.038	3890.84	0	C12 PARENT	alpha-D-Glucosamine 1-phosphate	258.038	0.565429	-	44059.6	51763.9	45270.8	43058.5	59688.9	42073.1	62870.5	61178.6	77576.1	53324.5	62578.5	85234.8	62047.2	39853.7	66730.4	67177.4	46809.4	66659.1	67946.8	38631.8	61595.9	30295	43025	53473.9	42003.9	41748.4	36639.8	35451.3	64945.9	53288	58723.3	45098.6	36820.5	50761.8	42178.2	49186.3	43218.6	45284.4
C00043	0	52	0	606.074	1659.89	0	C12 PARENT	UDP-N-acetyl-D-glucosamine	606.074	0.529786	-	757862	1006344	853318	1141298	1028126	876626	806126	698975	912785	884453	958555	944465	924552	1017610	914199	877373	821253	1050004	880268	1176255	1116874	1043037	994764	899913	1062894	1026458	942168	945629	991368	1255982	998283	1261897	865908	1123793	857705	868372	1092987	1113595
C00128	0	53	0	613.139	1641.69	0	C12 PARENT	CMP-N-acetylneuraminate	613.139	0.528955	-	104097	113931	118701	147562	128403	132829	101333	79966.5	83555.2	100655	120045	111148	107650	124868	128472	154877	127417	155622	123300	163846	113690	131998	133058	137990	154188	123067	116380	113799	115592	141942	110648	159139	107720	136405	98259.1	128130	130584	134136
C00884	0	54	0	239.114	4197.15	0	C12 PARENT	Homocarnosine	239.114	0.684491	-	183239	130822	79389.1	91857	146952	97488.9	103981	60519.9	98818.7	105679	91277.5	71396.3	121579	89831.7	428252	347727	380756	429534	444561	196387	177598	112820	128554	222411	188482	196970	110324	61844.4	104588	120612	78569.8	98131.1	112515	112445	322654	421295	300994	298574
C00386	0	55	0	225.099	4458.6	0	C12 PARENT	Carnosine	225.099	0.678988	-	183293	210705	116550	105616	185599	123941	170439	156147	155796	147058	166290	132282	188568	133708	287377	232381	322957	283422	324926	428106	487179	192172	156622	415413	265961	520609	146308	241819	447683	277100	371530	233953	1022656	551264	376723	511256	611530	1251030
C02946	0	56	0	144.065	6952.89	0	C12 PARENT	4-Acetamidobutanoate	144.065	0.664106	-	3352.7	9648.98	4222.9	8312.81	8585.84	3697.39	7508.42	4357.27	3343.93	7196.92	14608.2	2808.24	6248.64	11183.5	10957.9	6509.31	18903.3	8445.62	3959.73	2761.92	4554.83	6941.61	2401.69	5997.36	2983.1	3559.38	7255.78	3093.84	7221.93	5076.35	11457.4	7661.12	5109.27	4184.92	8666.28	1343.37	14164.5	6444.13
C00437	0	57	0	173.092	5793.15	0	C12 PARENT	N-Acetylornithine	173.092	0.679848	-	10783.7	12530.9	25961.9	25587.5	18068.2	9372.13	14711	26939.4	18434.2	65086.8	13634.6	10824.8	12863.8	15008	23398.2	30873.2	24220.5	26023.9	31016.5	9331.84	11157	25265.4	31893.1	15655.6	12054.6	20088	11350.5	24618.9	22497.8	64717.9	15758.9	9616	13428.3	11575.7	20777.3	27194.2	20147.6	21834.7
C01157	0	58	0	130.049	7696.56	0	C12 PARENT	trans-4-Hydroxy-L-proline	130.049	0.534419	-	3778387	4147197	3798711	4095633	3973180	4073681	3155142	3336089	3699713	3287842	3879434	3369591	3658208	3785388	4498072	4577290	4005296	5329945	4802766	5922122	4570874	4703662	4652354	4703694	4664378	5002678	4063796	3835479	4436380	4940270	4438790	5237352	3508011	4462468	5466173	5479954	6338210	6908480
C00864	0	59	0	218.103	4600.81	0	C12 PARENT	Pantothenate	218.103	0.65257	-	1922743	1314271	1298854	1741758	1499832	1573365	1813038	1714307	2058599	1567777	1779488	1822408	1468397	1626899	1326152	1667125	1467918	1724657	1169147	2335266	1594706	2262774	2568588	2496370	1671345	2125961	2141355	1429042	1937811	2138919	1986316	2097381	2310244	2174721	1607373	2299484	1579041	1807407
C00245	0	60	0	124.006	8069.55	0	C12 PARENT	Taurine	124.006	0.641911	-	164659800	159710000	185897900	186842500	165561300	164685500	165926300	182132100	187246700	147424700	170790500	163937100	147557100	150563200	158604500	171443900	162767600	149463900	167316100	171387200	146020200	164301200	186779000	194953700	176009200	172523300	146297700	153176600	171896900	170548000	183693700	140885000	154234100	162219200	143692900	165024900	124795100	172151600
C03722	0	61	0	166.017	6019.31	0	C12 PARENT	Pyridine-2-3-dicarboxylate	166.017	0.591829	-	315719	354253	343538	416915	355040	351245	273490	409269	389797	309466	401051	430830	294309	406741	302372	290800	285473	331004	242563	406141	351774	367340	405850	308240	341648	393689	277173	341518	412100	525025	445155	482771	516488	447594	357528	290747	302922	340379
C00093	0	62	0	171.005	5863.61	0	C12 PARENT	sn-Glycerol 3-phosphate	171.005	0.548425	-	213699	151745	187562	178734	153858	164302	202394	307608	304032	235350	319005	192642	251564	728553	213692	187431	185400	130794	340027	428684	680949	400756	246428	286178	240914	331970	285454	124693	161524	270320	552573	323819	224355	432448	452048	523931	542571	352344
C00831	0	63	0	277.122	3623.2	0	C12 PARENT	Pantetheine	277.122	1.73114	-	6630.31	8058.77	9860.51	9504.99	8241.45	11502.2	6797.17	7177.75	4100.59	2991.7	3613.67	9077.71	8873.36	7198.95	5769.38	12017.8	6745.93	3760.15	13144.5	5882.98	3419.51	5269.24	4890.69	3105.28	4119.27	3335.81	1604.53	3786.93	5203.06	2445.29	1743.72	7769.32	2718.69	5176.49	4521.61	3877.84	5688.99	2139.98
C05635	0	64	0	190.053	5260.76	0	C12 PARENT	5-Hydroxyindoleacetate	190.053	0.692503	-	75715.4	96889.1	96513.4	68968.1	76508.9	64013.2	96995.4	76478.6	86729.9	48098.9	65460.6	108586	88631.6	72993.2	70010.5	161579	111046	60351.3	105638	69691.6	60427.3	39408.9	42332.9	30737.3	27678.3	35496.1	44764.8	42120.8	40590.8	24402.1	42153	48524.2	28183.1	41244.5	43222.5	24788.6	38446.1	49763.9
C00108	0	65	0	136.039	7359.75	0	C12 PARENT	Anthranilate	136.039	1.82702	-	4727.43	16433.5	6947.01	7304.82	5436.26	2447.13	4732.5	5866.02	6233.19	3737.26	5334.22	9338.7	3712.36	10276.7	8460.27	5090.26	4811.52	5118.07	6620.14	4260.85	5503.71	6639.58	1796.11	8249.18	8554.54	7357.4	7516.89	4670.2	5663.49	6900.89	9658.94	4571.95	6155.45	5775.98	5891.66	4695.8	7266.3	8781.68
C00346	0	66	0	140.011	7152.27	0	C12 PARENT	Ethanolamine phosphate	140.011	0.579741	-	8091726	8159838	7903518	7159932	7954510	7767922	7471246	7577644	8253578	5658118	7984820	8330810	8669698	9510389	6135156	6864282	6139928	7419518	6045440	12151100	11114800	8466226	10463210	12699320	7388210	8490745	6828778	7853696	10347920	9885615	9709184	10397530	8790091	8479843	8111940	8500611	7738630	7107598
C01210	0	67	0	154.026	6507.84	0	C12 PARENT	N-Methylethanolamine phosphate	154.026	0.573999	-	23330	7748.08	25060	11374.5	11735.3	10955.1	7382.36	13595	10152	8741.7	28806.2	8420.61	16139.3	16786.6	8882.72	6000.73	9519.34	11042	795.32	30486.1	21617.7	21445.5	28430.7	27638.1	22522.5	14963.9	18503.4	13393.2	13677.3	17259.6	20540.2	19414.3	13730.1	18950	8409.29	11184.6	6780.09	13670.5
C06124	0	68	0	378.239	2661.34	0	C12 PARENT	Sphingosine 1-phosphate	378.24	2.97557	-	17448.5	23038.4	17506	21270.7	19078.2	23433.9	20295.5	13137.2	14417.8	10674.1	10362.8	21155.6	17891.7	14810.6	24045.1	20547.5	20142.6	9725.45	21089.6	14482.6	15529.5	10569	9043.57	8965.17	6637.05	10990.3	8033.64	9298.34	9424.64	9415.19	6824.67	9566.92	9418.07	7462.62	10981.9	5641.41	9954.45	7928.32
C00307	0	69	0	487.099	2065.74	0	C12 PARENT	CDP-choline	487.099	0.567058	-	13602.7	10544.7	13030.2	21537.1	27001.1	10219.3	9553.96	22130.5	16562.7	7827.7	23862.4	3715.9	8613.2	8950.82	29440.2	23027.6	16099.5	25610.6	20765.5	17819.2	31200	5406.77	29270.9	24557.8	9058.28	21170.4	7061.92	15490.5	24325	6676.76	22921	12656.3	16239	18738.1	25691.8	6071.29	28694.7	8369.17
C00246	0	70	0	87.0435	11458.3	0		Butanoic acid	87.0435	0.666474	-	115261	54720.6	75857.2	49225.4	32952	89040.1	131002	64519.6	89797.1	59676.6	101494	123821	83417.2	98235.3	65573	79251.5	108136	90195	90142.5	85923.2	85387.7	89068.4	85771.2	96983	90282.4	67718.1	55225.8	56342.7	62642.1	63273.3	55941.6	67679.8	64334	69064.3	74350.1	86904.6	88959.9	75195.7
C01585	0	71	0	115.075	8689.07	0	C12 PARENT	Hexanoic acid	115.075	1.73332	-	330734	196264	197487	216418	192210	240528	421160	325061	306259	340937	262716	501912	245263	310409	240753	329315	348030	231344	228034	293401	254910	233894	313428	293534	166785	216024	232536	325769	260831	170984	160090	192317	261564	225994	246452	189929	301326	204987
C02679	0	72	0	199.17	5035.35	0	C12 PARENT	Dodecanoic acid	199.17	2.31633	-	234882	330050	161863	220460	338308	234557	266875	224575	252630	146941	319266	444796	213116	248815	143197	139529	147485	110296	180498	353190	181125	115596	100086	129716	97281	197459	133016	111158	148609	118200	117379	130358	124028	177358	155574	74460	239826	143741
C06424	0	73	0	227.201	4416.12	0	C12 PARENT	Tetradecanoic acid	227.201	2.56157	-	881928	763444	693430	680385	849393	636246	957210	806536	670882	804657	771784	1280626	751467	829414	658972	1035345	715395	499705	745208	690053	1253467	623993	502166	398805	545887	511867	441142	597577	557232	460210	678434	630744	556840	520967	454011	463638	778037	443126
C00249	0	74	0	255.232	3932.9	0	C12 PARENT	Hexadecanoic acid	255.232	2.93376	-	11940610	8432108	7323042	7538520	5710924	6230430	11934330	9399421	8041390	6743124	7176504	15415560	7960582	7964956	8662827	9200345	8283690	5366705	11295570	5378282	6581840	5269696	5826618	5013596	4345704	4104671	4682918	5260212	6326560	5190697	5472140	4260288	5647858	6868442	5201166	4072387	7588934	4432880
C01530	0	75	0	283.264	3545.25	0		Octadecanoic acid	283.264	3.47333	-	5052164	3661498	2895140	2641468	3894447	3332683	3423839	2803624	2706390	3240471	2976108	5243246	2222747	2428889	2505899	2851051	4375918	2273320	3691680	2916943	2765699	2921763	1979884	2035877	1999462	2399880	2877160	2940344	3546203	2325040	2473586	2165699	2788127	2227528	2476152	1991519	2256103	2494694
C08322	0	76	0	225.185	4455.6	0	C12 PARENT	(9Z)-Tetradecenoic acid	225.185	2.36252	-	43357.6	50602.8	33756.1	47308.9	54864.7	42211.9	40242.9	41076.4	34930.7	40626.8	44869	50133.1	39697.8	42792.5	34473.4	32926.5	41965.9	31899.2	51202.6	55882.2	70733.2	35308	32735.7	29342	29100.7	41264.8	40260.3	29048.3	39175	27807.2	47197.5	34540	40391.6	56256.4	36393	28906.7	52210.6	31357.7
C00712	0	77	0	281.248	3570.45	0		(9Z)-Octadecenoic acid	281.248	2.9763	-	4064665	4916312	5300146	5389770	4982924	5291938	5088892	3769320	4187412	3284460	3781596	5514896	4353150	4319114	5879838	8542063	5798886	3167321	5654198	4287110	4744016	3672497	2891261	2621692	2230364	2675291	2633140	2949101	2686096	2926832	2528951	2812333	3226900	2478376	3397336	1908104	3368568	2195428
C01595	0	78	0	279.233	3595.7	0	C12 PARENT	Linoleate	279.233	2.65406	-	717038	1009445	636097	601433	885412	667024	891145	762524	780930	344461	798284	949693	744925	870816	638757	1480590	711324	457027	650882	654554	868799	514731	394906	367668	443966	404966	495044	470516	438736	316559	457402	558817	396593	355894	475188	218715	604044	357654
C06427	0	79	0	277.217	3621.86	0	C12 PARENT	(9Z-12Z-15Z)-Octadecatrienoic acid	277.217	2.46671	-	37570.6	70710.6	51430.1	81537.9	58827.9	63660.5	52044.1	50410.9	50364.8	46433.3	61734.7	64819.3	51577	64774.6	47501.2	65898.1	53820	34846.5	62517.1	54990.5	47051.8	35093.7	37836.7	21628.9	24613	33025.9	42904.3	35533.9	37519.1	33531.1	31290.4	50613.2	39972.2	32514.5	30124.8	15445.1	52505.3	30407.8
C00219	0	80	0	303.233	3312.25	0		(5Z-8Z-11Z-14Z)-Icosatetraenoic acid	303.233	2.5568	-	5660052	7818840	4927624	6366342	7814178	5843278	7077200	5817524	5413504	6649906	4538442	8408349	6311388	5501184	7448984	16867290	11026570	3727408	8778577	7072818	7644086	4228678	3366280	3081013	3562711	3912581	4807706	5435452	5450580	2720218	2851482	4739448	5809582	2840646	4850164	3170652	7604614	4020655
C06428	0	81	0	301.217	3334.34	0	C12 PARENT	(5Z-8Z-11Z-14Z-17Z)-Icosapentaenoic acid	301.217	2.40034	-	17899.4	31720.4	20044.9	41253.2	27169.7	29102.1	26129.8	25354	26784.9	30007.2	31592.9	30622.7	23328.1	31727.2	19940.3	36783.4	29906	15458.9	32410.8	19362.2	14594	15432.7	12205	11919.7	7584.26	12616.9	16078.4	11239.1	15941.3	12266.1	8845.59	13208.3	12069.7	18446.2	9696.25	9446.02	17720.4	8254.68
C06429	0	82	0	327.233	3070.07	0	C12 PARENT	(4Z-7Z-10Z-13Z-16Z-19Z)-Docosahexaenoic acid	327.233	2.46153	-	1513043	2253824	1927849	3159823	2340664	2387292	1805036	1735175	1508382	1633724	1756368	1926539	1998411	2143392	1948757	3257455	2360035	1076797	2737675	1803448	1841356	1249227	1306281	752495	863008	1035286	1090905	1092213	1349901	1000890	802930	1529337	978127	1137949	1122075	786501	1585232	630644
C03242	0	83	0	305.248	3290.35	0	C12 PARENT	(8Z-11Z-14Z)-Icosatrienoic acid	305.248	2.73556	-	337073	335456	252426	314495	333828	260898	363290	285988	267486	171219	253294	336083	289650	417423	237824	480130	274912	123110	242920	241944	227233	129247	146038	102069	120394	108072	194937	145608	206490	91202.2	130408	230618	161202	111816	158168	82487.2	150670	70621.2
C16513	0	84	0	329.248	3050.59	0	C12 PARENT	(7Z-10Z-13Z-16Z-19Z)-Docosa-7-10-13-16-19-pentaenoic acid	329.248	2.65483	-	140151	145037	134569	142616	160946	175141	192879	137362	121289	69708.7	185984	176054	132400	149214	108785	342372	155689	91790.9	166847	106184	151229	116478	105035	60823.5	74937.2	70122	107697	92301.8	95386.5	65105	84514	98696.1	76735	67907.1	107712	46484.8	136711	57729.4
C00041	0	1	0	90.0551	11313.9	0	C12 PARENT	L-Alanine	90.0551	0.658537	+	18807370	18708870	19565430	18556850	21903050	17440700	17737750	25974210	22396420	15518890	17915250	20265470	18158610	23929550	24038570	30185520	30819830	22744650	26207830	21982220	22549110	24718220	17667190	16312350	13938640	18553510	13247350	23695940	23626990	16163110	17655790	20916050	19137110	17561010	20512410	16846130	22960990	21673080
C00062	0	2	0	175.119	5786.56	0	C12 PARENT	L-Arginine	175.119	0.631991	+	3651894	4745954	5534902	3912812	5050974	5154906	4574801	3783467	3864312	1743050	2724454	4913766	3727371	4584048	3728948	6294500	4717536	4337314	5626634	4824217	5498684	4541370	3879785	4835612	4603728	3949031	4194138	3232258	4355044	1649391	2115704	4006642	3205256	4125767	3870209	5037586	3260975	5072084
C00152	0	3	0	133.061	7629.08	0	C12 PARENT	L-Asparagine	133.061	0.647729	+	868396	737165	898080	761047	813910	794605	1028420	1132755	1038758	776314	923143	788992	762314	930405	609036	1005813	1101922	647858	768478	1124085	1191682	1188599	986677	1176404	926480	1032989	1070730	1042690	1425575	767947	1088136	1039695	1096728	982092	918018	1137346	862886	1016714
C00049	0	4	0	134.045	7572.42	0	C12 PARENT	L-Aspartate	134.045	0.651999	+	16990420	11610260	13232080	11933850	15897190	15486870	20884750	18398580	18987400	13069950	17604630	13563870	12884160	16468240	13166660	18623380	15784390	13680170	14755210	23360540	17243520	19817520	19315070	18637650	22134130	21883630	23541650	31036010	28179950	16788120	23926540	22139770	20511980	15461250	24279190	20861500	21877990	23926490
C00025	0	5	0	148.061	6850.9	0	C12 PARENT	L-Glutamate	148.061	0.655149	+	194292700	140950400	150017800	143061700	168685400	166765900	174791200	173776600	202275200	144579600	181954500	166408700	159956900	204548700	179324000	196915300	216971000	222660300	175127000	246005400	225425400	225235000	184987000	188482200	223919900	234691900	198060000	259713400	205990400	185604100	212410400	198070000	213486900	179524400	293863000	208717000	246935800	218453800
C00064	0	6	0	147.077	6898.2	0	C12 PARENT	L-Glutamine	147.077	0.650345	+	95520980	70844950	94265980	74835540	94949150	95887020	100264400	136087900	124637400	92438140	130820400	74998100	83194840	99615780	118920500	136946700	151401600	137925500	151268200	96558500	102652600	144791700	114147000	111246900	123931100	103383500	128280600	136680200	116655500	91744870	102240600	90257250	98467360	114400400	138809600	123084100	122549100	132508600
C00037	0	7	0	76.0395	13427.4	0	C12 PARENT	Glycine	76.0395	0.650978	+	4053850	3852559	4596568	4649200	4181281	3967107	3808820	4837328	5208594	4791984	4731082	3390356	3611669	4803058	4276260	5052950	5697966	4252931	4457556	4679830	4755786	5893280	4304594	4577244	4609860	5073056	4523300	4890794	6137288	4551724	6483852	4358393	4680726	4708150	4223388	4572046	4560586	5438696
C00135	0	8	0	156.077	6498.22	0	C12 PARENT	L-Histidine	156.077	0.612455	+	9045638	7193650	8885792	7760248	8283056	7582140	8088200	8595998	9813711	7498344	9000734	6567538	10226190	10518130	7390944	7420508	7955874	8770076	6082570	8791733	9736404	8811133	9696779	10273490	10987260	8396078	12002220	8552292	9237885	10331510	7420362	6825268	11666590	11936820	7601682	7599634	8978823	11214120
C00123	0	9	0	132.102	7684.18	0	C12 PARENT	L-Leucine	132.102	0.76819	+	5500076	4418642	6358660	4883474	3400859	3714078	6226780	6512998	4944628	4505340	4852124	7193282	6163922	6741112	4704005	8304928	8204186	6201420	5807506	6795620	6736094	6640678	3923774	4280374	4127403	4847478	6142854	5056248	4843320	3884168	4473308	5717210	3890909	6347592	4730296	5976880	6006594	7018162
C00047	0	10	0	147.113	6897	0		L-Lysine	147.113	0.610553	+	14001560	13511840	13785930	12889010	14431230	10769730	10291490	14303020	13711500	14124880	16431690	15774750	14104260	18021130	9731347	11727560	15141120	12874560	9752447	19219500	17531330	13355520	16865130	18110120	18397860	10678700	16881430	12973360	16237420	16808090	16220730	19289320	15403540	18227980	10393390	13702060	15694870	12612360
C00073	0	11	0	150.059	6759.78	0	C12 PARENT	L-Methionine	150.059	0.724507	+	8491281	7088648	7118104	5415257	7382864	6033906	11778320	5959866	7795810	4980086	6734340	9725288	9636192	7726876	5593698	7725652	6108702	5912008	5257072	10381400	12216850	6175436	6351208	8821155	5862314	5684186	8694317	5947326	7798548	3632338	5443640	6331462	7596762	7377510	5028048	7608800	4935502	6488118
C00079	0	12	0	166.087	6103.65	0	C12 PARENT	L-Phenylalanine	166.087	1.20999	+	2230982	1823948	2466120	2590284	2034593	1967487	1944907	1668300	2644581	1528075	2369322	3283980	2088027	2593226	1749979	2993546	2250645	2809258	3043452	2588342	2588724	2564632	2983096	2299798	2099487	1903149	2427255	1854177	2631488	1337926	1670994	1846869	2463356	2041793	2105971	2856662	2277088	2201024
											C00148	0	13	0	116.071	8754.98	0	C12 PARENT	L-Proline	116.071	0.675718	+	24448520	22776020	28788210	19704750	21955630	15697830	22178070	28656290	26363560	17884370	27729800	28883770	23200660	30808390	19402600	29224540	23942010	25354280	22244340	29925380	28373870	25416210	22875650	22473140	22972370	17282350	21118810
											C00065	0	14	0	106.05	9590.91	0		L-Serine	106.05	0.647237	+	8582912	7159564	8363730	6269976	8343594	7633168	10005800	10811020	11166680	8472209	8926496	7371838	7967608	9147147	8610015	10576800	11984940	9792367	8524944	10428580	11432990	10774930	8685459	10551200	10883250	11953730	10575350
											C00188	0	15	0	120.066	8462.63	0	C12 PARENT	L-Threonine	120.066	0.652846	+	9415589	9061256	8332952	6477196	8555587	8877399	10582790	9015699	8896564	4289399	9868692	8118832	7708218	8022552	8438606	10210350	14957120	11125150	8600537	10553030	14141850	13007120	8505949	12336000	11349880	9395799	11381520
											C00078	0	16	0	205.097	4937.26	0	C12 PARENT	L-Tryptophan	205.097	1.71657	+	9014250	7046384	7340804	8766429	7678130	6538162	6278960	7214788	10646240	4762164	8214672	6371742	6373966	10191610	7638092	9809490	7805000	10601040	6279106	10793170	9778176	7924306	10298000	12760800	8584860	5499817	7750822
											C00082	0	17	0	182.081	5564.15	0	C12 PARENT	L-Tyrosine	182.081	0.702261	+	11475250	9442998	10033210	7917314	9691429	8418632	11645020	6518416	9639556	5797820	7547566	9909675	11342740	8792517	9001695	10467370	8459412	10320380	6351628	13289740	15921800	9312024	10014430	11919240	9541545	8858387	9702525
											C00183	0	18	0	118.086	8604.06	0	C12 PARENT	L-Valine	118.086	0.680799	+	15480920	14536450	17688880	14296200	15452760	13672400	20056980	24248780	16035080	22149050	17800020	19620910	16751640	18152180	12484700	13572100	17965580	15054100	10800580	21292650	18744660	15297800	19961750	17776240	15050730	16270340	16468860
											C00212	0	19	0	268.104	3770.01	0	C12 PARENT	Adenosine	268.104	0.699592	+	1934819	1243016	1183391	964452	1108965	929027	1481098	918982	1717768	1446291	1047335	2163333	1376814	699721	1299720	1537941	2470599	15366910	1657452	10312120	11822040	3259850	5624790	5474726	7272828	6654406	3141450
											C00144	0	20	0	364.065	2774.55	0	C12 PARENT	GMP	364.065	0.723531	+	1493024	898672	1201769	1076728	1525800	1143586	1258243	990085	1288406	1088262	1248821	1651598	1251542	1420236	1320097	1024938	1829480	1428852	1118917	2924920	2832739	3020557	3326528	2613427	2913614	2621375	3141003
											C00387	0	21	0	284.099	3558.3	0	C12 PARENT	Guanosine	284.099	0.699582	+	722324	873592	1063226	932786	873332	762858	1197248	761788	616214	395082	459798	1528695	977356	914770	885981	1183376	1359413	306294	1129086	591094	827681	570151	405963	215453	201367	288101	340630
											C00055	0	22	0	324.059	3118.06	0	C12 PARENT	CMP	324.059	0.667767	+	997887	546509	786688	511920	884730	715453	890558	664207	968686	877685	1002082	868432	886119	908664	584075	337000	656512	1236881	663448	1114054	1160813	1131935	1318846	1159637	1313832	1290218	1362308
											C00475	0	23	0	244.093	4144.35	0	C12 PARENT	Cytidine	244.093	0.683457	+	2192153	2158904	2623850	3779717	2551910	2039850	1658222	1898639	1957228	1202515	1487352	2625513	2839671	2362833	2495029	4031659	2936930	1209948	2529579	1852256	2143666	1024872	682541	714516	846022	641970	649863
											C00380	0	24	0	112.051	9072.69	0	C12 PARENT	Cytosine	112.051	0.683001	+	1410745	1711206	1907990	1875734	1657886	1350282	1336774	1321953	1166365	997730	1066312	1765355	1838416	1557380	1670516	2692104	1834888	948651	1373951	1269099	1600155	672098	465281	437883	608786	439005	478782
											C00178	0	25	0	127.05	7993.24	0	C12 PARENT	Thymine	127.05	0.703725	+	17809.9	16001.6	24533.8	115319	18356.5	7362.67	29705	18923.2	6159.33	9336.51	13504.9	31500	14902.3	68869.5	36539.1	19486.9	114560	42042.4	57023	31644.7	26746.3	5266.58	12809.4	28389.8	22572.4	25927.6	25153
											C00075	0	26	0	484.978	2086.62	0	C12 PARENT	UTP	484.978	0.763754	+	29142.1	22107.8	42987.8	37446.4	49384.9	46811.1	30931.8	50352.4	18726.3	36718.3	55305.4	27282.1	60814.2	67674.8	0	48241.9	55936	20483.4	46417.5	18677.9	66576.2	54305.1	38754.8	44443.9	32400.6	36633.9	39943.3
											C00106	0	27	0	113.035	8995.59	0	C12 PARENT	Uracil	113.035	0.705062	+	737950	650116	1018466	1162590	768593	596632	934592	946770	800890	425812	659993	894683	869108	888308	798627	1346413	1154149	274624	591429	601839	984319	585632	442154	314452	303767	264970	381551
											C00130	0	28	0	349.055	2895.01	0	C12 PARENT	IMP	349.055	0.723741	+	5282538	3157185	5440057	4682784	6563328	4327730	3930327	5163746	5470730	3211889	5502486	4378787	5863950	6935082	5085416	4799112	7081502	1842169	5491350	5238658	8076844	8889821	5296300	7442786	5940376	5536645	4397898
											C00294	0	29	0	269.088	3756.97	0	C12 PARENT	Inosine	269.088	0.700321	+	4458464	5791252	6114848	4778000	4290606	4651290	7313392	4345863	4655834	3034500	2965846	9580605	5659150	3748685	5650040	8291308	7707632	3755944	5439698	5815048	4547466	4171298	3867471	2372863	2304353	2536655	2906943
											C00262	0	30	0	137.046	7405.71	0	C12 PARENT	Hypoxanthine	137.046	0.706393	+	52148900	56760310	80239660	62916270	54130270	49067110	87276560	56607760	51650660	31973050	42379960	101913300	69720930	56471440	67153860	122196600	99787270	30733910	60714820	49827680	56448910	41191390	36473070	20996580	19651670	22363970	28457900
											C00499	0	31	0	177.059	5704.76	0	C12 PARENT	Allantoate	177.059	0.838005	+	691437	678169	618051	474856	666229	592093	613016	654335	693263	492736	594391	531852	594167	819987	904720	901654	892920	1029666	889386	1027410	902393	896789	719058	1061107	842126	741092	742994
											C11821	0	32	0	185.032	5483.52	0	C12 PARENT	5-Hydroxyisourate	185.032	0.644993	+	7794052	9287737	8776595	10639700	11072850	9495309	7848614	9307888	11206030	8819691	10889720	8049662	5420868	8348154	12440340	14071910	12359370	10939990	15051280	7126124	8494462	10242020	7329434	9126671	8627796	7852360	8481409
											C00153	0	33	0	123.055	8254.07	0	C12 PARENT	Nicotinamide	123.055	0.729193	+	38253200	34169140	39653040	29733540	39897920	31002320	38792380	35380200	40647190	27328190	28679500	41307900	40620780	35906340	41012520	39582820	41170270	27560910	33833170	36068140	33547850	21491910	24088730	18443640	17876650	17965460	15655940
											C01882	0	34	0	560.077	1797.41	0	C12 PARENT	ADP-D-ribose	560.077	0.652512	+	158096	189246	198161	189039	154973	226089	168002	220237	251988	198975	285967	138549	126481	136334	284022	238773	202475	284659	361734	110493	176301	146436	133674	127080	176380	85306.1	88817.8
											C00051	0	35	0	308.091	3280.89	0	C12 PARENT	Glutathione	308.091	0.709749	+	126690300	75403340	100637400	71667320	112741300	82298650	99686140	101206700	119215400	95136040	115956200	94350100	115078900	109752200	81837380	63131450	108567200	135705100	85744000	163294000	112242100	113780700	131338800	146419600	125775700	144657600	129712000
											C00127	0	36	0	613.16	1646.54	0	C12 PARENT	Glutathione disulfide	613.16	0.70034	+	83514	74138.4	127494	49006.9	67439.5	89949.9	103014	52887.3	146203	17259.4	105436	206180	114284	61593.2	76992.3	203756	222873	27844.6	97563.7	372377	433586	181023	298272	553018	480424	288086	101578
											C01879	0	37	0	130.05	7807.91	0	C12 PARENT	5-Oxoproline	130.05	0.652691	+	104750300	92003170	109118500	99115110	109263000	102048100	121805100	146131400	145268900	109544400	142737200	91693530	96398090	121755400	126234900	143993300	166420100	153208800	158743700	115856100	119671000	143449300	129081800	129844400	140367900	138868600	130984900
											C01419	0	38	0	179.049	5659.27	0	C12 PARENT	Cys-Gly	179.049	0.705383	+	826474	589305	816750	559358	890823	641388	886447	776647	919614	774329	816069	760632	905938	938054	669198	499362	756228	1088953	770015	1176704	900813	881164	1025566	1206387	1009380	1192614	1036868
											C00669	0	39	0	251.069	4027.32	0	C12 PARENT	gamma-L-Glutamyl-L-cysteine	251.069	0.694599	+	131714	61626.4	86959.8	81505	135314	91844.9	135614	100504	124568	104138	109625	87830.7	62115.4	135126	90926.4	61468.8	154022	218253	135751	199928	137066	167066	163775	216548	207058	250220	197387
											C15767	0	40	0	233.113	4340.2	0	C12 PARENT	gamma-Glutamyl-gamma-aminobutyrate	233.113	0.699037	+	378019	262666	421767	350603	414215	320686	444623	449452	433712	382139	421940	428190	449330	489966	320591	425804	464795	481986	346630	542226	567012	502610	572414	577499	481014	595458	420551
											C15699	0	41	0	218.15	4640.12	0	C12 PARENT	gamma-L-Glutamylputrescine	218.15	0.608416	+	19023	19272.8	26853.5	8949.42	20923	18357.2	28563.7	27727.6	28771	24371.2	30291.6	9448.66	27997.8	5771.46	37458	17863.7	38743.2	53227.1	47900.6	38263.1	10728.7	22328.2	27860.4	17801.5	36240.4	26343.5	7107.19
											C05283	0	42	0	276.119	3661.51	0	C12 PARENT	(5-L-Glutamyl)-L-glutamine	276.119	0.666563	+	301430	186970	389641	328494	386403	387351	220394	532572	413660	338534	397440	358584	170049	546118	427135	645707	760514	81161.9	714690	253808	430898	311003	283633	81910.2	223551	103892	216807
											C00542	0	43	0	223.075	4536.67	0	C12 PARENT	Cystathionine	223.075	0.645436	+	628091	555057	473140	466562	550870	436014	696332	619974	615015	506885	772887	489011	473188	560324	535698	637872	927004	784389	719493	510075	796241	487771	502955	921492	789390	483784	713832
											C01026	0	44	0	104.071	9774.65	0	C12 PARENT	N-N-Dimethylglycine	104.071	0.654012	+	115868500	113287300	106696500	120226200	121954400	119964200	119205700	128686100	121127300	97702880	119055800	118173700	124905100	116225200	122944600	191825500	144618300	104468100	130633600	115256600	118833700	157082500	118198900	154603100	114518900	84348060	142128100
											C02532	0	45	0	186.017	5449.1	0	C12 PARENT	D-O-Phosphoserine	186.017	0.660305	+	1169844	1224940	956026	1451207	1403498	1392249	1207268	1059364	1308397	983341	1004015	1496234	1409644	1395844	1292148	1288351	1294193	1152427	1352618	1473769	1255030	1066005	1094610	793533	897839	1054734	984758
											C00021	0	46	0	385.129	2622.33	0	C12 PARENT	S-Adenosyl-L-homocysteine	385.129	0.698163	+	221861	259392	244826	200504	271232	182592	212447	188263	181785	108530	113514	260630	262925	222122	180040	172828	271840	117695	258689	155438	203898	229534	157390	167561	157494	123859	145938
											C00019	0	47	0	399.145	2530.17	0	C12 PARENT	S-Adenosyl-L-methionine	399.145	0.640467	+	348011	303703	312194	346653	373646	335059	337822	379338	427679	415912	371022	317649	358877	464753	352412	268201	380908	399530	328583	517043	507757	427781	344790	418127	430254	334931	428678
											C00445	0	48	0	457.166	2198.75	0	C12 PARENT	5-10-Methenyltetrahydrofolate	457.166	0.675189	+	302364	273864	236910	232011	299214	226108	210404	236411	264857	130096	250866	183411	188172	152342	140727	276884	199294	518246	184042	294691	345661	136168	209972	301112	348829	180259	213366
											C01602	0	49	0	133.097	7628.48	0	C12 PARENT	Ornithine	133.097	0.607704	+	433852	359085	444164	322755	379217	352813	504812	437690	364270	294411	437684	508694	425677	492514	366386	418934	305653	566957	325581	659177	539955	539329	495330	711294	758307	472270	898912
											C00327	0	50	0	176.103	5755.08	0	C12 PARENT	L-Citrulline	176.103	0.653414	+	1256506	1050079	1374934	1382960	1461582	1334684	1814303	1930586	1857759	1251578	1440096	1273086	1405583	1968057	1436949	1631068	1947305	1211046	1500066	1206522	1539548	1608513	1517607	786332	1100292	1222248	1405857
											C00134	0	51	0	89.1074	11434.5	0	C12 PARENT	Putrescine	89.1074	0.590205	+	1049549	1289776	1455008	1529527	1114675	1137283	1013529	1141063	1131985	1883313	1144062	1141081	1577793	1216993	1416417	1512447	1521128	1673695	1764097	1479656	1556122	1336420	1376745	1254095	1460634	1150333	1430749
											C00750	0	52	0	203.223	4982.87	0	C12 PARENT	Spermine	203.223	0.552731	+	1111722	764134	4379894	1295531	228687	298743	1137752	440871	1182359	828323	389378	12373200	378565	346308	349931	780243	400480	175900	359146	266057	281739	338001	370173	305275	61424.4	71205.8	668028
											C03771	0	53	0	174.088	5821.93	0	C12 PARENT	5-Guanidino-2-oxopentanoate	174.088	0.696947	+	217588	197633	210033	197131	255865	167335	256196	293229	272955	161550	216059	214112	258124	298813	194498	216810	211063	239209	176904	350341	187696	252187	338784	290861	223052	225610	222907
											C02305	0	54	0	212.043	4772.66	0	C12 PARENT	Phosphocreatine	212.043	0.747416	+	62302.5	30732.8	40788.7	30804.8	0	51214.6	30240.9	53238.4	66323.7	49990.4	60893.7	35003.2	42906.4	76715.2	34539.3	51192.6	51389	66678.3	53171	0	78475.3	71533.4	78723.5	123457	58929.2	64906	72540.2
											C00300	0	55	0	132.077	7687.05	0	C12 PARENT	Creatine	132.077	0.666166	+	2045663000	1894055000	1897781000	1726319000	0	1806048000	1709317000	2255144000	0	2117023000	0	2183104000	2281545000	2354818000	0	0	0	0	2054750000	0	2015448000	1882267000	1870560000	1654927000	1766296000	1825338000	1699741000
											C00791	0	56	0	114.066	8911.08	0	C12 PARENT	Creatinine	114.066	0.667664	+	7808914	6462582	7395336	5951700	8931680	5449613	6937222	9164164	9243351	7338946	9267407	9357712	8655919	9503120	8771711	10792130	10980370	9719581	7841766	10978230	8317674	7864694	7677228	7254362	6886094	8350692	7206640
											C00581	0	57	0	118.061	8605.85	0	C12 PARENT	Guanidinoacetate	118.061	0.653753	+	1518506	1326329	1863618	1550422	1656589	1622011	2125317	3195221	3320355	783402	2959455	1621180	1364334	2586904	1170127	1579364	1871206	1784282	1484537	3831861	2590380	2994626	2052482	1995839	1634387	2081609	2111967
											C00429	0	58	0	115.05	8833.79	0	C12 PARENT	5-6-Dihydrouracil	115.05	0.683228	+	504672	491120	432568	488173	350576	218874	381664	385958	481157	395410	500680	497640	522364	486597	513496	632322	640238	479407	378811	591397	518265	376849	381273	282555	334327	456711	368607
											C00519	0	59	0	110.027	9240.74	0	C12 PARENT	Hypotaurine	110.027	0.656871	+	742599	763642	300278	213044	737879	614894	820720	757914	788661	501612	936143	1209806	458592	657984	573806	820340	752849	199654	408322	894509	527335	162297	92104	345570	580483	535661	430411
											C06336	0	60	0	191.001	5303.33	0	C12 PARENT	3-Sulfocatechol	191.001	0.538288	+	11197.9	3773.83	10253	6214.56	5041.98	5041.76	5353.49	9318.14	7083.75	5144.66	9080.52	5987.93	8898.54	14428	8761.49	18450	9139.45	6871.89	11675.1	20490.8	13566.3	20879.8	25544.4	15470.5	10795.4	18453.1	30159
											C00506	0	61	0	170.013	5964.76	0	C12 PARENT	L-Cysteate	170.012	0.845418	+	179524	154444	201276	129142	145542	119500	195509	242176	201195	140883	201812	193275	136618	249510	194382	211949	235264	214167	207181	243732	282466	301668	214148	303522	226938	254529	216224
											C00463	0	62	0	118.065	8606.98	0	C12 PARENT	Indole	118.065	1.73213	+	258718	143248	167557	172179	174002	150241	171448	190902	287426	131936	235213	174659	145327	279677	190626	260877	207044	283825	151766	287038	293259	237605	336670	383219	228735	172066	231076
											C00637	0	63	0	160.076	6334.18	0	C12 PARENT	Indole-3-acetaldehyde	160.076	1.13423	+	84751.3	70364	42221.7	53115.8	72035.9	40617.2	38443.5	55711.3	94113.6	75536.7	78401.1	64007.3	40154.4	51475.5	99718.2	62606	66604.1	118832	37820.3	64137	75230.2	73850.8	90107.5	203905	78420.6	62865.6	93303.2
											C10164	0	64	0	124.041	8197.54	0	C12 PARENT	Picolinic acid	124.04	0.588103	+	2568606	1635061	3284941	1949485	1848404	1391728	1685106	4453314	3005444	6665804	2557666	6340012	2339703	3707635	2526618	2068842	2670782	3435764	2015788	4249846	3159896	3754537	2151288	2745735	2950917	2575823	10186810
											C00108	0	65	0	138.055	7350.51	0	C12 PARENT	Anthranilate	138.055	0.682735	+	39610.8	42818.9	40909.6	22178	105638	123076	134004	81355.2	136208	111543	106809	24356.6	119694	125550	97050.5	35069.8	81142.1	51257.9	114106	59299.3	80527.6	139577	69841.7	140262	44189.5	49313.4	94302.3
											C03453	0	66	0	159.028	6368.52	0	C12 PARENT	(Z)-5-Oxohex-2-enedioate	159.028	0.697799	+	852610	1541755	1287525	1577142	962293	1015336	1479254	833448	754093	573961	624773	1771588	1068696	889130	1184135	2185660	1240595	252358	944475	382448	499778	388541	390217	212264	194159	194233	319271
											C02220	0	67	0	158.045	6415.61	0	C12 PARENT	2-Aminomuconate	158.045	0.702475	+	3790382	2819438	3358365	2490391	3244764	2798367	2952720	3045763	3394339	2753269	3232131	3298658	2998200	2977177	3280867	3761753	3262671	4083685	3375253	5753618	6179226	5316648	5295492	5721538	4464658	6018534	4644120
											C03758	0	68	0	154.087	6582.61	0	C12 PARENT	Dopamine	154.087	0.841838	+	11934.3	6760.15	5214.51	4833.68	5802.4	6858.81	5877.1	6351.25	9498.47	5950.85	5405.98	4583.19	4817.5	6579.3	4938.34	6329.61	5634.18	7350.47	6348.47	36419.3	67759.9	85905.1	64947	152356	60735.5	82396.1	52490.6
											C00780	0	69	0	177.102	5721.47	0	C12 PARENT	Serotonin	177.102	1.1314	+	17627	16008.7	2949.91	3552.99	12299.4	5173.53	0	13485.7	23934.3	16236.2	13417.4	7505.17	0	0	20598.6	9719.89	9829.37	27124.6	3910	9659.76	12005.8	16445.8	10513.1	46335.1	15446.4	4249	21045.1
											C00319	0	70	0	300.29	3365.59	0	C12 PARENT	Sphingosine	300.29	1.90327	+	224210	56938	248391	62048.5	35281.9	47706.7	173691	179772	233917	89417.8	362131	64480.4	72541.3	268363	64377.4	271386	208064	306236	54848.2	153875	422613	224778	448394	619586	408946	300185	288315
											C01996	0	71	0	146.118	0	0		AcetylCholine	146.118	0.672938	+	12756880	14699870	13675670	14600150	17135140	11485150	9454319	14113400	17418390	12315040	15051600	14319770	15725640	13024760	10333460	15508790	10199070	16182170	13217100	15742000	11803910	9345359	10063030	11752100	12865220	12828350	7861990
											HMDB00824	0	1	0	218.139	4639.45	0	C12 PARENT	acyl-C3	218.139	0.701837	+	582289	282129	762685	412266	707269	649827	538852	1006158	625154	493108	689438	343330	742861	1080062	705012	482578	759892	821079	519332	590052	802354	885454	739418	707636	700000	1030004	855851
											HMDB00736	0	2	0	232.154	4357.87	0	C12 PARENT	acyl-C4	232.154	1.70463	+	908061	393393	420655	240629	458636	569458	556961	671231	1285846	1023534	1024591	269857	500440	634027	586344	265857	367047	2496332	440731	1378165	1018301	898888	1765238	2501779	2032689	1772358	1536444
											HMDB13127	0	3	0	248.149	4075.89	0	C12 PARENT	acyl-C4-OH	248.149	0.700038	+	958844	992954	1103140	1308213	1025922	839652	781043	1043284	1494384	1935375	1616689	1054033	1356316	1096020	1475731	563670	1782188	2095049	881013	1337181	1142763	1065535	1552792	1249889	956477	1345234	761623
											ac107	0	4	0	262.165	3856.92	0	C12 PARENT	acyl-C5-OH	262.165	0.70346	+	290729	262991	350980	382219	407010	327502	358692	424158	401516	360699	451728	412475	356983	332808	342105	362081	407289	432757	261589	391628	417275	399426	319426	502880	481992	493262	284002
											HMDB00756	0	5	0	260.186	3886.37	0	C12 PARENT	acyl-C6	260.186	1.7779	+	142994	92221.6	42197.4	44702.6	77688.1	90353.2	71139.4	121215	246868	167788	353066	46169.3	97307.7	74507	66048	11317.5	71450.7	407564	46579.6	358903	251719	141528	347098	451088	376074	423098	294170
											HMDB00791	0	6	0	288.217	3507.39	0	C12 PARENT	acyl-C8	288.217	1.84944	+	10536.7	4670.39	3676.77	8064.95	4546.25	4346.96	5509.75	5292.71	27146.3	21096	18095.4	8166.77	6648.62	6085.82	4367.76	0	4705.37	88399.6	5812.02	87102.4	43862.7	14464.1	25464.8	104949	121076	87378.5	32339.5
											ac111	0	7	0	286.201	3531.75	0	C12 PARENT	acyl-C8:1	286.201	1.81838	+	39411.3	38315.6	19291.5	27510.6	44088	26651	14878.2	26763.3	55182.2	31978.1	44615.4	38273.5	29281.6	42119.7	17464.7	18065.7	13026.9	41159.5	20177.4	48178.1	16584.7	18280.4	21977.9	72137.8	39022.8	39111.6	14761.9
											CID57357170	0	8	0	314.233	3215.78	0	C12 PARENT	acyl-C10:1	314.233	1.91263	+	4037.26	2827.94	0	2331.37	2557.31	2149.32	2001.98	2124.06	7937.17	3921.97	5699.74	2926.32	5038.94	3248.3	2451.03	2795.15	0	4921.29	3381.72	6643.44	13059	4489.44	2487.36	20182.9	27055.1	17983.1	9288.08
											HMDB00651	0	9	0	316.249	3196.77	0	C12 PARENT	acyl-C10	316.249	2.01544	+	2369.58	0	659.569	0	0	297	396.211	2739.23	2805.11	0	2954.75	1546.2	1444.83	2179.7	822.639	365.474	869.955	6918.3	313.185	19383.1	9016.19	5007.65	5064.3	33352	43447.6	20654.4	4616.16
											HMDB05066	0	10	0	372.311	2713.1	0		acyl-C14	372.311	1.91442	+	207251	93058	467497	91325.6	110058	69103.1	94259	227810	213380	129361	473979	156960	142044	521370	115048	321432	952324	808098	150656	1424515	939345	420281	1473374	763634	1146544	572322	879579
											HMDB06317	0	11	0	398.327	2537.07	0		acyl-C16:1	398.327	1.95047	+	5687.97	2800.78	12981.1	6332.95	3379.91	5956.98	3980.34	5116.23	7857.3	4451.39	5045.11	5484.17	10736.5	10013.7	4517.67	5946.4	31454.3	19021.9	4817.42	43753.4	61104.8	38452.9	76133.2	29682.6	54526.6	29347.4	54291.3
[truncated: 57 more columns]

## Sheet: Raw Formula
							1	2	3	4	5	6	8	9	10	11	12	13	14	15	16	17	18	19	20	21	22	23	24	25	26	27	28	29	30	31	32	33	34	35	36	37	38	39	40	41	42	43	44
N.	compound	CmpdID	Pathway	parent	medRt	Polarity	A	A	A	A	A	A	A	A	A	A	A	A	A	A	A	A	A	A	A	A	A	A	A	A	A	A	A	A	A	A	A	A	A	A	A	A	A	A	A	A	A	A	A
1	L-alanine	C00041	Amino acids	90.0551	0.658537	+	18807370	18708870	19565430	18556850	21903050	17440700	17737750	25974210	22396420	15518890	17915250	20265470	18158610	23929550	24038570	30185520	30819830	22744650	26207830	21982220	22549110	24718220	17667190	16312350	13938640	18553510	13247350	23695940	23626990	16163110	17655790	20916050	19137110	17561010	20512410	16846130	22960990	21673080	22861870	21290890	24562360	15351640	22986900
2	L-arginine	C00062	Amino acids	175.119	0.631991	+	3651894	4745954	5534902	3912812	5050974	5154906	4574801	3783467	3864312	1743050	2724454	4913766	3727371	4584048	3728948	6294500	4717536	4337314	5626634	4824217	5498684	4541370	3879785	4835612	4603728	3949031	4194138	3232258	4355044	1649391	2115704	4006642	3205256	4125767	3870209	5037586	3260975	5072084	6015450	3874805	4304082	3371695	4947386
3	L-asparagine	C00152	Amino acids	133.061	0.647729	+	868396	737165	898080	761047	813910	794605	1028420	1132755	1038758	776314	923143	788992	762314	930405	609036	1005813	1101922	647858	768478	1124085	1191682	1188599	986677	1176404	926480	1032989	1070730	1042690	1425575	767947	1088136	1039695	1096728	982092	918018	1137346	862886	1016714	960962	1013022	1149453	1085236	920104
4	L-aspartate	C00049	Amino acids	134.045	0.651999	+	16990420	11610260	13232080	11933850	15897190	15486870	20884750	18398580	18987400	13069950	17604630	13563870	12884160	16468240	13166660	18623380	15784390	13680170	14755210	23360540	17243520	19817520	19315070	18637650	22134130	21883630	23541650	31036010	28179950	16788120	23926540	22139770	20511980	15461250	24279190	20861500	21877990	23926490	16809710	22646470	29856180	18981550	23576890
5	L-cysteine	C00097	Amino acids	#N/A	#N/A	#N/A	#N/A	#N/A	#N/A	#N/A	#N/A	#N/A	#N/A	#N/A	#N/A	#N/A	#N/A	#N/A	#N/A	#N/A	#N/A	#N/A	#N/A	#N/A	#N/A	#N/A	#N/A	#N/A	#N/A	#N/A	#N/A	#N/A	#N/A	#N/A	#N/A	#N/A	#N/A	#N/A	#N/A	#N/A	#N/A	#N/A	#N/A	#N/A	#N/A	#N/A	#N/A	#N/A	#N/A
6	L-glutamate	C00025	Amino acids	148.061	0.655149	+	194292700	140950400	150017800	143061700	168685400	166765900	174791200	173776600	202275200	144579600	181954500	166408700	159956900	204548700	179324000	196915300	216971000	222660300	175127000	246005400	225425400	225235000	184987000	188482200	223919900	234691900	198060000	259713400	205990400	185604100	212410400	198070000	213486900	179524400	293863000	208717000	246935800	218453800	209597600	235251200	284253500	219408500	224868800
7	L-glutamine	C00064	Amino acids	147.077	0.650345	+	95520980	70844950	94265980	74835540	94949150	95887020	100264400	136087900	124637400	92438140	130820400	74998100	83194840	99615780	118920500	136946700	151401600	137925500	151268200	96558500	102652600	144791700	114147000	111246900	123931100	103383500	128280600	136680200	116655500	91744870	102240600	90257250	98467360	114400400	138809600	123084100	122549100	132508600	195006800	111565200	125414000	108247000	122193900
8	glycine	C00037	Amino acids	76.0395	0.650978	+	4053850	3852559	4596568	4649200	4181281	3967107	3808820	4837328	5208594	4791984	4731082	3390356	3611669	4803058	4276260	5052950	5697966	4252931	4457556	4679830	4755786	5893280	4304594	4577244	4609860	5073056	4523300	4890794	6137288	4551724	6483852	4358393	4680726	4708150	4223388	4572046	4560586	5438696	4464494	4710420	5182376	4446654	6266930
9	L-histidine	C00135	Amino acids	156.077	0.612455	+	9045638	7193650	8885792	7760248	8283056	7582140	8088200	8595998	9813711	7498344	9000734	6567538	10226190	10518130	7390944	7420508	7955874	8770076	6082570	8791733	9736404	8811133	9696779	10273490	10987260	8396078	12002220	8552292	9237885	10331510	7420362	6825268	11666590	11936820	7601682	7599634	8978823	11214120	8317866	9617356	8231738	9950865	9947472
10	L-leucine	C00123	Amino acids	132.102	0.76819	+	5500076	4418642	6358660	4883474	3400859	3714078	6226780	6512998	4944628	4505340	4852124	7193282	6163922	6741112	4704005	8304928	8204186	6201420	5807506	6795620	6736094	6640678	3923774	4280374	4127403	4847478	6142854	5056248	4843320	3884168	4473308	5717210	3890909	6347592	4730296	5976880	6006594	7018162	6398714	3550720	4479168	5988544	8358816
11	L-isoleucine	C00407	Amino acids	#N/A	#N/A	#N/A	#N/A	#N/A	#N/A	#N/A	#N/A	#N/A	#N/A	#N/A	#N/A	#N/A	#N/A	#N/A	#N/A	#N/A	#N/A	#N/A	#N/A	#N/A	#N/A	#N/A	#N/A	#N/A	#N/A	#N/A	#N/A	#N/A	#N/A	#N/A	#N/A	#N/A	#N/A	#N/A	#N/A	#N/A	#N/A	#N/A	#N/A	#N/A	#N/A	#N/A	#N/A	#N/A	#N/A
12	L-lysine	C00047	Amino acids	147.113	0.610553	+	14001560	13511840	13785930	12889010	14431230	10769730	10291490	14303020	13711500	14124880	16431690	15774750	14104260	18021130	9731347	11727560	15141120	12874560	9752447	19219500	17531330	13355520	16865130	18110120	18397860	10678700	16881430	12973360	16237420	16808090	16220730	19289320	15403540	18227980	10393390	13702060	15694870	12612360	11632150	14918220	18661800	16384490	22038760
13	L-methionine	C00073	Amino acids	150.059	0.724507	+	8491281	7088648	7118104	5415257	7382864	6033906	11778320	5959866	7795810	4980086	6734340	9725288	9636192	7726876	5593698	7725652	6108702	5912008	5257072	10381400	12216850	6175436	6351208	8821155	5862314	5684186	8694317	5947326	7798548	3632338	5443640	6331462	7596762	7377510	5028048	7608800	4935502	6488118	6465514	6961246	9587428	6545980	6963692
14	L-phenylalanine	C00079	Amino acids	166.087	1.20999	+	2230982	1823948	2466120	2590284	2034593	1967487	1944907	1668300	2644581	1528075	2369322	3283980	2088027	2593226	1749979	2993546	2250645	2809258	3043452	2588342	2588724	2564632	2983096	2299798	2099487	1903149	2427255	1854177	2631488	1337926	1670994	1846869	2463356	2041793	2105971	2856662	2277088	2201024	3100316	2126043	3078956	2366978	3616894
15	L-proline	C00148	Amino acids	116.071	0.675718	+	24448520	22776020	28788210	19704750	21955630	15697830	22178070	28656290	26363560	17884370	27729800	28883770	23200660	30808390	19402600	29224540	23942010	25354280	22244340	29925380	28373870	25416210	22875650	22473140	22972370	17282350	21118810	15706180	22927900	18250570	18518430	23182820	19523160	17407210	19834510	18292870	23835280	20603820	21109860	24090500	22407100	24229290	26626610
16	L-serine	C00065	Amino acids	106.05	0.647237	+	8582912	7159564	8363730	6269976	8343594	7633168	10005800	10811020	11166680	8472209	8926496	7371838	7967608	9147147	8610015	10576800	11984940	9792367	8524944	10428580	11432990	10774930	8685459	10551200	10883250	11953730	10575350	11490140	11350540	9623031	10923960	9923901	11243950	8756153	12222130	9832581	11730960	10716790	10100310	12171840	12857480	10570870	9190799
17	L-threonine	C00188	Amino acids	120.066	0.652846	+	9415589	9061256	8332952	6477196	8555587	8877399	10582790	9015699	8896564	4289399	9868692	8118832	7708218	8022552	8438606	10210350	14957120	11125150	8600537	10553030	14141850	13007120	8505949	12336000	11349880	9395799	11381520	9186271	7777386	4090434	9548151	8697853	10255210	9352121	8992155	11690940	12183010	10707200	12353410	11813400	15723400	10555910	9256709
18	L-tryptophan	C00078	Amino acids	205.097	1.71657	+	9014250	7046384	7340804	8766429	7678130	6538162	6278960	7214788	10646240	4762164	8214672	6371742	6373966	10191610	7638092	9809490	7805000	10601040	6279106	10793170	9778176	7924306	10298000	12760800	8584860	5499817	7750822	6269878	9120243	4366012	5843952	7019376	6909654	9467223	7803040	10568480	7347098	8289146	8569608	7828382	8230940	7480146	13839820
19	L-tyrosine	C00082	Amino acids	182.081	0.702261	+	11475250	9442998	10033210	7917314	9691429	8418632	11645020	6518416	9639556	5797820	7547566	9909675	11342740	8792517	9001695	10467370	8459412	10320380	6351628	13289740	15921800	9312024	10014430	11919240	9541545	8858387	9702525	6771814	8961015	4856526	6175002	9054831	10838400	8954043	8288192	12476120	7082910	10380530	8424487	9488037	13756080	11129690	11214580
20	L-valine	C00183	Amino acids	118.086	0.680799	+	15480920	14536450	17688880	14296200	15452760	13672400	20056980	24248780	16035080	22149050	17800020	19620910	16751640	18152180	12484700	13572100	17965580	15054100	10800580	21292650	18744660	15297800	19961750	17776240	15050730	16270340	16468860	29050830	17818780	21929850	19756610	12905660	20335100	17894960	13962880	16631440	17352310	23745170	11255000	14754200	17772890	14974860	19976440
21	L-cystine	C00491	Amino acids	#N/A	#N/A	#N/A	#N/A	#N/A	#N/A	#N/A	#N/A	#N/A	#N/A	#N/A	#N/A	#N/A	#N/A	#N/A	#N/A	#N/A	#N/A	#N/A	#N/A	#N/A	#N/A	#N/A	#N/A	#N/A	#N/A	#N/A	#N/A	#N/A	#N/A	#N/A	#N/A	#N/A	#N/A	#N/A	#N/A	#N/A	#N/A	#N/A	#N/A	#N/A	#N/A	#N/A	#N/A	#N/A	#N/A
22	ATP	C00002	Nucleotides	505.988	3.90042	-	1385.9	4068.22	995.669	2463.96	4291.37	2871.92	1215.84	1056.41	2138.25	5455.62	2767	2507.43	1331.15	2388.37	1697.21	2779.04	1754.26	2428.76	1427.33	3710.1	1397.83	4737.25	3764.47	3787.14	3803.16	2240.82	6219.77	4889.57	2179.12	10851.1	6320.76	3762.62	5785.9	4508.8	2892.94	2968.44	1729.48	3038.51	4053.86	4311.53	12117.4	6100.48	12428.5
23	ADP	C00008	Nucleotides	426.022	0.537466	-	312636	174204	163436	176415	276308	172894	113801	96317.8	266858	159564	247036	215276	229014	282931	170798	194303	204358	403172	186356	534128	252109	285747	371637	384332	547867	431712	98395.2	152801	639871	1286614	1228622	593315	802999	737619	729300	315109	442983	723158	514141	573134	510889	712802	241928
24	AMP	C00020	Nucleotides	#N/A	#N/A	#N/A	#N/A	#N/A	#N/A	#N/A	#N/A	#N/A	#N/A	#N/A	#N/A	#N/A	#N/A	#N/A	#N/A	#N/A	#N/A	#N/A	#N/A	#N/A	#N/A	#N/A	#N/A	#N/A	#N/A	#N/A	#N/A	#N/A	#N/A	#N/A	#N/A	#N/A	#N/A	#N/A	#N/A	#N/A	#N/A	#N/A	#N/A	#N/A	#N/A	#N/A	#N/A	#N/A	#N/A
25	dAMP	C00360	Nucleotides	#N/A	#N/A	#N/A	#N/A	#N/A	#N/A	#N/A	#N/A	#N/A	#N/A	#N/A	#N/A	#N/A	#N/A	#N/A	#N/A	#N/A	#N/A	#N/A	#N/A	#N/A	#N/A	#N/A	#N/A	#N/A	#N/A	#N/A	#N/A	#N/A	#N/A	#N/A	#N/A	#N/A	#N/A	#N/A	#N/A	#N/A	#N/A	#N/A	#N/A	#N/A	#N/A	#N/A	#N/A	#N/A	#N/A
26	Adenosine	C00212	Nucleotides	268.104	0.699592	+	1934819	1243016	1183391	964452	1108965	929027	1481098	918982	1717768	1446291	1047335	2163333	1376814	699721	1299720	1537941	2470599	15366910	1657452	10312120	11822040	3259850	5624790	5474726	7272828	6654406	3141450	3415885	8045664	3611456	4089912	6181478	5230260	4451034	21479290	11864870	10794870	13631080	11594690	10325790	9616690	9468191	8036708
27	Adenine	C00147	Nucleotides	134.046	1.48787	-	23139	24453.8	17750.2	18554.1	17138.5	19273.9	20315.9	14706.8	19908.7	23882.4	17962.7	23549.7	19649.6	13142.4	22470.6	21225.6	27984.8	123822	24606.7	71372.2	86479.3	34021.5	52814.9	56525	67635.4	58819.4	37870.5	33184.1	70807.1	47989.7	51227.8	79057.6	63562.3	54387.1	168003	91431.2	91103.9	103516	125132	107146	68641.6	75099.9	58461.7
28	GTP	C00044	Nucleotides	#N/A	#N/A	#N/A	#N/A	#N/A	#N/A	#N/A	#N/A	#N/A	#N/A	#N/A	#N/A	#N/A	#N/A	#N/A	#N/A	#N/A	#N/A	#N/A	#N/A	#N/A	#N/A	#N/A	#N/A	#N/A	#N/A	#N/A	#N/A	#N/A	#N/A	#N/A	#N/A	#N/A	#N/A	#N/A	#N/A	#N/A	#N/A	#N/A	#N/A	#N/A	#N/A	#N/A	#N/A	#N/A	#N/A
29	GDP	C00035	Nucleotides	442.016	0.54584	-	19628.5	12843	10752.3	12322.3	15863.6	8186.9	0	2806.93	10689.8	5756.46	6446.96	40123	8536.61	16908.9	18374.4	12990	17152.6	13976.1	15238	30435	11045.5	11873	7294.95	29113.9	27286	21415.3	990.96	3260.2	23488.4	56949.8	52827	42438.5	55412.5	51397.4	51217.4	15452.5	10826	34406.6	23790	27281.3	21537.5	42067.8	2912.33
30	GMP	C00144	Nucleotides	364.065	0.723531	+	1493024	898672	1201769	1076728	1525800	1143586	1258243	990085	1288406	1088262	1248821	1651598	1251542	1420236	1320097	1024938	1829480	1428852	1118917	2924920	2832739	3020557	3326528	2613427	2913614	2621375	3141003	3706432	4154789	838769	1728910	1787824	2699135	1560746	1555479	2154481	2535102	1784744	1850782	1841624	2854289	2554737	4264988
31	dGMP	C00362	Nucleotides	#N/A	#N/A	#N/A	#N/A	#N/A	#N/A	#N/A	#N/A	#N/A	#N/A	#N/A	#N/A	#N/A	#N/A	#N/A	#N/A	#N/A	#N/A	#N/A	#N/A	#N/A	#N/A	#N/A	#N/A	#N/A	#N/A	#N/A	#N/A	#N/A	#N/A	#N/A	#N/A	#N/A	#N/A	#N/A	#N/A	#N/A	#N/A	#N/A	#N/A	#N/A	#N/A	#N/A	#N/A	#N/A	#N/A
32	Guanosine	C00387	Nucleotides	284.099	0.699582	+	722324	873592	1063226	932786	873332	762858	1197248	761788	616214	395082	459798	1528695	977356	914770	885981	1183376	1359413	306294	1129086	591094	827681	570151	405963	215453	201367	288101	340630	353324	284912	102629	149134	119707	238488	232571	232266	317959	329533	271900	258852	201309	168947	210408	380791
33	Guanine	C00242	Nucleotides	#N/A	#N/A	#N/A	#N/A	#N/A	#N/A	#N/A	#N/A	#N/A	#N/A	#N/A	#N/A	#N/A	#N/A	#N/A	#N/A	#N/A	#N/A	#N/A	#N/A	#N/A	#N/A	#N/A	#N/A	#N/A	#N/A	#N/A	#N/A	#N/A	#N/A	#N/A	#N/A	#N/A	#N/A	#N/A	#N/A	#N/A	#N/A	#N/A	#N/A	#N/A	#N/A	#N/A	#N/A	#N/A	#N/A
34	CTP	C00063	Nucleotides	#N/A	#N/A	#N/A	#N/A	#N/A	#N/A	#N/A	#N/A	#N/A	#N/A	#N/A	#N/A	#N/A	#N/A	#N/A	#N/A	#N/A	#N/A	#N/A	#N/A	#N/A	#N/A	#N/A	#N/A	#N/A	#N/A	#N/A	#N/A	#N/A	#N/A	#N/A	#N/A	#N/A	#N/A	#N/A	#N/A	#N/A	#N/A	#N/A	#N/A	#N/A	#N/A	#N/A	#N/A	#N/A	#N/A
35	CDP	C00112	Nucleotides	402.011	0.553151	-	2408.05	1060.64	0	2656.01	2532.57	0	0	1263.74	1488.52	1754.66	0	3580.68	431.53	10175.1	0	0	5808.55	3987.98	0	6264	3793.4	2824.15	1540.63	8169.08	11257.6	7908.22	6491.11	6823.93	4388.97	61490.2	59022.5	17832.9	19804.7	13343.6	18468.7	6493.54	2256.77	13303.1	3410.01	13447.6	6773.64	17030.6	3567.43
36	CMP	C00055	Nucleotides	324.059	0.667767	+	997887	546509	786688	511920	884730	715453	890558	664207	968686	877685	1002082	868432	886119	908664	584075	337000	656512	1236881	663448	1114054	1160813	1131935	1318846	1159637	1313832	1290218	1362308	1007846	1453920	802864	1039919	1607730	1407723	962195	1327372	1093182	1183188	1646236	1040540	1446908	1343534	1235000	1311124
37	dCMP	C00239	Nucleotides	306.048	0.538463	-	27051	21739.3	31074	22870.7	24561.6	16928.7	25166.8	21667.4	30490.6	21679.7	29338.2	23341.7	25200.9	33327.6	19949.6	20752.9	27238.1	38770.2	28946.3	47372.3	38741.9	30831.9	29471.5	28478.6	21904.8	42936.1	23411.8	28963.5	33126.9	28172.1	26563.6	45641.6	25717.5	29660.8	40150.1	31878	45776.4	41718.2	49832.9	21893.6	42880	28741.2	39139.6
38	Cytidine	C00475	Nucleotides	244.093	0.683457	+	2192153	2158904	2623850	3779717	2551910	2039850	1658222	1898639	1957228	1202515	1487352	2625513	2839671	2362833	2495029	4031659	2936930	1209948	2529579	1852256	2143666	1024872	682541	714516	846022	641970	649863	803810	1369271	293318	491103	1090795	962519	674889	734363	586554	1428371	965589	599228	841688	703273	514460	1213293
39	Cytosine	C00380	Nucleotides	112.051	0.683001	+	1410745	1711206	1907990	1875734	1657886	1350282	1336774	1321953	1166365	997730	1066312	1765355	1838416	1557380	1670516	2692104	1834888	948651	1373951	1269099	1600155	672098	465281	437883	608786	439005	478782	537392	817236	270187	438333	832424	675243	540198	557545	428051	937314	732415	427183	592057	443197	437390	690939
40	dTMP	C00364	Nucleotides	321.05	0.593068	-	11661.7	3975.95	3568.48	3248.53	11320.2	11330.3	2977.9	5462.83	3226.66	8919.48	13066.7	10568.6	12219.5	8566	4013.05	5261.19	4389.26	12142.4	2803.04	16895.8	15019.4	8417.38	15124.6	9778.36	5350.26	5396.41	8878.12	8215.75	3968.44	6552.72	5371.3	9107.67	9960.85	5350.52	6981.92	8518.86	6765.21	8144.49	11163.6	6837.74	5135.1	7013.18	9445.87
41	Thymidine	C00214	Nucleotides	241.081	0.642433	-	68847.9	31474.5	55076.7	32711.4	46767.9	35852	62247.8	61771.6	81238.5	57218.7	76813.7	40666.7	46984.2	78829.8	23834	50625.5	27500.9	62566.8	44442.6	43953	41620.4	63857.3	51298.9	72815.9	62863.8	51687.2	59868.9	62682.3	78441.4	45560.8	63826.4	34363.7	50266.7	41132.2	29002.3	57804.1	45575.9	37923.4	58665.1	33531	42030.7	47053.5	52725.3
42	Thymine	C00178	Nucleotides	127.05	0.703725	+	17809.9	16001.6	24533.8	115319	18356.5	7362.67	29705	18923.2	6159.33	9336.51	13504.9	31500	14902.3	68869.5	36539.1	19486.9	114560	42042.4	57023	31644.7	26746.3	5266.58	12809.4	28389.8	22572.4	25927.6	25153	0	0	17191.2	10984.5	11915.7	0	10071	12202.4	33717.9	22389.7	47402.5	7843.51	10323.8	18225.7	17603.3	23565.4
43	UTP	C00075	Nucleotides	484.978	0.763754	+	29142.1	22107.8	42987.8	37446.4	49384.9	46811.1	30931.8	50352.4	18726.3	36718.3	55305.4	27282.1	60814.2	67674.8	0	48241.9	55936	20483.4	46417.5	18677.9	66576.2	54305.1	38754.8	44443.9	32400.6	36633.9	39943.3	30818.2	40519.6	8821.94	18326	28694.2	27978	9274.01	17598.2	24718	35231.1	6305.82	20560.2	12371.5	21189.1	36261	71285.4
44	UDP	C00015	Nucleotides	402.999	0.792701	-	249883	87271.9	217664	89706.6	140218	119940	298987	202098	325420	71143.9	312444	265055	208372	334756	155779	221572	425101	222751	172818	223809	288629	227407	300122	428313	302381	321366	106943	126083	466331	255308	303674	299083	302667	373094	283502	198915	330088	283376	306916	350669	152828	342095	103617
45	UMP	C00105	Nucleotides	323.028	0.552808	-	2031066	1630021	1721796	1140998	1674128	2006782	1730714	1801532	2276923	2418894	2692203	2336480	2240977	1901694	1422959	1117313	1443761	2679521	1485859	2670833	2088248	2440543	3268992	2694460	2337230	2723346	2483273	1883533	2503722	2394029	2804219	3265351	2756079	2367608	2796009	2259093	2521746	2637517	2377892	2679043	2737421	2281994	2988349
46	Uracil	C00106	Nucleotides	113.035	0.705062	+	737950	650116	1018466	1162590	768593	596632	934592	946770	800890	425812	659993	894683	869108	888308	798627	1346413	1154149	274624	591429	601839	984319	585632	442154	314452	303767	264970	381551	395112	499178	184843	280979	314668	414350	334936	266094	337510	370546	306715	284668	392225	273007	329785	502007
47	ITP	C00081	Nucleotides	#N/A	#N/A	#N/A	#N/A	#N/A	#N/A	#N/A	#N/A	#N/A	#N/A	#N/A	#N/A	#N/A	#N/A	#N/A	#N/A	#N/A	#N/A	#N/A	#N/A	#N/A	#N/A	#N/A	#N/A	#N/A	#N/A	#N/A	#N/A	#N/A	#N/A	#N/A	#N/A	#N/A	#N/A	#N/A	#N/A	#N/A	#N/A	#N/A	#N/A	#N/A	#N/A	#N/A	#N/A	#N/A	#N/A
48	IDP	C00104	Nucleotides	#N/A	#N/A	#N/A	#N/A	#N/A	#N/A	#N/A	#N/A	#N/A	#N/A	#N/A	#N/A	#N/A	#N/A	#N/A	#N/A	#N/A	#N/A	#N/A	#N/A	#N/A	#N/A	#N/A	#N/A	#N/A	#N/A	#N/A	#N/A	#N/A	#N/A	#N/A	#N/A	#N/A	#N/A	#N/A	#N/A	#N/A	#N/A	#N/A	#N/A	#N/A	#N/A	#N/A	#N/A	#N/A	#N/A
49	IMP	C00130	Nucleotides	349.055	0.723741	+	5282538	3157185	5440057	4682784	6563328	4327730	3930327	5163746	5470730	3211889	5502486	4378787	5863950	6935082	5085416	4799112	7081502	1842169	5491350	5238658	8076844	8889821	5296300	7442786	5940376	5536645	4397898	3383720	5966300	1082131	2611486	2248532	3542067	2188577	1982551	3525415	5693862	1708775	3581641	3017818	3730170	4390506	11484320
50	Inosine	C00294	Nucleotides	269.088	0.700321	+	4458464	5791252	6114848	4778000	4290606	4651290	7313392	4345863	4655834	3034500	2965846	9580605	5659150	3748685	5650040	8291308	7707632	3755944	5439698	5815048	4547466	4171298	3867471	2372863	2304353	2536655	2906943	2927009	2876546	621524	1035485	1216943	2739604	2352635	1761244	3458601	3791318	1947109	2739940	1932455	1400589	2102321	3282726
51	Hypoxanthine	C00262	Nucleotides	137.046	0.706393	+	52148900	56760310	80239660	62916270	54130270	49067110	87276560	56607760	51650660	31973050	42379960	101913300	69720930	56471440	67153860	122196600	99787270	30733910	60714820	49827680	56448910	41191390	36473070	20996580	19651670	22363970	28457900	25519910	25847390	5718700	10205990	16315360	20834420	18376870	13349650	26039510	29658710	15938170	22804820	15549500	12350490	18342660	32296170
52	Xanthine	C00385	Nucleotides	151.025	0.719594	-	386886	662415	567921	795738	585349	392454	453784	487166	359160	281537	298608	641669	510091	538716	695741	1708243	839987	419440	1070410	390478	418468	297891	344504	231627	186183	206655	216157	186474	187466	115499	140667	189907	192119	197256	248337	263677	284568	262983	323084	171929	129117	164385	285322
53	Allantoate	C00499	Nucleotides	177.059	0.838005	+	691437	678169	618051	474856	666229	592093	613016	654335	693263	492736	594391	531852	594167	819987	904720	901654	892920	1029666	889386	1027410	902393	896789	719058	1061107	842126	741092	742994	586581	711014	790266	712231	1116907	701288	746776	1299394	1165381	1178106	1319427	1038938	733572	760904	636921	901251
54	(S)(+)-Allantoin	C02350	Nucleotides	157.035	0.668016	-	318524	392036	394179	464562	399987	400672	378164	474487	412001	408020	456428	296109	487039	504900	251168	277814	331801	333683	222222	335239	412683	348966	483552	425562	294818	344120	284660	393003	533400	561316	619790	363998	438443	462928	297915	280328	247454	340896	256567	352201	342291	366737	545770
55	5-Hydroxyisourate	C11821	Nucleotides	185.032	0.644993	+	7794052	9287737	8776595	10639700	11072850	9495309	7848614	9307888	11206030	8819691	10889720	8049662	5420868	8348154	12440340	14071910	12359370	10939990	15051280	7126124	8494462	10242020	7329434	9126671	8627796	7852360	8481409	9258376	7656082	6233778	7957266	7944202	7042098	8931624	10805070	11477380	9853478	10628570	13572350	7528358	7417522	7535626	10007310
56	Urate	C00366	Nucleotides	167.02	0.608116	-	26895.8	92860.3	18225.9	39054	37755.4	36260.5	18777.5	27279.5	33700.5	19440.9	19183.4	33799.1	24902.6	32212.9	28109.4	34668.7	34499.2	27475	37166.1	38871.1	24135.4	23070.4	36812.1	30807.7	21319.5	22869.7	15926.1	18102.3	17975.2	33476.5	29545.8	22785.2	32709.9	39202	27827.5	22489.5	25547	18016.9	32203.4	17252.9	14593.9	20051	23577.6
57	3',5'-Cyclic AMP	C00575	Nucleotides	328.045	0.69288	-	19595.7	17714.4	14683.9	18519.7	24459.2	11407.9	21267.5	13335.3	20246	18358.6	17209.3	16982.2	22423.5	17827.8	15179.1	14745.1	23658.8	29498.5	14978.4	28626.5	24500.5	16959.3	30008.3	28392.6	28825.8	26868.5	28335.7	22643.9	33550.2	25915.7	35439.3	30092.6	27021.6	32038.5	45960.5	28953.4	26179.5	40664.6	31915.2	24908.3	26473.5	21867.1	24582
58	2',3'-Cyclic CMP	C02354	Nucleotides	304.037	0.531751	-	8134.88	3753.17	7289.16	7394.17	4820.95	5239.78	3563.51	5865.83	7812.93	2899.79	12326.9	3351.34	4107.32	9203.88	5985.83	10922.1	3145.03	12736.7	6897.45	4924.73	14157.6	3349.09	10171.7	8527.55	9422.39	9025.68	6730.88	9484.32	10705.2	11218.1	18255.8	16477.4	7193.58	6124.73	4026.34	6225.63	8218.02	5691.01	6765.1	7549.19	14669.9	7632.43	14426.8
59	3',5'-Cyclic IMP	C00943	Nucleotides	#N/A	#N/A	#N/A	#N/A	#N/A	#N/A	#N/A	#N/A	#N/A	#N/A	#N/A	#N/A	#N/A	#N/A	#N/A	#N/A	#N/A	#N/A	#N/A	#N/A	#N/A	#N/A	#N/A	#N/A	#N/A	#N/A	#N/A	#N/A	#N/A	#N/A	#N/A	#N/A	#N/A	#N/A	#N/A	#N/A	#N/A	#N/A	#N/A	#N/A	#N/A	#N/A	#N/A	#N/A	#N/A	#N/A
60	Adenylyl sulfate	C00224	Nucleotides	#N/A	#N/A	#N/A	#N/A	#N/A	#N/A	#N/A	#N/A	#N/A	#N/A	#N/A	#N/A	#N/A	#N/A	#N/A	#N/A	#N/A	#N/A	#N/A	#N/A	#N/A	#N/A	#N/A	#N/A	#N/A	#N/A	#N/A	#N/A	#N/A	#N/A	#N/A	#N/A	#N/A	#N/A	#N/A	#N/A	#N/A	#N/A	#N/A	#N/A	#N/A	#N/A	#N/A	#N/A	#N/A	#N/A
61	5'-Phosphoribosyl-N-formylglycinamide	C04376	Nucleotides	#N/A	#N/A	#N/A	#N/A	#N/A	#N/A	#N/A	#N/A	#N/A	#N/A	#N/A	#N/A	#N/A	#N/A	#N/A	#N/A	#N/A	#N/A	#N/A	#N/A	#N/A	#N/A	#N/A	#N/A	#N/A	#N/A	#N/A	#N/A	#N/A	#N/A	#N/A	#N/A	#N/A	#N/A	#N/A	#N/A	#N/A	#N/A	#N/A	#N/A	#N/A	#N/A	#N/A	#N/A	#N/A	#N/A
62	5-6-Dihydrothymine	C00906	Nucleotides	127.05	0.644317	-	1120711	1134018	1233315	1127561	1188775	1143042	1224503	1659118	1556641	951298	1358746	972275	861316	1062685	1680465	1668446	1493053	1820636	2038532	1008055	775797	1162523	1328631	1526958	1071961	1070550	1098197	1130343	1064531	788513	1078115	739161	862369	1102132	1175876	1777493	1068591	1332970	1855200	914684	967518	884494	1144863
63	Pyridoxal	C00250	Nucleotides	#N/A	#N/A	#N/A	#N/A	#N/A	#N/A	#N/A	#N/A	#N/A	#N/A	#N/A	#N/A	#N/A	#N/A	#N/A	#N/A	#N/A	#N/A	#N/A	#N/A	#N/A	#N/A	#N/A	#N/A	#N/A	#N/A	#N/A	#N/A	#N/A	#N/A	#N/A	#N/A	#N/A	#N/A	#N/A	#N/A	#N/A	#N/A	#N/A	#N/A	#N/A	#N/A	#N/A	#N/A	#N/A	#N/A
64	4-Pyridoxate	C00847	Nucleotides	#N/A	#N/A	#N/A	#N/A	#N/A	#N/A	#N/A	#N/A	#N/A	#N/A	#N/A	#N/A	#N/A	#N/A	#N/A	#N/A	#N/A	#N/A	#N/A	#N/A	#N/A	#N/A	#N/A	#N/A	#N/A	#N/A	#N/A	#N/A	#N/A	#N/A	#N/A	#N/A	#N/A	#N/A	#N/A	#N/A	#N/A	#N/A	#N/A	#N/A	#N/A	#N/A	#N/A	#N/A	#N/A	#N/A
65	Pyridoxamine 5'-phosphate	C00647	Nucleotides	247.048	0.588001	-	5638.76	5325.32	8657.9	15663.6	8062.94	5842.27	16981.7	15397	12618.7	5486.98	10554	12321.3	7394.87	3775.07	14753.3	14612.1	6904.78	7094.71	16320.4	8855.63	5754.63	7735.2	6797.9	10961.7	14466.3	8450.01	5926.81	2954.34	7064.52	4766.88	6459.7	8630.66	4939.6	10202.2	14987.9	6155.97	13830.8	6859.79	11431.6	2378.7	4631.08	3945.19	13264.5
66	Nicotinamide	C00153	Nucleotides	123.055	0.729193	+	38253200	34169140	39653040	29733540	39897920	31002320	38792380	35380200	40647190	27328190	28679500	41307900	40620780	35906340	41012520	39582820	41170270	27560910	33833170	36068140	33547850	21491910	24088730	18443640	17876650	17965460	15655940	20261660	18801650	10091320	12512410	14431960	12508640	14679820	17906270	24588690	23689720	18461540	23660790	15730100	15486090	17524240	24555690
67	Nicotinate ribonucleotide	C01185	Nucleotides	#N/A	#N/A	#N/A	#N/A	#N/A	#N/A	#N/A	#N/A	#N/A	#N/A	#N/A	#N/A	#N/A	#N/A	#N/A	#N/A	#N/A	#N/A	#N/A	#N/A	#N/A	#N/A	#N/A	#N/A	#N/A	#N/A	#N/A	#N/A	#N/A	#N/A	#N/A	#N/A	#N/A	#N/A	#N/A	#N/A	#N/A	#N/A	#N/A	#N/A	#N/A	#N/A	#N/A	#N/A	#N/A	#N/A
68	Adenylosuccinic acid	C03794	Nucleotides	462.066	0.523508	-	35479.2	51547.4	34177.4	31020.2	33051.7	23804.3	21720.8	7163.23	43402.5	5517.18	39640.6	92369.6	34610.9	39870.2	44963.4	32295.2	44907.3	47250.5	34640.5	36937.9	38307.3	22135.2	22423	20519.9	32885.3	32248.6	0	0	41625.3	2781.16	11849.8	29839.1	44490.5	58137.3	28237.9	25541.7	50354.2	18864.3	46463.8	19478.2	3246.66	21713.2	6460.49
69	5-Phosphoribosylamine	C03090	Nucleotides	#N/A	#N/A	#N/A	#N/A	#N/A	#N/A	#N/A	#N/A	#N/A	#N/A	#N/A	#N/A	#N/A	#N/A	#N/A	#N/A	#N/A	#N/A	#N/A	#N/A	#N/A	#N/A	#N/A	#N/A	#N/A	#N/A	#N/A	#N/A	#N/A	#N/A	#N/A	#N/A	#N/A	#N/A	#N/A	#N/A	#N/A	#N/A	#N/A	#N/A	#N/A	#N/A	#N/A	#N/A	#N/A	#N/A
70	UDP-glucose	C00029	Nucleotides	565.047	0.527497	-	797648	973649	913850	1009760	1206025	890863	863360	747962	1043961	906755	1094009	1092949	1013957	1201408	984135	828834	885720	1197260	888260	1253366	856672	1076777	912227	908791	1176286	1079654	1030061	1050235	1163669	1297474	1118096	1447433	1003108	1159681	828752	859892	1113505	1150342	965120	975047	1163606	1167875	1206487
71	ADP-D-ribose	C01882	Nucleotides	560.077	0.652512	+	158096	189246	198161	189039	154973	226089	168002	220237	251988	198975	285967	138549	126481	136334	284022	238773	202475	284659	361734	110493	176301	146436	133674	127080	176380	85306.1	88817.8	167594	129410	155943	145559	136338	111725	172545	309238	178496	217165	196394	292249	119470	147063	116022	203521
72	Flavin mononucleotide	C00061	Nucleotides	#N/A	#N/A	#N/A	#N/A	#N/A	#N/A	#N/A	#N/A	#N/A	#N/A	#N/A	#N/A	#N/A	#N/A	#N/A	#N/A	#N/A	#N/A	#N/A	#N/A	#N/A	#N/A	#N/A	#N/A	#N/A	#N/A	#N/A	#N/A	#N/A	#N/A	#N/A	#N/A	#N/A	#N/A	#N/A	#N/A	#N/A	#N/A	#N/A	#N/A	#N/A	#N/A	#N/A	#N/A	#N/A	#N/A
73	NADPH	C00005	Nucleotides	#N/A	#N/A	#N/A	#N/A	#N/A	#N/A	#N/A	#N/A	#N/A	#N/A	#N/A	#N/A	#N/A	#N/A	#N/A	#N/A	#N/A	#N/A	#N/A	#N/A	#N/A	#N/A	#N/A	#N/A	#N/A	#N/A	#N/A	#N/A	#N/A	#N/A	#N/A	#N/A	#N/A	#N/A	#N/A	#N/A	#N/A	#N/A	#N/A	#N/A	#N/A	#N/A	#N/A	#N/A	#N/A	#N/A
74	NADP+	C00006	Nucleotides	#N/A	#N/A	#N/A	#N/A	#N/A	#N/A	#N/A	#N/A	#N/A	#N/A	#N/A	#N/A	#N/A	#N/A	#N/A	#N/A	#N/A	#N/A	#N/A	#N/A	#N/A	#N/A	#N/A	#N/A	#N/A	#N/A	#N/A	#N/A	#N/A	#N/A	#N/A	#N/A	#N/A	#N/A	#N/A	#N/A	#N/A	#N/A	#N/A	#N/A	#N/A	#N/A	#N/A	#N/A	#N/A	#N/A
75	NAD+	C00003	Nucleotides	#N/A	#N/A	#N/A	#N/A	#N/A	#N/A	#N/A	#N/A	#N/A	#N/A	#N/A	#N/A	#N/A	#N/A	#N/A	#N/A	#N/A	#N/A	#N/A	#N/A	#N/A	#N/A	#N/A	#N/A	#N/A	#N/A	#N/A	#N/A	#N/A	#N/A	#N/A	#N/A	#N/A	#N/A	#N/A	#N/A	#N/A	#N/A	#N/A	#N/A	#N/A	#N/A	#N/A	#N/A	#N/A	#N/A
76	NADH	C00004	Nucleotides	#N/A	#N/A	#N/A	#N/A	#N/A	#N/A	#N/A	#N/A	#N/A	#N/A	#N/A	#N/A	#N/A	#N/A	#N/A	#N/A	#N/A	#N/A	#N/A	#N/A	#N/A	#N/A	#N/A	#N/A	#N/A	#N/A	#N/A	#N/A	#N/A	#N/A	#N/A	#N/A	#N/A	#N/A	#N/A	#N/A	#N/A	#N/A	#N/A	#N/A	#N/A	#N/A	#N/A	#N/A	#N/A	#N/A
77	Phosphate	C00009	Phosphates	#N/A	#N/A	#N/A	#N/A	#N/A	#N/A	#N/A	#N/A	#N/A	#N/A	#N/A	#N/A	#N/A	#N/A	#N/A	#N/A	#N/A	#N/A	#N/A	#N/A	#N/A	#N/A	#N/A	#N/A	#N/A	#N/A	#N/A	#N/A	#N/A	#N/A	#N/A	#N/A	#N/A	#N/A	#N/A	#N/A	#N/A	#N/A	#N/A	#N/A	#N/A	#N/A	#N/A	#N/A	#N/A	#N/A
78	Diphosphate	C00013	Phosphates	176.934	0.571341	-	2246984	2782235	2676282	2622463	2816459	2333636	1328381	2322468	2166432	2545558	2313991	1677411	2742389	2417049	2848500	3938086	2485940	3026821	3185798	2894641	2462946	1657962	2672950	1993719	1651955	1985350	1512734	1399608	2241324	1922620	2428932	2749493	2079405	2029287	2856890	2638396	2028242	2621635	2320272	2198822	2005187	1732344	2494864
79	D-Glucose	C00031	Glycolysis	179.055	0.638963	-	8031094	6369864	7073190	7653490	7493210	6555940	8872997	14164090	9410031	6326412	10622510	5731712	8279776	10192610	5208168	8413204	7092866	8062070	6349724	7654008	6071804	8555442	8309324	11168420	7718976	7697604	11939950	9769872	9150517	8721761	10141780	4392668	7749754	8741469	4881208	9364491	6431022	6155052	6277348	6110186	6523256	6258264	8330914
80	D-Glucose 6-phosphate	C00092	Glycolysis	#N/A	#N/A	#N/A	#N/A	#N/A	#N/A	#N/A	#N/A	#N/A	#N/A	#N/A	#N/A	#N/A	#N/A	#N/A	#N/A	#N/A	#N/A	#N/A	#N/A	#N/A	#N/A	#N/A	#N/A	#N/A	#N/A	#N/A	#N/A	#N/A	#N/A	#N/A	#N/A	#N/A	#N/A	#N/A	#N/A	#N/A	#N/A	#N/A	#N/A	#N/A	#N/A	#N/A	#N/A	#N/A	#N/A
81	D-Glucose 1-phosphate	C00103	Glycolysis/Glycogenolysis	#N/A	#N/A	#N/A	#N/A	#N/A	#N/A	#N/A	#N/A	#N/A	#N/A	#N/A	#N/A	#N/A	#N/A	#N/A	#N/A	#N/A	#N/A	#N/A	#N/A	#N/A	#N/A	#N/A	#N/A	#N/A	#N/A	#N/A	#N/A	#N/A	#N/A	#N/A	#N/A	#N/A	#N/A	#N/A	#N/A	#N/A	#N/A	#N/A	#N/A	#N/A	#N/A	#N/A	#N/A	#N/A	#N/A
82	D-Fructose 6-phosphate	C00085	Glycolysis	#N/A	#N/A	#N/A	#N/A	#N/A	#N/A	#N/A	#N/A	#N/A	#N/A	#N/A	#N/A	#N/A	#N/A	#N/A	#N/A	#N/A	#N/A	#N/A	#N/A	#N/A	#N/A	#N/A	#N/A	#N/A	#N/A	#N/A	#N/A	#N/A	#N/A	#N/A	#N/A	#N/A	#N/A	#N/A	#N/A	#N/A	#N/A	#N/A	#N/A	#N/A	#N/A	#N/A	#N/A	#N/A	#N/A
83	D-Fructose 1-6-bisphosphate	C00354	Glycolysis	338.988	0.554474	-	13125.4	31120.8	14573	30700.2	27113.4	16652.4	14422.1	11243	16316.6	15924.1	19331.7	122984	15312	6463.58	15278.4	43232.2	30337	16365.5	20734.7	29220.1	5414.54	10780.1	19482.5	21841.8	15781.9	7220.29	16542.4	15099.8	14120	74461.7	31064.1	20542.6	29941.7	39687.3	13221.2	32904	13913.7	27703.1	15456.8	6931.38	28808.5	10750.6	37917.7
84	D-Glyceraldehyde 3-phosphate/Glycerone phosphate	C00118	Glycolysis	#N/A	#N/A	#N/A	#N/A	#N/A	#N/A	#N/A	#N/A	#N/A	#N/A	#N/A	#N/A	#N/A	#N/A	#N/A	#N/A	#N/A	#N/A	#N/A	#N/A	#N/A	#N/A	#N/A	#N/A	#N/A	#N/A	#N/A	#N/A	#N/A	#N/A	#N/A	#N/A	#N/A	#N/A	#N/A	#N/A	#N/A	#N/A	#N/A	#N/A	#N/A	#N/A	#N/A	#N/A	#N/A	#N/A
85	1-3-Bisphosphoglycerate	C00236	Glycolysis	264.952	0.771547	-	7639.69	3981.57	7431.38	4057.52	3903.95	3095.55	8296.37	16671.3	9026.24	17609.7	6940.49	7479.14	6630.07	8978.64	4045.93	2490.77	8392.35	13781.3	4088.68	17750.7	8523.72	22631.5	11605.7	14964.7	10923.1	9865.84	30334.3	26286.3	9528.99	16364.1	10719.6	8786.47	11748	9708.79	10584.9	14073.8	12372.9	14376	10114.6	11063.8	26863.4	8035.4	35569.8
86	2-3-Bisphosphoglycerate	C03339	Glycolysis	#N/A	#N/A	#N/A	#N/A	#N/A	#N/A	#N/A	#N/A	#N/A	#N/A	#N/A	#N/A	#N/A	#N/A	#N/A	#N/A	#N/A	#N/A	#N/A	#N/A	#N/A	#N/A	#N/A	#N/A	#N/A	#N/A	#N/A	#N/A	#N/A	#N/A	#N/A	#N/A	#N/A	#N/A	#N/A	#N/A	#N/A	#N/A	#N/A	#N/A	#N/A	#N/A	#N/A	#N/A	#N/A	#N/A
87	2/3-Phospho-D-glycerate	C00631	Glycolysis	184.984	0.528763	-	73138.5	44299.6	31102.8	42991.7	54950.5	34368	18351.3	42779	47877.3	56978.8	68236.2	21970.8	50090.5	114640	40450	26330.5	42748.7	195552	44295.3	128860	66868.5	100286	54279.6	84909.4	95371.2	73081.8	60022.7	30661.9	73498.4	168979	212456	165880	100438	103608	115598	96726.4	93167.1	136755	104495	85817.1	71642.1	107312	122050
88	Phosphoenolpyruvate	C00074	Glycolysis	166.974	0.542628	-	2741.55	5924.89	2369.41	3841.89	3847.05	3522.16	6506.49	3969.1	2870.73	2288.26	1414.19	4824.94	4255.18	3210.87	4425.43	7215.14	6551.95	8609.02	2613.6	0	0	5899.8	0	6753.12	2875.07	2971.37	4838.34	2300.6	4593.99	0	2670.51	3935.47	2140.97	2704.98	0	0	0	0	0	2847.53	0	0	291.187
89	Pyruvate	C00022	Glycolysis	87.0073	0.583227	-	683058	789864	894181	1284593	835335	761349	658627	867858	1024821	835258	851445	592786	878040	761529	1169054	637054	828945	1918596	718970	655413	816174	564187	1109314	1094852	574022	678546	667372	320963	571989	1071757	881166	732923	754840	623785	850225	863208	542093	1260022	1050484	859507	1105839	1168034	959266
90	Lactate	C01432	Glycolysis	89.0228	0.587193	-	61509420	74025780	70940740	60112810	65937840	60395190	63116520	59464400	61307820	41268480	54316350	50847200	63361280	72730740	75425370	85472360	70620610	44633340	71539750	59478540	65161630	43413770	47004760	41385690	27176110	35741530	38134480	26081410	31413640	19134920	27260670	41716480	34333640	33293680	47767170	57446270	48552240	44064550	57551510	41679470	40624700	35917450	51070100
91	Maltose	C00208	Other sugars	341.108	0.666488	-	28667.1	16271.1	11109.8	12946.1	11250.9	9385.06	34715.4	20267.8	16914.6	5111.52	11277.4	23385.9	9791.12	14563.4	17416.1	19525.1	18847.5	7904.61	25614.6	21808.7	24361.2	7602.02	10961.2	5882.57	8152.45	7050.22	13962.2	16826	86425.7	6626.27	1931.96	7347.15	5456.02	4998.74	4784.57	15617.4	19881.6	863.277	2209.89	6734.85	7275.43	6971.46	8090.89
92	Maltotriose	C01835	Other sugars	#N/A	#N/A	#N/A	#N/A	#N/A	#N/A	#N/A	#N/A	#N/A	#N/A	#N/A	#N/A	#N/A	#N/A	#N/A	#N/A	#N/A	#N/A	#N/A	#N/A	#N/A	#N/A	#N/A	#N/A	#N/A	#N/A	#N/A	#N/A	#N/A	#N/A	#N/A	#N/A	#N/A	#N/A	#N/A	#N/A	#N/A	#N/A	#N/A	#N/A	#N/A	#N/A	#N/A	#N/A	#N/A	#N/A
93	Mannitol	C00392	Other sugars	181.07	0.655149	-	267147	192627	194773	217237	180967	192191	182464	207802	250142	169392	219145	185958	223368	194984	230467	313102	252863	269635	210884	261782	244078	180478	206122	209786	178687	192541	230178	171366	304981	174980	185943	245997	265154	199976	272307	246340	228514	205893	224223	167688	184456	203839	246012
94	Sorbitol	C00794	Other sugars	#N/A	#N/A	#N/A	#N/A	#N/A	#N/A	#N/A	#N/A	#N/A	#N/A	#N/A	#N/A	#N/A	#N/A	#N/A	#N/A	#N/A	#N/A	#N/A	#N/A	#N/A	#N/A	#N/A	#N/A	#N/A	#N/A	#N/A	#N/A	#N/A	#N/A	#N/A	#N/A	#N/A	#N/A	#N/A	#N/A	#N/A	#N/A	#N/A	#N/A	#N/A	#N/A	#N/A	#N/A	#N/A	#N/A
95	D-Ribose	C00121	Other sugars	149.045	0.644357	-	38670.2	50038.5	36622	49447.2	47913.5	41066.5	31550.5	40187.2	40390.3	43206	38772	52069.2	49015.5	37933.9	47276.4	77459.4	67397.5	50286.1	43611.4	34932.2	39639.2	22163.6	43098.3	31655.2	28226.5	28375.3	23689	35780.8	28504.1	32338.7	35066.8	16359.5	43780.4	32391.8	25407.2	34321.7	32413	34615.8	35913.2	36590.8	23781.6	34478.3	40524.3
96	D-Rhamnose	C01684	Other sugars	163.06	0.664362	-	67074.2	79499.5	61788.6	47639.2	50594.4	61447.8	80978.1	135167	99167.4	138837	160691	34233.9	90309.1	110641	99399.8	104488	128730	136406	99297.9	105922	97337.7	74094.2	70520.2	87789.1	77645	105350	101532	141214	117726	156788	130174	49895.1	94253.4	95173.5	96444.2	116699	107910	112328	96584.6	75863.7	100400	43511	78504.5
97	D-Fructose	C10906	Other sugars	#N/A	#N/A	#N/A	#N/A	#N/A	#N/A	#N/A	#N/A	#N/A	#N/A	#N/A	#N/A	#N/A	#N/A	#N/A	#N/A	#N/A	#N/A	#N/A	#N/A	#N/A	#N/A	#N/A	#N/A	#N/A	#N/A	#N/A	#N/A	#N/A	#N/A	#N/A	#N/A	#N/A	#N/A	#N/A	#N/A	#N/A	#N/A	#N/A	#N/A	#N/A	#N/A	#N/A	#N/A	#N/A	#N/A
98	D-Arabitol	C01904	Other sugars	151.06	0.662821	-	96346.6	74718.6	76568.4	94102.6	92188.7	84955.6	76854.6	91795.8	108833	83281.3	105927	84682.3	104998	97010	102241	104480	112166	112560	93768.1	124143	102853	88858.9	87015.5	109092	76762.8	83883.4	95178.6	89660.3	80136.5	94487.1	94650.5	117529	104966	90727.7	107628	94298.7	97075.8	99584.3	89294.7	78316.2	87655.2	76922.4	102117
99	Citrate	C00158	TCA cycle	191.019	0.56067	-	2423268	2803388	2936611	3348617	3299230	2313846	1533486	2116640	3174525	1174778	2995822	2454023	2978397	3550006	2968153	3082795	3888857	2182521	3043761	2165340	3199637	1751841	2371375	1828669	1552729	1658110	824608	1139151	3116036	1541263	2609606	2340236	1926019	2058952	1885148	1270137	1989251	1995482	1800703	1792045	1009015	1639045	1653010
100	2-Oxoglutarate	C00026	TCA cycle	145.013	0.693483	-	430935	409667	438916	303062	447326	256012	382146	371178	432364	359162	470831	435540	378102	346524	396068	499373	542461	509002	436414	675662	467741	376520	457981	402705	278202	355318	468761	358156	420188	345564	434912	559932	374507	404441	512999	308662	386273	532633	351197	373616	517324	329851	547830
101	2-Oxoglutaramate	C00940	TCA cycle	144.029	0.56445	-	3603.39	13780.8	9243.46	16300.8	6181.2	4373.77	13789.4	7761.58	11480.4	13221.2	9273.47	12447.9	14032.9	9712.44	4841.56	2239.6	9216.41	11589.5	8570.37	10556.4	20559.9	4935.59	14456.4	11133.4	3724.68	6412.07	11212.5	10133.2	12075	12531.4	10458.2	11898.9	9999.74	16240	5763.43	14093.5	13578.5	34184.5	20707.4	10177.6	8053.28	16966.9	14909.7
102	Succinate	C00042	TCA cycle	117.018	0.546035	-	1777237	667462	755393	595362	721522	626956	894370	860569	1993547	2844581	2688528	626123	770870	1921556	808324	557418	640419	4872072	670575	3420101	1704990	3302504	4283936	3369779	3225328	4180952	2992550	3732101	3217691	3068163	2704986	3388587	2958773	3291835	4183540	4180752	4676008	4335962	3945237	3956978	3479916	2764715	3277557
103	Fumarate	C00122	TCA cycle	115.002	0.536782	-	733482	1066418	1100628	1145712	834770	702226	641027	814567	928517	617010	734220	1030934	1128853	878895	1051066	1264691	1333552	955627	1168586	1032889	969340	816907	674490	671292	679366	895929	398888	629096	850360	779583	763115	755246	595756	775270	974691	695877	962342	1201991	933760	811929	862339	742724	817346
104	Malate	C00149	TCA cycle	133.013	0.526663	-	6720500	9060457	8795489	9279680	5880798	7025006	5055006	6461508	7847980	4315850	6075402	8511321	7971806	8339410	8917365	10066440	9871153	10078550	9595483	8348598	7215956	5656802	5986850	5943428	5167196	7883536	2803218	4609220	7581586	6554300	7251308	6634536	5871040	6605266	8441769	5796410	8788117	11615120	8060256	7257732	7514822	6944832	6630618
105	Oxaloacetate	C00036	TCA cycle	#N/A	#N/A	#N/A	#N/A	#N/A	#N/A	#N/A	#N/A	#N/A	#N/A	#N/A	#N/A	#N/A	#N/A	#N/A	#N/A	#N/A	#N/A	#N/A	#N/A	#N/A	#N/A	#N/A	#N/A	#N/A	#N/A	#N/A	#N/A	#N/A	#N/A	#N/A	#N/A	#N/A	#N/A	#N/A	#N/A	#N/A	#N/A	#N/A	#N/A	#N/A	#N/A	#N/A	#N/A	#N/A	#N/A
106	Itaconate	C00490		#N/A	#N/A	#N/A	#N/A	#N/A	#N/A	#N/A	#N/A	#N/A	#N/A	#N/A	#N/A	#N/A	#N/A	#N/A	#N/A	#N/A	#N/A	#N/A	#N/A	#N/A	#N/A	#N/A	#N/A	#N/A	#N/A	#N/A	#N/A	#N/A	#N/A	#N/A	#N/A	#N/A	#N/A	#N/A	#N/A	#N/A	#N/A	#N/A	#N/A	#N/A	#N/A	#N/A	#N/A	#N/A	#N/A
107	2-Hydroxyglutarate/Citramalate	C02630	Alternative Carboxylic acids	147.029	0.529462	-	735390	766636	708757	838307	711883	589020	687974	776926	847568	833410	903762	632432	790506	838069	626172	509855	632629	877957	517767	978899	825813	749244	817776	898576	537508	882473	681632	657817	825210	992114	739373	649518	725301	825967	598766	549427	712443	773128	688079	830352	756129	666656	812399
108	6-Phospho-D-gluconate	C00345	Pentose Phosphate Pathway	275.017	0.549878	-	12602.9	34499.5	10228.3	5333.19	17815.6	16697.4	4415.53	17002.6	32819.9	26222.6	19131.6	70892.6	19391.6	3474.64	12952.4	18702.2	21441.8	51720.1	10236.8	13784.7	0	7033.4	0	15467.7	5761.19	3198.82	2986.24	3429.5	3308.16	19802.6	17977.3	19289.6	6367.24	3660.82	5198.43	20051.9	5296.47	3673.7	24603.9	2281.74	7676.81	7314.68	13406.6
109	D-Glucono-1-5-lactone 6-phosphate	C01236	Pentose Phosphate Pathway	#N/A	#N/A	#N/A	#N/A	#N/A	#N/A	#N/A	#N/A	#N/A	#N/A	#N/A	#N/A	#N/A	#N/A	#N/A	#N/A	#N/A	#N/A	#N/A	#N/A	#N/A	#N/A	#N/A	#N/A	#N/A	#N/A	#N/A	#N/A	#N/A	#N/A	#N/A	#N/A	#N/A	#N/A	#N/A	#N/A	#N/A	#N/A	#N/A	#N/A	#N/A	#N/A	#N/A	#N/A	#N/A	#N/A
110	D-Erythrose 4-phosphate	C00279	Pentose Phosphate Pathway	199	0.551713	-	41245.7	83413.5	46514.2	38112.4	72897.2	72224	60608.6	45966.5	51518.4	46738	38589.8	221285	82023.1	36926.5	70095.9	67245.6	77116.3	37261	73980.2	32016.8	26704	34826.8	28274.7	19836.1	18275.4	22378.9	26749	6875.46	14737	17756.8	6963.71	19365	18438.6	18335.4	14052.9	29292.8	11337.7	20291.5	18080.8	16918	16886.7	17157.6	23639.2
111	Sedoheptulose 1-phosphate	C06222	Pentose Phosphate Pathway	#N/A	#N/A	#N/A	#N/A	#N/A	#N/A	#N/A	#N/A	#N/A	#N/A	#N/A	#N/A	#N/A	#N/A	#N/A	#N/A	#N/A	#N/A	#N/A	#N/A	#N/A	#N/A	#N/A	#N/A	#N/A	#N/A	#N/A	#N/A	#N/A	#N/A	#N/A	#N/A	#N/A	#N/A	#N/A	#N/A	#N/A	#N/A	#N/A	#N/A	#N/A	#N/A	#N/A	#N/A	#N/A	#N/A
112	Sedoheptulose 7-phosphate	C05382	Pentose Phosphate Pathway	#N/A	#N/A	#N/A	#N/A	#N/A	#N/A	#N/A	#N/A	#N/A	#N/A	#N/A	#N/A	#N/A	#N/A	#N/A	#N/A	#N/A	#N/A	#N/A	#N/A	#N/A	#N/A	#N/A	#N/A	#N/A	#N/A	#N/A	#N/A	#N/A	#N/A	#N/A	#N/A	#N/A	#N/A	#N/A	#N/A	#N/A	#N/A	#N/A	#N/A	#N/A	#N/A	#N/A	#N/A	#N/A	#N/A
113	alpha-D-Ribose 1-phosphate	C00620	Pentose Phosphate Pathway	229.011	0.54808	-	2679889	2809857	1738346	1427182	2462984	2806403	2469375	2351740	3222369	2270155	2250566	3837386	3121066	2027112	2512350	2362576	2856184	958296	2630469	1499533	1492673	1418271	1657942	551055	524804	655152	1107172	806911	815069	308124	581857	778444	654906	508297	429181	687868	868049	536283	665797	538881	444155	521872	989436
114	Pentose phosphates (isobars)	C00199	Pentose Phosphate Pathway	#N/A	#N/A	#N/A	#N/A	#N/A	#N/A	#N/A	#N/A	#N/A	#N/A	#N/A	#N/A	#N/A	#N/A	#N/A	#N/A	#N/A	#N/A	#N/A	#N/A	#N/A	#N/A	#N/A	#N/A	#N/A	#N/A	#N/A	#N/A	#N/A	#N/A	#N/A	#N/A	#N/A	#N/A	#N/A	#N/A	#N/A	#N/A	#N/A	#N/A	#N/A	#N/A	#N/A	#N/A	#N/A	#N/A
115	5-Phospho-alpha-D-ribose 1-diphosphate	C00119	Pentose Phosphate Pathway	#N/A	#N/A	#N/A	#N/A	#N/A	#N/A	#N/A	#N/A	#N/A	#N/A	#N/A	#N/A	#N/A	#N/A	#N/A	#N/A	#N/A	#N/A	#N/A	#N/A	#N/A	#N/A	#N/A	#N/A	#N/A	#N/A	#N/A	#N/A	#N/A	#N/A	#N/A	#N/A	#N/A	#N/A	#N/A	#N/A	#N/A	#N/A	#N/A	#N/A	#N/A	#N/A	#N/A	#N/A	#N/A	#N/A
116	Glutathione	C00051	GSH homeostasis	308.091	0.709749	+	126690300	75403340	100637400	71667320	112741300	82298650	99686140	101206700	119215400	95136040	115956200	94350100	115078900	109752200	81837380	63131450	108567200	135705100	85744000	163294000	112242100	113780700	131338800	146419600	125775700	144657600	129712000	136468000	149079800	120968700	137191600	108007400	105357200	131055800	161171600	155600700	144731500	162661000	140916500	102628200	163293700	145447000	160010200
117	Glutathione disulfide	C00127	GSH homeostasis	613.16	0.70034	+	83514	74138.4	127494	49006.9	67439.5	89949.9	103014	52887.3	146203	17259.4	105436	206180	114284	61593.2	76992.3	203756	222873	27844.6	97563.7	372377	433586	181023	298272	553018	480424	288086	101578	120605	502087	106709	198343	316159	343198	204900	99020.6	166078	230086	162478	233662	492744	325105	230447	279084
118	5-Oxoproline	C01879	GSH homeostasis	130.05	0.652691	+	104750300	92003170	109118500	99115110	109263000	102048100	121805100	146131400	145268900	109544400	142737200	91693530	96398090	121755400	126234900	143993300	166420100	153208800	158743700	115856100	119671000	143449300	129081800	129844400	140367900	138868600	130984900	154354100	138407500	108303400	131581100	119142200	128688800	121122100	177235700	143353700	139303200	146119800	192122400	125643000	151205200	131250200	140829700
119	S-Glutathionyl-L-cysteine	C05526	GSH homeostasis	425.08	0.56827	-	60494.4	117036	87258.5	75971.5	105609	111190	80123.6	92554.2	64762.9	62200.9	65141	100899	84749.2	164250	137725	284346	192128	40697.8	154860	77263.4	107642	54833	57446.5	33121.9	34324.7	35520.6	49544.6	51641.3	49698.7	22684.4	28914.9	36620.3	28461.4	39432.8	49908.3	53010	61426.5	31196.2	46323.8	46293.2	25397.6	24126.6	58824.2
120	Cys-Gly	C01419	GSH homeostasis	179.049	0.705383	+	826474	589305	816750	559358	890823	641388	886447	776647	919614	774329	816069	760632	905938	938054	669198	499362	756228	1088953	770015	1176704	900813	881164	1025566	1206387	1009380	1192614	1036868	1070428	1250658	937839	1135504	790890	779646	992214	1318964	1230437	1079025	1413297	1206560	769399	1266054	1099658	1300525
121	Ascorbate	C00072	GSH homeostasis	175.024	0.578763	-	5457002	13079530	3855263	7980398	11152060	9234214	2514904	2530170	5184746	2572418	4555144	6725586	7077418	5418976	9977248	6175896	4101078	5639372	7779614	4936750	1841195	531391	1402720	865568	562087	447442	274458	269016	1347534	1212787	1005316	4163014	1158942	1431810	2615827	868745	1982849	2258080	1359684	743641	429438	346752	858303
122	Dehydroascorbate	C05422	GSH homeostasis	173.008	0.693055	-	2378826	2324278	2514172	1684942	2435541	1469061	2079867	1824975	2337051	1905033	2267122	2355039	2036549	1770248	2262830	2754502	2757686	2705859	2204051	3281329	2337650	2289800	2151249	1724289	1479102	1699493	2330897	1790333	2663844	1761046	2120168	2614603	1809558	1877820	2586462	1611936	2432111	2645294	1830360	1895877	2496674	1556747	2816371
123	gamma-L-Glutamyl-L-cysteine	C00669	Gamma-glutamyls	251.069	0.694599	+	131714	61626.4	86959.8	81505	135314	91844.9	135614	100504	124568	104138	109625	87830.7	62115.4	135126	90926.4	61468.8	154022	218253	135751	199928	137066	167066	163775	216548	207058	250220	197387	215456	200986	185866	198576	140989	155618	239331	329796	304436	215990	271059	263038	153427	221629	240427	200970
124	gamma-Glutamyl-Se-methylselenocysteine	C05695	Gamma-glutamyls	#N/A	#N/A	#N/A	#N/A	#N/A	#N/A	#N/A	#N/A	#N/A	#N/A	#N/A	#N/A	#N/A	#N/A	#N/A	#N/A	#N/A	#N/A	#N/A	#N/A	#N/A	#N/A	#N/A	#N/A	#N/A	#N/A	#N/A	#N/A	#N/A	#N/A	#N/A	#N/A	#N/A	#N/A	#N/A	#N/A	#N/A	#N/A	#N/A	#N/A	#N/A	#N/A	#N/A	#N/A	#N/A	#N/A
125	gamma-L-Glutamyl-D-alanine	C03738	Gamma-glutamyls	217.082	0.578008	-	16154	31400.3	23117.5	17629.3	21529.8	11502.5	6212.77	27982.5	18191.9	7980.92	13681.1	6490.29	20650.7	18138.4	27072.1	38594.7	33824.6	24199.2	39611.6	24595.5	29219.6	10273	24047.9	15427.9	12081.8	23999.5	13022.2	18222	18249.1	19503.8	24831.3	6242.76	20498.2	14544.9	29223.8	41391.3	19551.5	34318.4	36574.7	20423.6	18457.9	20006.9	23160.6
126	gamma-Glutamyl-gamma-aminobutyrate	C15767	Gamma-glutamyls	233.113	0.699037	+	378019	262666	421767	350603	414215	320686	444623	449452	433712	382139	421940	428190	449330	489966	320591	425804	464795	481986	346630	542226	567012	502610	572414	577499	481014	595458	420551	539471	531660	508815	478783	385757	397271	581969	620746	625702	509252	710247	562963	344888	540922	412204	500458
127	L-gamma-Glutamyl-L-hypoglycin	C08280	Gamma-glutamyls	#N/A	#N/A	#N/A	#N/A	#N/A	#N/A	#N/A	#N/A	#N/A	#N/A	#N/A	#N/A	#N/A	#N/A	#N/A	#N/A	#N/A	#N/A	#N/A	#N/A	#N/A	#N/A	#N/A	#N/A	#N/A	#N/A	#N/A	#N/A	#N/A	#N/A	#N/A	#N/A	#N/A	#N/A	#N/A	#N/A	#N/A	#N/A	#N/A	#N/A	#N/A	#N/A	#N/A	#N/A	#N/A	#N/A
128	Bis-gamma-glutamylcystine	C03646	Gamma-glutamyls	497.092	0.540661	-	28472.7	50232.7	37996.9	17938.5	76539.6	64999.2	46142.6	36905.1	39809	66849.4	62572.8	20531.3	57943.9	73731.5	43360.9	29615.5	36298.2	106319	25993.3	127199	50607.3	109100	101416	134480	96080.7	137922	78612.5	92591.4	93276.1	88874.6	73224.7	131927	64290.4	111412	50854.4	102103	123553	143884	113889	98905.4	122278	93541.3	91143.8
129	gamma-L-Glutamylputrescine	C15699	Gamma-glutamyls	218.15	0.608416	+	19023	19272.8	26853.5	8949.42	20923	18357.2	28563.7	27727.6	28771	24371.2	30291.6	9448.66	27997.8	5771.46	37458	17863.7	38743.2	53227.1	47900.6	38263.1	10728.7	22328.2	27860.4	17801.5	36240.4	26343.5	7107.19	19755.6	28476.7	6762.6	8178.52	32470.3	28879.1	20995.5	46540.2	55577.7	77333	45805.8	51640.7	27671.2	26519.6	20015.7	11948.4
130	(5-L-Glutamyl)-L-glutamine	C05283	Gamma-glutamyls	276.119	0.666563	+	301430	186970	389641	328494	386403	387351	220394	532572	413660	338534	397440	358584	170049	546118	427135	645707	760514	81161.9	714690	253808	430898	311003	283633	81910.2	223551	103892	216807	168738	210917	16462.5	185278	118353	77311.8	159277	132592	229346	231669	122810	267738	209902	64262	202997	190290
131	5-L-Glutamyl-taurine	C05844	Gamma-glutamyls	253.049	0.564505	-	53568.4	66170.6	69389.3	62946.1	78403.7	44487.2	52046.8	61947.6	65994.9	55987.6	65494	58103.6	58441.2	71360.2	50621.7	46040.3	44399.3	52533.3	60157.2	85060	113968	93501.9	117968	101644	76458.7	88235.6	70689.4	58399.8	91993.2	100732	88015.3	49457.8	110973	135282	118932	89031.8	63254.7	66546.9	134137	83908.7	58393.8	56744.6	103134
132	L-Homocysteine	C00155	Serine biosynthesis and one-carbon metabolism	#N/A	#N/A	#N/A	#N/A	#N/A	#N/A	#N/A	#N/A	#N/A	#N/A	#N/A	#N/A	#N/A	#N/A	#N/A	#N/A	#N/A	#N/A	#N/A	#N/A	#N/A	#N/A	#N/A	#N/A	#N/A	#N/A	#N/A	#N/A	#N/A	#N/A	#N/A	#N/A	#N/A	#N/A	#N/A	#N/A	#N/A	#N/A	#N/A	#N/A	#N/A	#N/A	#N/A	#N/A	#N/A	#N/A
133	Cystathionine	C00542	Serine biosynthesis and one-carbon metabolism	223.075	0.645436	+	628091	555057	473140	466562	550870	436014	696332	619974	615015	506885	772887	489011	473188	560324	535698	637872	927004	784389	719493	510075	796241	487771	502955	921492	789390	483784	713832	490302	536152	344648	459528	528906	634810	610296	453824	707452	577907	598679	628415	762009	704688	594543	412307
134	Dimethylglycine	C01026	Serine biosynthesis and one-carbon metabolism	104.071	0.654012	+	115868500	113287300	106696500	120226200	121954400	119964200	119205700	128686100	121127300	97702880	119055800	118173700	124905100	116225200	122944600	191825500	144618300	104468100	130633600	115256600	118833700	157082500	118198900	154603100	114518900	84348060	142128100	91449220	100350300	73141330	92329770	103601300	99602900	170573300	107368200	231088300	96086620	114312300	203716000	111907500	113155800	79449310	118824100
135	Phosphoserine	C02532	Serine biosynthesis and one-carbon metabolism	186.017	0.660305	+	1169844	1224940	956026	1451207	1403498	1392249	1207268	1059364	1308397	983341	1004015	1496234	1409644	1395844	1292148	1288351	1294193	1152427	1352618	1473769	1255030	1066005	1094610	793533	897839	1054734	984758	1089265	1195724	978354	587865	1205048	1069926	1111192	1765135	884606	1258206	1343090	1004428	1110248	1207955	900838	1206818
136	3-Phosphonooxypyruvate	C03232	Serine biosynthesis and one-carbon metabolism	182.967	0.775773	-	62991.2	79875.9	68474.6	74844.9	92192.7	77959	59042.6	82366	72657.6	117038	64727.7	67313.1	72867.9	61388.2	59724.5	61693.1	54092.4	77180.2	63023.3	70013.6	52692.3	61827.9	60244.9	57031.2	45410.7	55161.3	77239.7	62768.4	48146.3	71943.5	44752.3	41797.7	53234	62404.9	65923.1	60771.4	50340.4	73070	54401.2	36372	60948.3	40825	63130.2
137	S-Adenosyl-L-homocysteine	C00021	Serine biosynthesis and one-carbon metabolism	385.129	0.698163	+	221861	259392	244826	200504	271232	182592	212447	188263	181785	108530	113514	260630	262925	222122	180040	172828	271840	117695	258689	155438	203898	229534	157390	167561	157494	123859	145938	179825	203279	92165.6	163985	108832	134088	138934	158700	179241	152960	101894	136086	121915	145952	151814	167709
138	S-Adenosyl-L-methionine	C00019	Serine biosynthesis and one-carbon metabolism	399.145	0.640467	+	348011	303703	312194	346653	373646	335059	337822	379338	427679	415912	371022	317649	358877	464753	352412	268201	380908	399530	328583	517043	507757	427781	344790	418127	430254	334931	428678	400897	323473	424691	372458	528075	355998	413185	425114	430167	419812	495220	328030	355901	414012	325533	540656
139	Sarcosine	C00213	Serine biosynthesis and one-carbon metabolism	#N/A	#N/A	#N/A	#N/A	#N/A	#N/A	#N/A	#N/A	#N/A	#N/A	#N/A	#N/A	#N/A	#N/A	#N/A	#N/A	#N/A	#N/A	#N/A	#N/A	#N/A	#N/A	#N/A	#N/A	#N/A	#N/A	#N/A	#N/A	#N/A	#N/A	#N/A	#N/A	#N/A	#N/A	#N/A	#N/A	#N/A	#N/A	#N/A	#N/A	#N/A	#N/A	#N/A	#N/A	#N/A	#N/A
140	Folate	C00504	Folate pool (One carbon metabolism)	#N/A	#N/A	#N/A	#N/A	#N/A	#N/A	#N/A	#N/A	#N/A	#N/A	#N/A	#N/A	#N/A	#N/A	#N/A	#N/A	#N/A	#N/A	#N/A	#N/A	#N/A	#N/A	#N/A	#N/A	#N/A	#N/A	#N/A	#N/A	#N/A	#N/A	#N/A	#N/A	#N/A	#N/A	#N/A	#N/A	#N/A	#N/A	#N/A	#N/A	#N/A	#N/A	#N/A	#N/A	#N/A	#N/A
141	5-10-Methenyltetrahydrofolate	C00445	Folate pool (One carbon metabolism)	457.166	0.675189	+	302364	273864	236910	232011	299214	226108	210404	236411	264857	130096	250866	183411	188172	152342	140727	276884	199294	518246	184042	294691	345661	136168	209972	301112	348829	180259	213366	140259	216370	151635	147888	324740	136326	140216	273269	346510	253768	292758	274514	271941	334060	368075	277576
142	10-Formyldihydrofolate	C03204	Folate pool (One carbon metabolism)	#N/A	#N/A	#N/A	#N/A	#N/A	#N/A	#N/A	#N/A	#N/A	#N/A	#N/A	#N/A	#N/A	#N/A	#N/A	#N/A	#N/A	#N/A	#N/A	#N/A	#N/A	#N/A	#N/A	#N/A	#N/A	#N/A	#N/A	#N/A	#N/A	#N/A	#N/A	#N/A	#N/A	#N/A	#N/A	#N/A	#N/A	#N/A	#N/A	#N/A	#N/A	#N/A	#N/A	#N/A	#N/A	#N/A
143	Tetrahydrofolate	C00101	Folate pool (One carbon metabolism)	#N/A	#N/A	#N/A	#N/A	#N/A	#N/A	#N/A	#N/A	#N/A	#N/A	#N/A	#N/A	#N/A	#N/A	#N/A	#N/A	#N/A	#N/A	#N/A	#N/A	#N/A	#N/A	#N/A	#N/A	#N/A	#N/A	#N/A	#N/A	#N/A	#N/A	#N/A	#N/A	#N/A	#N/A	#N/A	#N/A	#N/A	#N/A	#N/A	#N/A	#N/A	#N/A	#N/A	#N/A	#N/A	#N/A
144	10-Formyltetrahydrofolate	C00234	Folate pool (One carbon metabolism)	#N/A	#N/A	#N/A	#N/A	#N/A	#N/A	#N/A	#N/A	#N/A	#N/A	#N/A	#N/A	#N/A	#N/A	#N/A	#N/A	#N/A	#N/A	#N/A	#N/A	#N/A	#N/A	#N/A	#N/A	#N/A	#N/A	#N/A	#N/A	#N/A	#N/A	#N/A	#N/A	#N/A	#N/A	#N/A	#N/A	#N/A	#N/A	#N/A	#N/A	#N/A	#N/A	#N/A	#N/A	#N/A	#N/A
145	Dihydrofolate	C00415	Folate pool (One carbon metabolism)	#N/A	#N/A	#N/A	#N/A	#N/A	#N/A	#N/A	#N/A	#N/A	#N/A	#N/A	#N/A	#N/A	#N/A	#N/A	#N/A	#N/A	#N/A	#N/A	#N/A	#N/A	#N/A	#N/A	#N/A	#N/A	#N/A	#N/A	#N/A	#N/A	#N/A	#N/A	#N/A	#N/A	#N/A	#N/A	#N/A	#N/A	#N/A	#N/A	#N/A	#N/A	#N/A	#N/A	#N/A	#N/A	#N/A
146	L-Homoserine	C00263	Serine biosynthesis and one-carbon metabolism	#N/A	#N/A	#N/A	#N/A	#N/A	#N/A	#N/A	#N/A	#N/A	#N/A	#N/A	#N/A	#N/A	#N/A	#N/A	#N/A	#N/A	#N/A	#N/A	#N/A	#N/A	#N/A	#N/A	#N/A	#N/A	#N/A	#N/A	#N/A	#N/A	#N/A	#N/A	#N/A	#N/A	#N/A	#N/A	#N/A	#N/A	#N/A	#N/A	#N/A	#N/A	#N/A	#N/A	#N/A	#N/A	#N/A
147	3-Phosphonopyruvate	C02798	Serine biosynthesis and one-carbon metabolism	#N/A	#N/A	#N/A	#N/A	#N/A	#N/A	#N/A	#N/A	#N/A	#N/A	#N/A	#N/A	#N/A	#N/A	#N/A	#N/A	#N/A	#N/A	#N/A	#N/A	#N/A	#N/A	#N/A	#N/A	#N/A	#N/A	#N/A	#N/A	#N/A	#N/A	#N/A	#N/A	#N/A	#N/A	#N/A	#N/A	#N/A	#N/A	#N/A	#N/A	#N/A	#N/A	#N/A	#N/A	#N/A	#N/A
148	Ornithine	C01602	Urea cycle	133.097	0.607704	+	433852	359085	444164	322755	379217	352813	504812	437690	364270	294411	437684	508694	425677	492514	366386	418934	305653	566957	325581	659177	539955	539329	495330	711294	758307	472270	898912	532535	576530	428457	522486	688579	611757	490182	453616	549716	416462	593818	474622	567106	760683	733304	610905
149	L-Citrulline	C00327	Urea cycle	176.103	0.653414	+	1256506	1050079	1374934	1382960	1461582	1334684	1814303	1930586	1857759	1251578	1440096	1273086	1405583	1968057	1436949	1631068	1947305	1211046	1500066	1206522	1539548	1608513	1517607	786332	1100292	1222248	1405857	1415370	1608756	807296	1379921	1334496	1347493	760919	1522339	694789	1345205	1425657	805768	1359267	1470480	1166141	1400538
150	Argininosuccinate	C03406	Urea cycle	#N/A	#N/A	#N/A	#N/A	#N/A	#N/A	#N/A	#N/A	#N/A	#N/A	#N/A	#N/A	#N/A	#N/A	#N/A	#N/A	#N/A	#N/A	#N/A	#N/A	#N/A	#N/A	#N/A	#N/A	#N/A	#N/A	#N/A	#N/A	#N/A	#N/A	#N/A	#N/A	#N/A	#N/A	#N/A	#N/A	#N/A	#N/A	#N/A	#N/A	#N/A	#N/A	#N/A	#N/A	#N/A	#N/A
151	Cadaverine	C01672	Polyamines	#N/A	#N/A	#N/A	#N/A	#N/A	#N/A	#N/A	#N/A	#N/A	#N/A	#N/A	#N/A	#N/A	#N/A	#N/A	#N/A	#N/A	#N/A	#N/A	#N/A	#N/A	#N/A	#N/A	#N/A	#N/A	#N/A	#N/A	#N/A	#N/A	#N/A	#N/A	#N/A	#N/A	#N/A	#N/A	#N/A	#N/A	#N/A	#N/A	#N/A	#N/A	#N/A	#N/A	#N/A	#N/A	#N/A
152	Putrescine	C00134	Polyamines	89.1074	0.590205	+	1049549	1289776	1455008	1529527	1114675	1137283	1013529	1141063	1131985	1883313	1144062	1141081	1577793	1216993	1416417	1512447	1521128	1673695	1764097	1479656	1556122	1336420	1376745	1254095	1460634	1150333	1430749	1096249	932090	1863153	1060181	1527763	1575176	974934	1334028	1233956	1745196	1498493	1391416	1117305	1474803	1197554	2095353
153	Spermidine	C00315	Polyamines	#N/A	#N/A	#N/A	#N/A	#N/A	#N/A	#N/A	#N/A	#N/A	#N/A	#N/A	#N/A	#N/A	#N/A	#N/A	#N/A	#N/A	#N/A	#N/A	#N/A	#N/A	#N/A	#N/A	#N/A	#N/A	#N/A	#N/A	#N/A	#N/A	#N/A	#N/A	#N/A	#N/A	#N/A	#N/A	#N/A	#N/A	#N/A	#N/A	#N/A	#N/A	#N/A	#N/A	#N/A	#N/A	#N/A
154	Spermine	C00750	Polyamines	203.223	0.552731	+	1111722	764134	4379894	1295531	228687	298743	1137752	440871	1182359	828323	389378	12373200	378565	346308	349931	780243	400480	175900	359146	266057	281739	338001	370173	305275	61424.4	71205.8	668028	214955	251241	1309336	415090	387930	934983	96545.9	103147	182297	108809	203868	118149	137909	709592	87243.3	811151
155	N-Acetylneuraminate	C00270	Aminosugars	308.098	0.572076	-	1648077	1664129	1677837	1560220	1674758	1390564	1780650	1571337	1799026	1509302	1603202	1654627	1670683	1312844	1555132	1717922	1641787	2019253	1793048	1918319	1993480	1222247	1871418	2531958	1487884	1172050	1353692	1228323	1578025	1401560	1413121	1642376	1436444	1885746	1463124	1870076	1347060	1319079	2107040	1800006	1333804	1755384	1696458
156	N-Glycoloyl-neuraminate	C03410	Aminosugars	#N/A	#N/A	#N/A	#N/A	#N/A	#N/A	#N/A	#N/A	#N/A	#N/A	#N/A	#N/A	#N/A	#N/A	#N/A	#N/A	#N/A	#N/A	#N/A	#N/A	#N/A	#N/A	#N/A	#N/A	#N/A	#N/A	#N/A	#N/A	#N/A	#N/A	#N/A	#N/A	#N/A	#N/A	#N/A	#N/A	#N/A	#N/A	#N/A	#N/A	#N/A	#N/A	#N/A	#N/A	#N/A	#N/A
157	alpha-D-Glucosamine 1-phosphate	C06156	Aminosugars	258.038	0.565429	-	44059.6	51763.9	45270.8	43058.5	59688.9	42073.1	62870.5	61178.6	77576.1	53324.5	62578.5	85234.8	62047.2	39853.7	66730.4	67177.4	46809.4	66659.1	67946.8	38631.8	61595.9	30295	43025	53473.9	42003.9	41748.4	36639.8	35451.3	64945.9	53288	58723.3	45098.6	36820.5	50761.8	42178.2	49186.3	43218.6	45284.4	54422.5	66884.1	37821.7	42262.7	40149
158	D-Glucosamine	C00329	Aminosugars	#N/A	#N/A	#N/A	#N/A	#N/A	#N/A	#N/A	#N/A	#N/A	#N/A	#N/A	#N/A	#N/A	#N/A	#N/A	#N/A	#N/A	#N/A	#N/A	#N/A	#N/A	#N/A	#N/A	#N/A	#N/A	#N/A	#N/A	#N/A	#N/A	#N/A	#N/A	#N/A	#N/A	#N/A	#N/A	#N/A	#N/A	#N/A	#N/A	#N/A	#N/A	#N/A	#N/A	#N/A	#N/A	#N/A
159	L-Arabinose	C00259	Aminosugars	#N/A	#N/A	#N/A	#N/A	#N/A	#N/A	#N/A	#N/A	#N/A	#N/A	#N/A	#N/A	#N/A	#N/A	#N/A	#N/A	#N/A	#N/A	#N/A	#N/A	#N/A	#N/A	#N/A	#N/A	#N/A	#N/A	#N/A	#N/A	#N/A	#N/A	#N/A	#N/A	#N/A	#N/A	#N/A	#N/A	#N/A	#N/A	#N/A	#N/A	#N/A	#N/A	#N/A	#N/A	#N/A	#N/A
160	1-4-beta-D-Xylan	C02352	Aminosugars	#N/A	#N/A	#N/A	#N/A	#N/A	#N/A	#N/A	#N/A	#N/A	#N/A	#N/A	#N/A	#N/A	#N/A	#N/A	#N/A	#N/A	#N/A	#N/A	#N/A	#N/A	#N/A	#N/A	#N/A	#N/A	#N/A	#N/A	#N/A	#N/A	#N/A	#N/A	#N/A	#N/A	#N/A	#N/A	#N/A	#N/A	#N/A	#N/A	#N/A	#N/A	#N/A	#N/A	#N/A	#N/A	#N/A
161	UDP-N-acetyl-D-glucosamine	C00043	Aminosugars	606.074	0.529786	-	757862	1006344	853318	1141298	1028126	876626	806126	698975	912785	884453	958555	944465	924552	1017610	914199	877373	821253	1050004	880268	1176255	1116874	1043037	994764	899913	1062894	1026458	942168	945629	991368	1255982	998283	1261897	865908	1123793	857705	868372	1092987	1113595	995900	1029990	1110333	1046812	1177383
162	CMP-N-acetylneuraminate	C00128	Aminosugars	613.139	0.528955	-	104097	113931	118701	147562	128403	132829	101333	79966.5	83555.2	100655	120045	111148	107650	124868	128472	154877	127417	155622	123300	163846	113690	131998	133058	137990	154188	123067	116380	113799	115592	141942	110648	159139	107720	136405	98259.1	128130	130584	134136	164210	123812	145931	148992	169089
163	beta-L-Arabinose 1-phosphate	C03906	Aminosugars	#N/A	#N/A	#N/A	#N/A	#N/A	#N/A	#N/A	#N/A	#N/A	#N/A	#N/A	#N/A	#N/A	#N/A	#N/A	#N/A	#N/A	#N/A	#N/A	#N/A	#N/A	#N/A	#N/A	#N/A	#N/A	#N/A	#N/A	#N/A	#N/A	#N/A	#N/A	#N/A	#N/A	#N/A	#N/A	#N/A	#N/A	#N/A	#N/A	#N/A	#N/A	#N/A	#N/A	#N/A	#N/A	#N/A
164	Glycolate	C00160	Aminosugars	#N/A	#N/A	#N/A	#N/A	#N/A	#N/A	#N/A	#N/A	#N/A	#N/A	#N/A	#N/A	#N/A	#N/A	#N/A	#N/A	#N/A	#N/A	#N/A	#N/A	#N/A	#N/A	#N/A	#N/A	#N/A	#N/A	#N/A	#N/A	#N/A	#N/A	#N/A	#N/A	#N/A	#N/A	#N/A	#N/A	#N/A	#N/A	#N/A	#N/A	#N/A	#N/A	#N/A	#N/A	#N/A	#N/A
165	Homocarnosine	C00884	Arginine and proline metabolism	239.114	0.684491	-	183239	130822	79389.1	91857	146952	97488.9	103981	60519.9	98818.7	105679	91277.5	71396.3	121579	89831.7	428252	347727	380756	429534	444561	196387	177598	112820	128554	222411	188482	196970	110324	61844.4	104588	120612	78569.8	98131.1	112515	112445	322654	421295	300994	298574	496187	203270	121253	75736.5	78814.9
166	Carnosine	C00386	Arginine and proline metabolism	225.099	0.678988	-	183293	210705	116550	105616	185599	123941	170439	156147	155796	147058	166290	132282	188568	133708	287377	232381	322957	283422	324926	428106	487179	192172	156622	415413	265961	520609	146308	241819	447683	277100	371530	233953	1022656	551264	376723	511256	611530	1251030	645688	152732	154080	85881	117224
167	5-Guanidino-2-oxopentanoate	C03771	Arginine and proline metabolism	174.088	0.696947	+	217588	197633	210033	197131	255865	167335	256196	293229	272955	161550	216059	214112	258124	298813	194498	216810	211063	239209	176904	350341	187696	252187	338784	290861	223052	225610	222907	287805	330007	196400	282878	264345	273767	352432	274860	244748	208256	322922	224544	228215	256016	218284	359767
168	Phosphocreatine	C02305	Arginine and proline metabolism	212.043	0.747416	+	62302.5	30732.8	40788.7	30804.8	0	51214.6	30240.9	53238.4	66323.7	49990.4	60893.7	35003.2	42906.4	76715.2	34539.3	51192.6	51389	66678.3	53171	0	78475.3	71533.4	78723.5	123457	58929.2	64906	72540.2	77755.8	55867.6	126571	374913	53778.9	55022.4	45904.9	51048.7	48907.9	51204.3	39507.6	59422.2	86067.3	144623	134924	109752
169	Creatine	C00300	Arginine and proline metabolism	132.077	0.666166	+	2045663000	1894055000	1897781000	1726319000	0	1806048000	1709317000	2255144000	0	2117023000	0	2183104000	2281545000	2354818000	0	0	0	0	2054750000	0	2015448000	1882267000	1870560000	1654927000	1766296000	1825338000	1699741000	2145369000	1794617000	1729473000	1353713000	2022013000	1909465000	1981498000	0	2054617000	0	0	2022394000	2194394000	2068619000	1815560000	1851829000
170	Creatinine	C00791	Arginine and proline metabolism	114.066	0.667664	+	7808914	6462582	7395336	5951700	8931680	5449613	6937222	9164164	9243351	7338946	9267407	9357712	8655919	9503120	8771711	10792130	10980370	9719581	7841766	10978230	8317674	7864694	7677228	7254362	6886094	8350692	7206640	9312484	7725584	6950032	6169716	8571238	7992244	7873968	9701945	8145270	9351475	12171960	8499550	8668545	8216394	7629966	8304730
171	4-Acetamidobutanoate	C02946	Arginine and proline metabolism	144.065	0.664106	-	3352.7	9648.98	4222.9	8312.81	8585.84	3697.39	7508.42	4357.27	3343.93	7196.92	14608.2	2808.24	6248.64	11183.5	10957.9	6509.31	18903.3	8445.62	3959.73	2761.92	4554.83	6941.61	2401.69	5997.36	2983.1	3559.38	7255.78	3093.84	7221.93	5076.35	11457.4	7661.12	5109.27	4184.92	8666.28	1343.37	14164.5	6444.13	9400.72	11634.4	3213.83	11568.5	4026.66
172	N-Acetyl-L-citrulline	C15532	Arginine and proline metabolism	#N/A	#N/A	#N/A	#N/A	#N/A	#N/A	#N/A	#N/A	#N/A	#N/A	#N/A	#N/A	#N/A	#N/A	#N/A	#N/A	#N/A	#N/A	#N/A	#N/A	#N/A	#N/A	#N/A	#N/A	#N/A	#N/A	#N/A	#N/A	#N/A	#N/A	#N/A	#N/A	#N/A	#N/A	#N/A	#N/A	#N/A	#N/A	#N/A	#N/A	#N/A	#N/A	#N/A	#N/A	#N/A	#N/A
173	N-Acetylornithine	C00437	Arginine and proline metabolism	173.092	0.679848	-	10783.7	12530.9	25961.9	25587.5	18068.2	9372.13	14711	26939.4	18434.2	65086.8	13634.6	10824.8	12863.8	15008	23398.2	30873.2	24220.5	26023.9	31016.5	9331.84	11157	25265.4	31893.1	15655.6	12054.6	20088	11350.5	24618.9	22497.8	64717.9	15758.9	9616	13428.3	11575.7	20777.3	27194.2	20147.6	21834.7	16746.3	9173.07	7981.27	15344.9	37379.9
174	N-Succinyl-L-citrulline	C18048	Arginine and proline metabolism	#N/A	#N/A	#N/A	#N/A	#N/A	#N/A	#N/A	#N/A	#N/A	#N/A	#N/A	#N/A	#N/A	#N/A	#N/A	#N/A	#N/A	#N/A	#N/A	#N/A	#N/A	#N/A	#N/A	#N/A	#N/A	#N/A	#N/A	#N/A	#N/A	#N/A	#N/A	#N/A	#N/A	#N/A	#N/A	#N/A	#N/A	#N/A	#N/A	#N/A	#N/A	#N/A	#N/A	#N/A	#N/A	#N/A
175	Guanidinoacetate	C00581	Arginine and proline metabolism	118.061	0.653753	+	1518506	1326329	1863618	1550422	1656589	1622011	2125317	3195221	3320355	783402	2959455	1621180	1364334	2586904	1170127	1579364	1871206	1784282	1484537	3831861	2590380	2994626	2052482	1995839	1634387	2081609	2111967	5870910	4692626	1173074	3888440	3109238	2826336	2185324	1592033	1265243	2321833	2730047	1475658	2703624	3423291	2874212	3820973
176	trans-4-Hydroxy-L-proline	C01157	Arginine and proline metabolism	130.049	0.534419	-	3778387	4147197	3798711	4095633	3973180	4073681	3155142	3336089	3699713	3287842	3879434	3369591	3658208	3785388	4498072	4577290	4005296	5329945	4802766	5922122	4570874	4703662	4652354	4703694	4664378	5002678	4063796	3835479	4436380	4940270	4438790	5237352	3508011	4462468	5466173	5479954	6338210	6908480	6161174	5166672	5211418	4492138	4811619
177	N-Succinyl-L-glutamate	C05931	Arginine and proline metabolism	#N/A	#N/A	#N/A	#N/A	#N/A	#N/A	#N/A	#N/A	#N/A	#N/A	#N/A	#N/A	#N/A	#N/A	#N/A	#N/A	#N/A	#N/A	#N/A	#N/A	#N/A	#N/A	#N/A	#N/A	#N/A	#N/A	#N/A	#N/A	#N/A	#N/A	#N/A	#N/A	#N/A	#N/A	#N/A	#N/A	#N/A	#N/A	#N/A	#N/A	#N/A	#N/A	#N/A	#N/A	#N/A	#N/A
178	N-Succinyl-L-glutamate 5-semialdehyde	C05932	Arginine and proline metabolism	#N/A	#N/A	#N/A	#N/A	#N/A	#N/A	#N/A	#N/A	#N/A	#N/A	#N/A	#N/A	#N/A	#N/A	#N/A	#N/A	#N/A	#N/A	#N/A	#N/A	#N/A	#N/A	#N/A	#N/A	#N/A	#N/A	#N/A	#N/A	#N/A	#N/A	#N/A	#N/A	#N/A	#N/A	#N/A	#N/A	#N/A	#N/A	#N/A	#N/A	#N/A	#N/A	#N/A	#N/A	#N/A	#N/A
179	5-Aminopentanoate	C00431	Arginine and proline metabolism	#N/A	#N/A	#N/A	#N/A	#N/A	#N/A	#N/A	#N/A	#N/A	#N/A	#N/A	#N/A	#N/A	#N/A	#N/A	#N/A	#N/A	#N/A	#N/A	#N/A	#N/A	#N/A	#N/A	#N/A	#N/A	#N/A	#N/A	#N/A	#N/A	#N/A	#N/A	#N/A	#N/A	#N/A	#N/A	#N/A	#N/A	#N/A	#N/A	#N/A	#N/A	#N/A	#N/A	#N/A	#N/A	#N/A
180	L-1-Pyrroline-3-hydroxy-5-carboxylate	C04281	Arginine and proline metabolism	#N/A	#N/A	#N/A	#N/A	#N/A	#N/A	#N/A	#N/A	#N/A	#N/A	#N/A	#N/A	#N/A	#N/A	#N/A	#N/A	#N/A	#N/A	#N/A	#N/A	#N/A	#N/A	#N/A	#N/A	#N/A	#N/A	#N/A	#N/A	#N/A	#N/A	#N/A	#N/A	#N/A	#N/A	#N/A	#N/A	#N/A	#N/A	#N/A	#N/A	#N/A	#N/A	#N/A	#N/A	#N/A	#N/A
181	Aminofructose 6-phosphate	C12214	Arginine and proline metabolism	#N/A	#N/A	#N/A	#N/A	#N/A	#N/A	#N/A	#N/A	#N/A	#N/A	#N/A	#N/A	#N/A	#N/A	#N/A	#N/A	#N/A	#N/A	#N/A	#N/A	#N/A	#N/A	#N/A	#N/A	#N/A	#N/A	#N/A	#N/A	#N/A	#N/A	#N/A	#N/A	#N/A	#N/A	#N/A	#N/A	#N/A	#N/A	#N/A	#N/A	#N/A	#N/A	#N/A	#N/A	#N/A	#N/A
182	Pantothenol	C00864	Panthothenate metabolism	218.103	0.65257	-	1922743	1314271	1298854	1741758	1499832	1573365	1813038	1714307	2058599	1567777	1779488	1822408	1468397	1626899	1326152	1667125	1467918	1724657	1169147	2335266	1594706	2262774	2568588	2496370	1671345	2125961	2141355	1429042	1937811	2138919	1986316	2097381	2310244	2174721	1607373	2299484	1579041	1807407	2090686	2018018	1355311	1042284	2406730
183	5-6-Dihydrouracil	C00429	Panthothenate metabolism	115.05	0.683228	+	504672	491120	432568	488173	350576	218874	381664	385958	481157	395410	500680	497640	522364	486597	513496	632322	640238	479407	378811	591397	518265	376849	381273	282555	334327	456711	368607	292042	406928	332986	326017	519896	369290	362681	554119	470255	495900	494710	337200	450900	484153	298732	467562
184	Pantetheine	C00831	Panthothenate metabolism	277.122	1.73114	-	6630.31	8058.77	9860.51	9504.99	8241.45	11502.2	6797.17	7177.75	4100.59	2991.7	3613.67	9077.71	8873.36	7198.95	5769.38	12017.8	6745.93	3760.15	13144.5	5882.98	3419.51	5269.24	4890.69	3105.28	4119.27	3335.81	1604.53	3786.93	5203.06	2445.29	1743.72	7769.32	2718.69	5176.49	4521.61	3877.84	5688.99	2139.98	2614.49	4263.85	4041.56	2278.77	4564.33
185	Pantetheine 4--phosphate	C01134	Panthothenate metabolism	#N/A	#N/A	#N/A	#N/A	#N/A	#N/A	#N/A	#N/A	#N/A	#N/A	#N/A	#N/A	#N/A	#N/A	#N/A	#N/A	#N/A	#N/A	#N/A	#N/A	#N/A	#N/A	#N/A	#N/A	#N/A	#N/A	#N/A	#N/A	#N/A	#N/A	#N/A	#N/A	#N/A	#N/A	#N/A	#N/A	#N/A	#N/A	#N/A	#N/A	#N/A	#N/A	#N/A	#N/A	#N/A	#N/A
186	D-4--Phosphopantothenate	C03492	Panthothenate metabolism	#N/A	#N/A	#N/A	#N/A	#N/A	#N/A	#N/A	#N/A	#N/A	#N/A	#N/A	#N/A	#N/A	#N/A	#N/A	#N/A	#N/A	#N/A	#N/A	#N/A	#N/A	#N/A	#N/A	#N/A	#N/A	#N/A	#N/A	#N/A	#N/A	#N/A	#N/A	#N/A	#N/A	#N/A	#N/A	#N/A	#N/A	#N/A	#N/A	#N/A	#N/A	#N/A	#N/A	#N/A	#N/A	#N/A
187	Taurine	C00245	Sulfur metabolism	124.006	0.641911	-	164659800	159710000	185897900	186842500	165561300	164685500	165926300	182132100	187246700	147424700	170790500	163937100	147557100	150563200	158604500	171443900	162767600	149463900	167316100	171387200	146020200	164301200	186779000	194953700	176009200	172523300	146297700	153176600	171896900	170548000	183693700	140885000	154234100	162219200	143692900	165024900	124795100	172151600	156761800	156158300	174249100	139533600	208153000
188	Hypotaurine	C00519	Sulfur metabolism	110.027	0.656871	+	742599	763642	300278	213044	737879	614894	820720	757914	788661	501612	936143	1209806	458592	657984	573806	820340	752849	199654	408322	894509	527335	162297	92104	345570	580483	535661	430411	620889	479884	356912	513998	644395	209062	320394	259169	450788	416065	111996	405744	881376	1682288	269705	293224
189	3-Sulfino-L-alanine	C00606	Sulfur metabolism	#N/A	#N/A	#N/A	#N/A	#N/A	#N/A	#N/A	#N/A	#N/A	#N/A	#N/A	#N/A	#N/A	#N/A	#N/A	#N/A	#N/A	#N/A	#N/A	#N/A	#N/A	#N/A	#N/A	#N/A	#N/A	#N/A	#N/A	#N/A	#N/A	#N/A	#N/A	#N/A	#N/A	#N/A	#N/A	#N/A	#N/A	#N/A	#N/A	#N/A	#N/A	#N/A	#N/A	#N/A	#N/A	#N/A
190	Mercaptopyruvate	C00957	Sulfur metabolism	#N/A	#N/A	#N/A	#N/A	#N/A	#N/A	#N/A	#N/A	#N/A	#N/A	#N/A	#N/A	#N/A	#N/A	#N/A	#N/A	#N/A	#N/A	#N/A	#N/A	#N/A	#N/A	#N/A	#N/A	#N/A	#N/A	#N/A	#N/A	#N/A	#N/A	#N/A	#N/A	#N/A	#N/A	#N/A	#N/A	#N/A	#N/A	#N/A	#N/A	#N/A	#N/A	#N/A	#N/A	#N/A	#N/A
191	Thiocysteine	C01962	Sulfur metabolism	#N/A	#N/A	#N/A	#N/A	#N/A	#N/A	#N/A	#N/A	#N/A	#N/A	#N/A	#N/A	#N/A	#N/A	#N/A	#N/A	#N/A	#N/A	#N/A	#N/A	#N/A	#N/A	#N/A	#N/A	#N/A	#N/A	#N/A	#N/A	#N/A	#N/A	#N/A	#N/A	#N/A	#N/A	#N/A	#N/A	#N/A	#N/A	#N/A	#N/A	#N/A	#N/A	#N/A	#N/A	#N/A	#N/A
192	Thiosulfate	C00320	Sulfur metabolism	#N/A	#N/A	#N/A	#N/A	#N/A	#N/A	#N/A	#N/A	#N/A	#N/A	#N/A	#N/A	#N/A	#N/A	#N/A	#N/A	#N/A	#N/A	#N/A	#N/A	#N/A	#N/A	#N/A	#N/A	#N/A	#N/A	#N/A	#N/A	#N/A	#N/A	#N/A	#N/A	#N/A	#N/A	#N/A	#N/A	#N/A	#N/A	#N/A	#N/A	#N/A	#N/A	#N/A	#N/A	#N/A	#N/A
193	2S-5S-Methionine sulfoximine	C03829	Sulfur metabolism	#N/A	#N/A	#N/A	#N/A	#N/A	#N/A	#N/A	#N/A	#N/A	#N/A	#N/A	#N/A	#N/A	#N/A	#N/A	#N/A	#N/A	#N/A	#N/A	#N/A	#N/A	#N/A	#N/A	#N/A	#N/A	#N/A	#N/A	#N/A	#N/A	#N/A	#N/A	#N/A	#N/A	#N/A	#N/A	#N/A	#N/A	#N/A	#N/A	#N/A	#N/A	#N/A	#N/A	#N/A	#N/A	#N/A
194	L-Selenomethionine	C05335	Sulfur metabolism	#N/A	#N/A	#N/A	#N/A	#N/A	#N/A	#N/A	#N/A	#N/A	#N/A	#N/A	#N/A	#N/A	#N/A	#N/A	#N/A	#N/A	#N/A	#N/A	#N/A	#N/A	#N/A	#N/A	#N/A	#N/A	#N/A	#N/A	#N/A	#N/A	#N/A	#N/A	#N/A	#N/A	#N/A	#N/A	#N/A	#N/A	#N/A	#N/A	#N/A	#N/A	#N/A	#N/A	#N/A	#N/A	#N/A
195	3-Sulfocatechol	C06336	Sulfur metabolism	191.001	0.538288	+	11197.9	3773.83	10253	6214.56	5041.98	5041.76	5353.49	9318.14	7083.75	5144.66	9080.52	5987.93	8898.54	14428	8761.49	18450	9139.45	6871.89	11675.1	20490.8	13566.3	20879.8	25544.4	15470.5	10795.4	18453.1	30159	18888.2	25229.6	22750.5	18119.4	14533.8	30293.8	22303	13924.4	20993.5	23852.2	28605.2	8827.52	16718.1	18907.6	11882.7	10494.6
196	L-Cysteate	C00506	Sulfur metabolism	170.012	0.845418	+	179524	154444	201276	129142	145542	119500	195509	242176	201195	140883	201812	193275	136618	249510	194382	211949	235264	214167	207181	243732	282466	301668	214148	303522	226938	254529	216224	228710	229578	226483	219875	241460	205704	240740	291207	258855	300063	265315	257954	278532	268687	243307	317137
197	(R)-S-Lactoylglutathione	C03451	Sulfur metabolism	#N/A	#N/A	#N/A	#N/A	#N/A	#N/A	#N/A	#N/A	#N/A	#N/A	#N/A	#N/A	#N/A	#N/A	#N/A	#N/A	#N/A	#N/A	#N/A	#N/A	#N/A	#N/A	#N/A	#N/A	#N/A	#N/A	#N/A	#N/A	#N/A	#N/A	#N/A	#N/A	#N/A	#N/A	#N/A	#N/A	#N/A	#N/A	#N/A	#N/A	#N/A	#N/A	#N/A	#N/A	#N/A	#N/A
198	L-Methionine S-oxide	C02989	Sulfur metabolism	#N/A	#N/A	#N/A	#N/A	#N/A	#N/A	#N/A	#N/A	#N/A	#N/A	#N/A	#N/A	#N/A	#N/A	#N/A	#N/A	#N/A	#N/A	#N/A	#N/A	#N/A	#N/A	#N/A	#N/A	#N/A	#N/A	#N/A	#N/A	#N/A	#N/A	#N/A	#N/A	#N/A	#N/A	#N/A	#N/A	#N/A	#N/A	#N/A	#N/A	#N/A	#N/A	#N/A	#N/A	#N/A	#N/A
199	5-Hydroxyindoleacetate	C05635	Indole and Tryptophan	190.053	0.692503	-	75715.4	96889.1	96513.4	68968.1	76508.9	64013.2	96995.4	76478.6	86729.9	48098.9	65460.6	108586	88631.6	72993.2	70010.5	161579	111046	60351.3	105638	69691.6	60427.3	39408.9	42332.9	30737.3	27678.3	35496.1	44764.8	42120.8	40590.8	24402.1	42153	48524.2	28183.1	41244.5	43222.5	24788.6	38446.1	49763.9	35536.4	34168.8	42325.3	32443.5	46517.8
200	3-methyldioxyindole	C05834	Indole and Tryptophan	#N/A	#N/A	#N/A	#N/A	#N/A	#N/A	#N/A	#N/A	#N/A	#N/A	#N/A	#N/A	#N/A	#N/A	#N/A	#N/A	#N/A	#N/A	#N/A	#N/A	#N/A	#N/A	#N/A	#N/A	#N/A	#N/A	#N/A	#N/A	#N/A	#N/A	#N/A	#N/A	#N/A	#N/A	#N/A	#N/A	#N/A	#N/A	#N/A	#N/A	#N/A	#N/A	#N/A	#N/A	#N/A	#N/A
201	Indole	C00463	Indole and Tryptophan	118.065	1.73213	+	258718	143248	167557	172179	174002	150241	171448	190902	287426	131936	235213	174659	145327	279677	190626	260877	207044	283825	151766	287038	293259	237605	336670	383219	228735	172066	231076	194654	274867	131136	189143	227874	205734	282234	222730	274284	234299	253998	182092	243819	255787	245077	396567
202	Indole-3-acetaldehyde	C00637	Indole and Tryptophan	160.076	1.13423	+	84751.3	70364	42221.7	53115.8	72035.9	40617.2	38443.5	55711.3	94113.6	75536.7	78401.1	64007.3	40154.4	51475.5	99718.2	62606	66604.1	118832	37820.3	64137	75230.2	73850.8	90107.5	203905	78420.6	62865.6	93303.2	24763.7	50008.9	66770.1	62591.1	64687.4	80386.8	143873	90992.6	286465	82709.6	116190	215363	71371.5	63418.5	69250	44007.7
203	Indole-3-acetate	C00954	Indole and Tryptophan	#N/A	#N/A	#N/A	#N/A	#N/A	#N/A	#N/A	#N/A	#N/A	#N/A	#N/A	#N/A	#N/A	#N/A	#N/A	#N/A	#N/A	#N/A	#N/A	#N/A	#N/A	#N/A	#N/A	#N/A	#N/A	#N/A	#N/A	#N/A	#N/A	#N/A	#N/A	#N/A	#N/A	#N/A	#N/A	#N/A	#N/A	#N/A	#N/A	#N/A	#N/A	#N/A	#N/A	#N/A	#N/A	#N/A
204	Indolepyruvate	C00331	Indole and Tryptophan	#N/A	#N/A	#N/A	#N/A	#N/A	#N/A	#N/A	#N/A	#N/A	#N/A	#N/A	#N/A	#N/A	#N/A	#N/A	#N/A	#N/A	#N/A	#N/A	#N/A	#N/A	#N/A	#N/A	#N/A	#N/A	#N/A	#N/A	#N/A	#N/A	#N/A	#N/A	#N/A	#N/A	#N/A	#N/A	#N/A	#N/A	#N/A	#N/A	#N/A	#N/A	#N/A	#N/A	#N/A	#N/A	#N/A
205	Indoxyl	C05658	Indole and Tryptophan	#N/A	#N/A	#N/A	#N/A	#N/A	#N/A	#N/A	#N/A	#N/A	#N/A	#N/A	#N/A	#N/A	#N/A	#N/A	#N/A	#N/A	#N/A	#N/A	#N/A	#N/A	#N/A	#N/A	#N/A	#N/A	#N/A	#N/A	#N/A	#N/A	#N/A	#N/A	#N/A	#N/A	#N/A	#N/A	#N/A	#N/A	#N/A	#N/A	#N/A	#N/A	#N/A	#N/A	#N/A	#N/A	#N/A
206	6-Hydroxykynurenic acid	C08480	Indole and Tryptophan	#N/A	#N/A	#N/A	#N/A	#N/A	#N/A	#N/A	#N/A	#N/A	#N/A	#N/A	#N/A	#N/A	#N/A	#N/A	#N/A	#N/A	#N/A	#N/A	#N/A	#N/A	#N/A	#N/A	#N/A	#N/A	#N/A	#N/A	#N/A	#N/A	#N/A	#N/A	#N/A	#N/A	#N/A	#N/A	#N/A	#N/A	#N/A	#N/A	#N/A	#N/A	#N/A	#N/A	#N/A	#N/A	#N/A
207	L-Tryptophanamide	C00977	Indole and Tryptophan	#N/A	#N/A	#N/A	#N/A	#N/A	#N/A	#N/A	#N/A	#N/A	#N/A	#N/A	#N/A	#N/A	#N/A	#N/A	#N/A	#N/A	#N/A	#N/A	#N/A	#N/A	#N/A	#N/A	#N/A	#N/A	#N/A	#N/A	#N/A	#N/A	#N/A	#N/A	#N/A	#N/A	#N/A	#N/A	#N/A	#N/A	#N/A	#N/A	#N/A	#N/A	#N/A	#N/A	#N/A	#N/A	#N/A
208	kynurenine	C00328	Indole and Tryptophan	#N/A	#N/A	#N/A	#N/A	#N/A	#N/A	#N/A	#N/A	#N/A	#N/A	#N/A	#N/A	#N/A	#N/A	#N/A	#N/A	#N/A	#N/A	#N/A	#N/A	#N/A	#N/A	#N/A	#N/A	#N/A	#N/A	#N/A	#N/A	#N/A	#N/A	#N/A	#N/A	#N/A	#N/A	#N/A	#N/A	#N/A	#N/A	#N/A	#N/A	#N/A	#N/A	#N/A	#N/A	#N/A	#N/A
209	quinolinic acid	C03722	Indole and Tryptophan	166.017	0.591829	-	315719	354253	343538	416915	355040	351245	273490	409269	389797	309466	401051	430830	294309	406741	302372	290800	285473	331004	242563	406141	351774	367340	405850	308240	341648	393689	277173	341518	412100	525025	445155	482771	516488	447594	357528	290747	302922	340379	287309	301241	359627	344593	415438
210	N-formyl kynurenine	C02700	Indole and Tryptophan	#N/A	#N/A	#N/A	#N/A	#N/A	#N/A	#N/A	#N/A	#N/A	#N/A	#N/A	#N/A	#N/A	#N/A	#N/A	#N/A	#N/A	#N/A	#N/A	#N/A	#N/A	#N/A	#N/A	#N/A	#N/A	#N/A	#N/A	#N/A	#N/A	#N/A	#N/A	#N/A	#N/A	#N/A	#N/A	#N/A	#N/A	#N/A	#N/A	#N/A	#N/A	#N/A	#N/A	#N/A	#N/A	#N/A
211	Anthranilate	C00108	Indole and Tryptophan	136.039	1.82702	-	4727.43	16433.5	6947.01	7304.82	5436.26	2447.13	4732.5	5866.02	6233.19	3737.26	5334.22	9338.7	3712.36	10276.7	8460.27	5090.26	4811.52	5118.07	6620.14	4260.85	5503.71	6639.58	1796.11	8249.18	8554.54	7357.4	7516.89	4670.2	5663.49	6900.89	9658.94	4571.95	6155.45	5775.98	5891.66	4695.8	7266.3	8781.68	5052.71	5528	11653	16051.9	8543.31
212	Picolinic acid	C10164	Indole and Tryptophan	124.04	0.588103	+	2568606	1635061	3284941	1949485	1848404	1391728	1685106	4453314	3005444	6665804	2557666	6340012	2339703	3707635	2526618	2068842	2670782	3435764	2015788	4249846	3159896	3754537	2151288	2745735	2950917	2575823	10186810	8291668	3047302	6380280	3176303	3102364	4903684	2564539	2879621	2770257	3092372	3456482	2171548	2601952	9428788	3304337	12243080
213	g-Oxalo-crotonate	C03453	Indole and Tryptophan	159.028	0.697799	+	852610	1541755	1287525	1577142	962293	1015336	1479254	833448	754093	573961	624773	1771588	1068696	889130	1184135	2185660	1240595	252358	944475	382448	499778	388541	390217	212264	194159	194233	319271	283230	272528	126327	165560	155884	211268	78849.7	184848	194547	238994	165031	230026	173473	189283	196374	262582
214	2-Aminomuconate	C02220	Indole and Tryptophan	158.045	0.702475	+	3790382	2819438	3358365	2490391	3244764	2798367	2952720	3045763	3394339	2753269	3232131	3298658	2998200	2977177	3280867	3761753	3262671	4083685	3375253	5753618	6179226	5316648	5295492	5721538	4464658	6018534	4644120	4933018	5964314	4054168	4788894	5314455	5718536	4644352	5671308	6197448	7183448	6776258	6011626	5134380	7663258	5732428	6512688
215	2-Oxoadipate	C00322	Indole and Tryptophan	#N/A	#N/A	#N/A	#N/A	#N/A	#N/A	#N/A	#N/A	#N/A	#N/A	#N/A	#N/A	#N/A	#N/A	#N/A	#N/A	#N/A	#N/A	#N/A	#N/A	#N/A	#N/A	#N/A	#N/A	#N/A	#N/A	#N/A	#N/A	#N/A	#N/A	#N/A	#N/A	#N/A	#N/A	#N/A	#N/A	#N/A	#N/A	#N/A	#N/A	#N/A	#N/A	#N/A	#N/A	#N/A	#N/A
216	Formyl-5-hydroxy-kynurenamine	C05647	Indole and Tryptophan	#N/A	#N/A	#N/A	#N/A	#N/A	#N/A	#N/A	#N/A	#N/A	#N/A	#N/A	#N/A	#N/A	#N/A	#N/A	#N/A	#N/A	#N/A	#N/A	#N/A	#N/A	#N/A	#N/A	#N/A	#N/A	#N/A	#N/A	#N/A	#N/A	#N/A	#N/A	#N/A	#N/A	#N/A	#N/A	#N/A	#N/A	#N/A	#N/A	#N/A	#N/A	#N/A	#N/A	#N/A	#N/A	#N/A
217	Hydroxyindole-acetylglycine	C05832	Indole and Tryptophan	#N/A	#N/A	#N/A	#N/A	#N/A	#N/A	#N/A	#N/A	#N/A	#N/A	#N/A	#N/A	#N/A	#N/A	#N/A	#N/A	#N/A	#N/A	#N/A	#N/A	#N/A	#N/A	#N/A	#N/A	#N/A	#N/A	#N/A	#N/A	#N/A	#N/A	#N/A	#N/A	#N/A	#N/A	#N/A	#N/A	#N/A	#N/A	#N/A	#N/A	#N/A	#N/A	#N/A	#N/A	#N/A	#N/A
218	8-Methoxykynurenate	C05830	Indole and Tryptophan	#N/A	#N/A	#N/A	#N/A	#N/A	#N/A	#N/A	#N/A	#N/A	#N/A	#N/A	#N/A	#N/A	#N/A	#N/A	#N/A	#N/A	#N/A	#N/A	#N/A	#N/A	#N/A	#N/A	#N/A	#N/A	#N/A	#N/A	#N/A	#N/A	#N/A	#N/A	#N/A	#N/A	#N/A	#N/A	#N/A	#N/A	#N/A	#N/A	#N/A	#N/A	#N/A	#N/A	#N/A	#N/A	#N/A
219	L-Adrenaline	C00788	Signaling	#N/A	#N/A	#N/A	#N/A	#N/A	#N/A	#N/A	#N/A	#N/A	#N/A	#N/A	#N/A	#N/A	#N/A	#N/A	#N/A	#N/A	#N/A	#N/A	#N/A	#N/A	#N/A	#N/A	#N/A	#N/A	#N/A	#N/A	#N/A	#N/A	#N/A	#N/A	#N/A	#N/A	#N/A	#N/A	#N/A	#N/A	#N/A	#N/A	#N/A	#N/A	#N/A	#N/A	#N/A	#N/A	#N/A
220	Dopamine	C03758	Signaling	154.087	0.841838	+	11934.3	6760.15	5214.51	4833.68	5802.4	6858.81	5877.1	6351.25	9498.47	5950.85	5405.98	4583.19	4817.5	6579.3	4938.34	6329.61	5634.18	7350.47	6348.47	36419.3	67759.9	85905.1	64947	152356	60735.5	82396.1	52490.6	4609.87	4394.5	74424.8	27348.3	19971.3	51774.6	91339.6	97081.1	172016	47156.1	5611.96	186676	11544.4	3526.86	9301.02	3760.18
221	Serotonin	C00780	Signaling	177.102	1.1314	+	17627	16008.7	2949.91	3552.99	12299.4	5173.53	0	13485.7	23934.3	16236.2	13417.4	7505.17	0	0	20598.6	9719.89	9829.37	27124.6	3910	9659.76	12005.8	16445.8	10513.1	46335.1	15446.4	4249	21045.1	2761.8	9799.49	3797.67	8041.39	11878.4	23092.7	29636.6	11858.2	50804.1	16474.1	27764	43509.7	18125.5	12732	14851.9	8048.61
222	Ectoine	C06231	Inositol	#N/A	#N/A	#N/A	#N/A	#N/A	#N/A	#N/A	#N/A	#N/A	#N/A	#N/A	#N/A	#N/A	#N/A	#N/A	#N/A	#N/A	#N/A	#N/A	#N/A	#N/A	#N/A	#N/A	#N/A	#N/A	#N/A	#N/A	#N/A	#N/A	#N/A	#N/A	#N/A	#N/A	#N/A	#N/A	#N/A	#N/A	#N/A	#N/A	#N/A	#N/A	#N/A	#N/A	#N/A	#N/A	#N/A
223	3D-(3-5/4)-Trihydroxycyclohexane-1-2-dione	C04287	Inositol	#N/A	#N/A	#N/A	#N/A	#N/A	#N/A	#N/A	#N/A	#N/A	#N/A	#N/A	#N/A	#N/A	#N/A	#N/A	#N/A	#N/A	#N/A	#N/A	#N/A	#N/A	#N/A	#N/A	#N/A	#N/A	#N/A	#N/A	#N/A	#N/A	#N/A	#N/A	#N/A	#N/A	#N/A	#N/A	#N/A	#N/A	#N/A	#N/A	#N/A	#N/A	#N/A	#N/A	#N/A	#N/A	#N/A
224	L-Allothreonine	C05519	Inositol	#N/A	#N/A	#N/A	#N/A	#N/A	#N/A	#N/A	#N/A	#N/A	#N/A	#N/A	#N/A	#N/A	#N/A	#N/A	#N/A	#N/A	#N/A	#N/A	#N/A	#N/A	#N/A	#N/A	#N/A	#N/A	#N/A	#N/A	#N/A	#N/A	#N/A	#N/A	#N/A	#N/A	#N/A	#N/A	#N/A	#N/A	#N/A	#N/A	#N/A	#N/A	#N/A	#N/A	#N/A	#N/A	#N/A
225	Inositol 1-2-3-5-6-pentakisphosphate	C04579	Inositol	#N/A	#N/A	#N/A	#N/A	#N/A	#N/A	#N/A	#N/A	#N/A	#N/A	#N/A	#N/A	#N/A	#N/A	#N/A	#N/A	#N/A	#N/A	#N/A	#N/A	#N/A	#N/A	#N/A	#N/A	#N/A	#N/A	#N/A	#N/A	#N/A	#N/A	#N/A	#N/A	#N/A	#N/A	#N/A	#N/A	#N/A	#N/A	#N/A	#N/A	#N/A	#N/A	#N/A	#N/A	#N/A	#N/A
226	1D-myo-Inositol 1-4-bisphosphate	C01220	Inositol	#N/A	#N/A	#N/A	#N/A	#N/A	#N/A	#N/A	#N/A	#N/A	#N/A	#N/A	#N/A	#N/A	#N/A	#N/A	#N/A	#N/A	#N/A	#N/A	#N/A	#N/A	#N/A	#N/A	#N/A	#N/A	#N/A	#N/A	#N/A	#N/A	#N/A	#N/A	#N/A	#N/A	#N/A	#N/A	#N/A	#N/A	#N/A	#N/A	#N/A	#N/A	#N/A	#N/A	#N/A	#N/A	#N/A
227	Glycerol 3-phosphate	C00093	Glycerophospholipid biosynthesis	171.005	0.548425	-	213699	151745	187562	178734	153858	164302	202394	307608	304032	235350	319005	192642	251564	728553	213692	187431	185400	130794	340027	428684	680949	400756	246428	286178	240914	331970	285454	124693	161524	270320	552573	323819	224355	432448	452048	523931	542571	352344	397516	438739	279716	303010	307742
228	Ethanolamine phosphate	C00346	Glycerophospholipid biosynthesis	140.011	0.579741	-	8091726	8159838	7903518	7159932	7954510	7767922	7471246	7577644	8253578	5658118	7984820	8330810	8669698	9510389	6135156	6864282	6139928	7419518	6045440	12151100	11114800	8466226	10463210	12699320	7388210	8490745	6828778	7853696	10347920	9885615	9709184	10397530	8790091	8479843	8111940	8500611	7738630	7107598	7680826	8676935	9038173	7925872	9883889
229	N-Methylethanolamine phosphate	C01210	Glycerophospholipid biosynthesis	154.026	0.573999	-	23330	7748.08	25060	11374.5	11735.3	10955.1	7382.36	13595	10152	8741.7	28806.2	8420.61	16139.3	16786.6	8882.72	6000.73	9519.34	11042	795.32	30486.1	21617.7	21445.5	28430.7	27638.1	22522.5	14963.9	18503.4	13393.2	13677.3	17259.6	20540.2	19414.3	13730.1	18950	8409.29	11184.6	6780.09	13670.5	7663.12	13763	10698.5	16785.6	25964.6
230	Sphingosine	C00319	Glycerophospholipid biosynthesis	300.29	1.90327	+	224210	56938	248391	62048.5	35281.9	47706.7	173691	179772	233917	89417.8	362131	64480.4	72541.3	268363	64377.4	271386	208064	306236	54848.2	153875	422613	224778	448394	619586	408946	300185	288315	276155	204429	286502	249294	162640	270746	292781	269246	271525	248554	212709	233731	491507	480279	493268	325499
231	Sphingosine 1-phosphate	C06124	Glycerophospholipid biosynthesis	378.24	2.97557	-	17448.5	23038.4	17506	21270.7	19078.2	23433.9	20295.5	13137.2	14417.8	10674.1	10362.8	21155.6	17891.7	14810.6	24045.1	20547.5	20142.6	9725.45	21089.6	14482.6	15529.5	10569	9043.57	8965.17	6637.05	10990.3	8033.64	9298.34	9424.64	9415.19	6824.67	9566.92	9418.07	7462.62	10981.9	5641.41	9954.45	7928.32	7022.64	8789.23	6509.88	7956.65	10371.1
232	sn-glycero-3-Phosphoethanolamine	C01233	Glycerophospholipid biosynthesis	#N/A	#N/A	#N/A	#N/A	#N/A	#N/A	#N/A	#N/A	#N/A	#N/A	#N/A	#N/A	#N/A	#N/A	#N/A	#N/A	#N/A	#N/A	#N/A	#N/A	#N/A	#N/A	#N/A	#N/A	#N/A	#N/A	#N/A	#N/A	#N/A	#N/A	#N/A	#N/A	#N/A	#N/A	#N/A	#N/A	#N/A	#N/A	#N/A	#N/A	#N/A	#N/A	#N/A	#N/A	#N/A	#N/A
233	Diacylglycerylhomoserine	C18168	Glycerophospholipid biosynthesis	#N/A	#N/A	#N/A	#N/A	#N/A	#N/A	#N/A	#N/A	#N/A	#N/A	#N/A	#N/A	#N/A	#N/A	#N/A	#N/A	#N/A	#N/A	#N/A	#N/A	#N/A	#N/A	#N/A	#N/A	#N/A	#N/A	#N/A	#N/A	#N/A	#N/A	#N/A	#N/A	#N/A	#N/A	#N/A	#N/A	#N/A	#N/A	#N/A	#N/A	#N/A	#N/A	#N/A	#N/A	#N/A	#N/A
234	Acetylcholine	C01996	Glycerophospholipid biosynthesis	146.118	0.672938	+	12756880	14699870	13675670	14600150	17135140	11485150	9454319	14113400	17418390	12315040	15051600	14319770	15725640	13024760	10333460	15508790	10199070	16182170	13217100	15742000	11803910	9345359	10063030	11752100	12865220	12828350	7861990	13725240	13581450	12021960	13285590	16660400	11184760	11539090	14289140	13990920	15418590	15233980	10350420	17415250	11730120	12776380	10661190
235	CDP-choline	C00307	Glycerophospholipid biosynthesis	487.099	0.567058	-	13602.7	10544.7	13030.2	21537.1	27001.1	10219.3	9553.96	22130.5	16562.7	7827.7	23862.4	3715.9	8613.2	8950.82	29440.2	23027.6	16099.5	25610.6	20765.5	17819.2	31200	5406.77	29270.9	24557.8	9058.28	21170.4	7061.92	15490.5	24325	6676.76	22921	12656.3	16239	18738.1	25691.8	6071.29	28694.7	8369.17	19586.4	13124.1	14434.3	17956.5	10377.9
236	Choline	C00114	Glycerophospholipid biosynthesis	#N/A	#N/A	#N/A	#N/A	#N/A	#N/A	#N/A	#N/A	#N/A	#N/A	#N/A	#N/A	#N/A	#N/A	#N/A	#N/A	#N/A	#N/A	#N/A	#N/A	#N/A	#N/A	#N/A	#N/A	#N/A	#N/A	#N/A	#N/A	#N/A	#N/A	#N/A	#N/A	#N/A	#N/A	#N/A	#N/A	#N/A	#N/A	#N/A	#N/A	#N/A	#N/A	#N/A	#N/A	#N/A	#N/A
237	Sphinganine 1-phosphate	C01120	Sphingolipid biosynthesis	#N/A	#N/A	#N/A	#N/A	#N/A	#N/A	#N/A	#N/A	#N/A	#N/A	#N/A	#N/A	#N/A	#N/A	#N/A	#N/A	#N/A	#N/A	#N/A	#N/A	#N/A	#N/A	#N/A	#N/A	#N/A	#N/A	#N/A	#N/A	#N/A	#N/A	#N/A	#N/A	#N/A	#N/A	#N/A	#N/A	#N/A	#N/A	#N/A	#N/A	#N/A	#N/A	#N/A	#N/A	#N/A	#N/A
238	L-Carnitine	C00318	Carnitine and fatty acid metabolism	#N/A	#N/A	#N/A	#N/A	#N/A	#N/A	#N/A	#N/A	#N/A	#N/A	#N/A	#N/A	#N/A	#N/A	#N/A	#N/A	#N/A	#N/A	#N/A	#N/A	#N/A	#N/A	#N/A	#N/A	#N/A	#N/A	#N/A	#N/A	#N/A	#N/A	#N/A	#N/A	#N/A	#N/A	#N/A	#N/A	#N/A	#N/A	#N/A	#N/A	#N/A	#N/A	#N/A	#N/A	#N/A	#N/A
239	acyl-C2 (acetyl-carnitine)	C02571	Carnitine and fatty acid metabolism	#N/A	#N/A	#N/A	#N/A	#N/A	#N/A	#N/A	#N/A	#N/A	#N/A	#N/A	#N/A	#N/A	#N/A	#N/A	#N/A	#N/A	#N/A	#N/A	#N/A	#N/A	#N/A	#N/A	#N/A	#N/A	#N/A	#N/A	#N/A	#N/A	#N/A	#N/A	#N/A	#N/A	#N/A	#N/A	#N/A	#N/A	#N/A	#N/A	#N/A	#N/A	#N/A	#N/A	#N/A	#N/A	#N/A
240	acyl-C3 (propionyl-carnitine)	C03017	Carnitine and fatty acid metabolism	#N/A	#N/A	#N/A	#N/A	#N/A	#N/A	#N/A	#N/A	#N/A	#N/A	#N/A	#N/A	#N/A	#N/A	#N/A	#N/A	#N/A	#N/A	#N/A	#N/A	#N/A	#N/A	#N/A	#N/A	#N/A	#N/A	#N/A	#N/A	#N/A	#N/A	#N/A	#N/A	#N/A	#N/A	#N/A	#N/A	#N/A	#N/A	#N/A	#N/A	#N/A	#N/A	#N/A	#N/A	#N/A	#N/A
241	acyl-C4 (butanoyl-l-carnitine)	C02862	Carnitine and fatty acid metabolism	#N/A	#N/A	#N/A	#N/A	#N/A	#N/A	#N/A	#N/A	#N/A	#N/A	#N/A	#N/A	#N/A	#N/A	#N/A	#N/A	#N/A	#N/A	#N/A	#N/A	#N/A	#N/A	#N/A	#N/A	#N/A	#N/A	#N/A	#N/A	#N/A	#N/A	#N/A	#N/A	#N/A	#N/A	#N/A	#N/A	#N/A	#N/A	#N/A	#N/A	#N/A	#N/A	#N/A	#N/A	#N/A	#N/A
242	acyl-C4-OH (Hydroxybutyrylcarnitine)	HMDB13127	Carnitine and fatty acid metabolism	248.149	0.700038	+	958844	992954	1103140	1308213	1025922	839652	781043	1043284	1494384	1935375	1616689	1054033	1356316	1096020	1475731	563670	1782188	2095049	881013	1337181	1142763	1065535	1552792	1249889	956477	1345234	761623	1396776	1535601	1600381	1509592	758001	1253844	1347717	1473354	861545	1867920	2214995	1359644	936768	1405636	1352694	2211528
243	acyl-C4-DC	HMDB13133	Carnitine and fatty acid metabolism	#N/A	#N/A	#N/A	#N/A	#N/A	#N/A	#N/A	#N/A	#N/A	#N/A	#N/A	#N/A	#N/A	#N/A	#N/A	#N/A	#N/A	#N/A	#N/A	#N/A	#N/A	#N/A	#N/A	#N/A	#N/A	#N/A	#N/A	#N/A	#N/A	#N/A	#N/A	#N/A	#N/A	#N/A	#N/A	#N/A	#N/A	#N/A	#N/A	#N/A	#N/A	#N/A	#N/A	#N/A	#N/A	#N/A
244	acyl-C5 (isovalerylcarnitine)	C20826	Carnitine and fatty acid metabolism	#N/A	#N/A	#N/A	#N/A	#N/A	#N/A	#N/A	#N/A	#N/A	#N/A	#N/A	#N/A	#N/A	#N/A	#N/A	#N/A	#N/A	#N/A	#N/A	#N/A	#N/A	#N/A	#N/A	#N/A	#N/A	#N/A	#N/A	#N/A	#N/A	#N/A	#N/A	#N/A	#N/A	#N/A	#N/A	#N/A	#N/A	#N/A	#N/A	#N/A	#N/A	#N/A	#N/A	#N/A	#N/A	#N/A
245	acyl-C5:1 (Tiglylcarnitine)	HMDB02366	Carnitine and fatty acid metabolism	#N/A	#N/A	#N/A	#N/A	#N/A	#N/A	#N/A	#N/A	#N/A	#N/A	#N/A	#N/A	#N/A	#N/A	#N/A	#N/A	#N/A	#N/A	#N/A	#N/A	#N/A	#N/A	#N/A	#N/A	#N/A	#N/A	#N/A	#N/A	#N/A	#N/A	#N/A	#N/A	#N/A	#N/A	#N/A	#N/A	#N/A	#N/A	#N/A	#N/A	#N/A	#N/A	#N/A	#N/A	#N/A	#N/A
246	acyl-C5-OH	ac107	Carnitine and fatty acid metabolism	262.165	0.70346	+	290729	262991	350980	382219	407010	327502	358692	424158	401516	360699	451728	412475	356983	332808	342105	362081	407289	432757	261589	391628	417275	399426	319426	502880	481992	493262	284002	428717	402737	298240	359346	385135	350418	433550	325904	455154	413074	352596	422943	233219	425879	358700	456007
247	acyl-C6 (hexanoyl-l-carnitine)	HMDB00756	Carnitine and fatty acid metabolism	260.186	1.7779	+	142994	92221.6	42197.4	44702.6	77688.1	90353.2	71139.4	121215	246868	167788	353066	46169.3	97307.7	74507	66048	11317.5	71450.7	407564	46579.6	358903	251719	141528	347098	451088	376074	423098	294170	359275	413456	320101	645602	687457	366829	339404	489019	240813	237313	560566	302427	663646	573785	251330	441034
248	acyl-C6-DC	ac109	Carnitine and fatty acid metabolism	#N/A	#N/A	#N/A	#N/A	#N/A	#N/A	#N/A	#N/A	#N/A	#N/A	#N/A	#N/A	#N/A	#N/A	#N/A	#N/A	#N/A	#N/A	#N/A	#N/A	#N/A	#N/A	#N/A	#N/A	#N/A	#N/A	#N/A	#N/A	#N/A	#N/A	#N/A	#N/A	#N/A	#N/A	#N/A	#N/A	#N/A	#N/A	#N/A	#N/A	#N/A	#N/A	#N/A	#N/A	#N/A	#N/A
249	acyl-C8 (L-octanoylcarnitine	HMDB00791	Carnitine and fatty acid metabolism	288.217	1.84944	+	10536.7	4670.39	3676.77	8064.95	4546.25	4346.96	5509.75	5292.71	27146.3	21096	18095.4	8166.77	6648.62	6085.82	4367.76	0	4705.37	88399.6	5812.02	87102.4	43862.7	14464.1	25464.8	104949	121076	87378.5	32339.5	43536.1	72568.9	99951.9	171614	127867	110048	82249.3	91419.5	56665.4	45818.5	166497	62933.8	165565	193770	61024.2	72759.8
250	acyl-C8:1 (octenoyl-l-carnitine)	ac111	Carnitine and fatty acid metabolism	286.201	1.81838	+	39411.3	38315.6	19291.5	27510.6	44088	26651	14878.2	26763.3	55182.2	31978.1	44615.4	38273.5	29281.6	42119.7	17464.7	18065.7	13026.9	41159.5	20177.4	48178.1	16584.7	18280.4	21977.9	72137.8	39022.8	39111.6	14761.9	22043.6	23892.1	55444	58509.2	45992.3	35541.7	42153.6	16281.5	32137.1	24150.8	26963.2	17759.6	33517.6	47466.2	19897.2	39523.5
251	acyl-C10 (O-Decanoyl-L-carnitine)	HMDB00651	Carnitine and fatty acid metabolism	316.249	2.01544	+	2369.58	0	659.569	0	0	297	396.211	2739.23	2805.11	0	2954.75	1546.2	1444.83	2179.7	822.639	365.474	869.955	6918.3	313.185	19383.1	9016.19	5007.65	5064.3	33352	43447.6	20654.4	4616.16	6784.1	16118.9	16528.8	36787.2	21045.7	28453.3	17492.5	21115.7	14159.3	7212.85	26952	21710.2	78563.6	73055.5	18985.5	16881.6
252	acyl-C10:1 (O-Decenoyl-L-carnitine)	CID57357170	Carnitine and fatty acid metabolism	314.233	1.91263	+	4037.26	2827.94	0	2331.37	2557.31	2149.32	2001.98	2124.06	7937.17	3921.97	5699.74	2926.32	5038.94	3248.3	2451.03	2795.15	0	4921.29	3381.72	6643.44	13059	4489.44	2487.36	20182.9	27055.1	17983.1	9288.08	10220.3	9890.05	4548.07	14620	25246.8	16911.9	19118.1	8839.22	11779.1	10416.8	15444.4	3211.38	24042.1	20349.1	12583.3	12787.5
253	acyl-C12 (O-dodecanoyl-carnitine)	HMDB02250	Carnitine and fatty acid metabolism	#N/A	#N/A	#N/A	#N/A	#N/A	#N/A	#N/A	#N/A	#N/A	#N/A	#N/A	#N/A	#N/A	#N/A	#N/A	#N/A	#N/A	#N/A	#N/A	#N/A	#N/A	#N/A	#N/A	#N/A	#N/A	#N/A	#N/A	#N/A	#N/A	#N/A	#N/A	#N/A	#N/A	#N/A	#N/A	#N/A	#N/A	#N/A	#N/A	#N/A	#N/A	#N/A	#N/A	#N/A	#N/A	#N/A
254	acyl-C12:1 (O-dodecenoyl-carnitine)	HMDB13326	Carnitine and fatty acid metabolism	#N/A	#N/A	#N/A	#N/A	#N/A	#N/A	#N/A	#N/A	#N/A	#N/A	#N/A	#N/A	#N/A	#N/A	#N/A	#N/A	#N/A	#N/A	#N/A	#N/A	#N/A	#N/A	#N/A	#N/A	#N/A	#N/A	#N/A	#N/A	#N/A	#N/A	#N/A	#N/A	#N/A	#N/A	#N/A	#N/A	#N/A	#N/A	#N/A	#N/A	#N/A	#N/A	#N/A	#N/A	#N/A	#N/A
255	acyl-C14 (O-tetradecanoyl-L-carnitine)	HMDB05066	Carnitine and fatty acid metabolism	372.311	1.91442	+	207251	93058	467497	91325.6	110058	69103.1	94259	227810	213380	129361	473979	156960	142044	521370	115048	321432	952324	808098	150656	1424515	939345	420281	1473374	763634	1146544	572322	879579	902069	1161572	1161402	804989	853976	966550	1007803	560548	1110774	631594	1022427	568893	1129397	1320258	1315440	839721
256	acyl-C14:1 (Tetradecenoyl Carnitine)	HMDB13329	Carnitine and fatty acid metabolism	#N/A	#N/A	#N/A	#N/A	#N/A	#N/A	#N/A	#N/A	#N/A	#N/A	#N/A	#N/A	#N/A	#N/A	#N/A	#N/A	#N/A	#N/A	#N/A	#N/A	#N/A	#N/A	#N/A	#N/A	#N/A	#N/A	#N/A	#N/A	#N/A	#N/A	#N/A	#N/A	#N/A	#N/A	#N/A	#N/A	#N/A	#N/A	#N/A	#N/A	#N/A	#N/A	#N/A	#N/A	#N/A	#N/A
257	acyl-C16 (L-Palmitoylcarnitine)	C02990	Carnitine and fatty acid metabolism	#N/A	#N/A	#N/A	#N/A	#N/A	#N/A	#N/A	#N/A	#N/A	#N/A	#N/A	#N/A	#N/A	#N/A	#N/A	#N/A	#N/A	#N/A	#N/A	#N/A	#N/A	#N/A	#N/A	#N/A	#N/A	#N/A	#N/A	#N/A	#N/A	#N/A	#N/A	#N/A	#N/A	#N/A	#N/A	#N/A	#N/A	#N/A	#N/A	#N/A	#N/A	#N/A	#N/A	#N/A	#N/A	#N/A
258	acyl-C16:1 (Hexadecenoyl-carnitine)	HMDB06317	Carnitine and fatty acid metabolism	398.327	1.95047	+	5687.97	2800.78	12981.1	6332.95	3379.91	5956.98	3980.34	5116.23	7857.3	4451.39	5045.11	5484.17	10736.5	10013.7	4517.67	5946.4	31454.3	19021.9	4817.42	43753.4	61104.8	38452.9	76133.2	29682.6	54526.6	29347.4	54291.3	69435.2	75943.9	30981.8	58660.7	36683	50804.4	32674.7	18470.1	52914.5	39058.1	47327.4	26361.2	84860	82870.6	96421.5	48290
259	acyl-C18 (Octadecanoyl-L-carnitine)	HMDB00848	Carnitine and fatty acid metabolism	#N/A	#N/A	#N/A	#N/A	#N/A	#N/A	#N/A	#N/A	#N/A	#N/A	#N/A	#N/A	#N/A	#N/A	#N/A	#N/A	#N/A	#N/A	#N/A	#N/A	#N/A	#N/A	#N/A	#N/A	#N/A	#N/A	#N/A	#N/A	#N/A	#N/A	#N/A	#N/A	#N/A	#N/A	#N/A	#N/A	#N/A	#N/A	#N/A	#N/A	#N/A	#N/A	#N/A	#N/A	#N/A	#N/A
260	acyl-C18:1 (O-octadecenoyl-L-carnitine)	HMDB06351	Carnitine and fatty acid metabolism	#N/A	#N/A	#N/A	#N/A	#N/A	#N/A	#N/A	#N/A	#N/A	#N/A	#N/A	#N/A	#N/A	#N/A	#N/A	#N/A	#N/A	#N/A	#N/A	#N/A	#N/A	#N/A	#N/A	#N/A	#N/A	#N/A	#N/A	#N/A	#N/A	#N/A	#N/A	#N/A	#N/A	#N/A	#N/A	#N/A	#N/A	#N/A	#N/A	#N/A	#N/A	#N/A	#N/A	#N/A	#N/A	#N/A
261	acyl-C18:2 (Linoleoyl-CoA)	HMDB01064	Carnitine and fatty acid metabolism	#N/A	#N/A	#N/A	#N/A	#N/A	#N/A	#N/A	#N/A	#N/A	#N/A	#N/A	#N/A	#N/A	#N/A	#N/A	#N/A	#N/A	#N/A	#N/A	#N/A	#N/A	#N/A	#N/A	#N/A	#N/A	#N/A	#N/A	#N/A	#N/A	#N/A	#N/A	#N/A	#N/A	#N/A	#N/A	#N/A	#N/A	#N/A	#N/A	#N/A	#N/A	#N/A	#N/A	#N/A	#N/A	#N/A
262	acyl-C18:2-OH	ac123	Carnitine and fatty acid metabolism	#N/A	#N/A	#N/A	#N/A	#N/A	#N/A	#N/A	#N/A	#N/A	#N/A	#N/A	#N/A	#N/A	#N/A	#N/A	#N/A	#N/A	#N/A	#N/A	#N/A	#N/A	#N/A	#N/A	#N/A	#N/A	#N/A	#N/A	#N/A	#N/A	#N/A	#N/A	#N/A	#N/A	#N/A	#N/A	#N/A	#N/A	#N/A	#N/A	#N/A	#N/A	#N/A	#N/A	#N/A	#N/A	#N/A
263	acyl-C20	ac124	Carnitine and fatty acid metabolism	#N/A	#N/A	#N/A	#N/A	#N/A	#N/A	#N/A	#N/A	#N/A	#N/A	#N/A	#N/A	#N/A	#N/A	#N/A	#N/A	#N/A	#N/A	#N/A	#N/A	#N/A	#N/A	#N/A	#N/A	#N/A	#N/A	#N/A	#N/A	#N/A	#N/A	#N/A	#N/A	#N/A	#N/A	#N/A	#N/A	#N/A	#N/A	#N/A	#N/A	#N/A	#N/A	#N/A	#N/A	#N/A	#N/A
264	acyl-C20:4	ac125	Carnitine and fatty acid metabolism	#N/A	#N/A	#N/A	#N/A	#N/A	#N/A	#N/A	#N/A	#N/A	#N/A	#N/A	#N/A	#N/A	#N/A	#N/A	#N/A	#N/A	#N/A	#N/A	#N/A	#N/A	#N/A	#N/A	#N/A	#N/A	#N/A	#N/A	#N/A	#N/A	#N/A	#N/A	#N/A	#N/A	#N/A	#N/A	#N/A	#N/A	#N/A	#N/A	#N/A	#N/A	#N/A	#N/A	#N/A	#N/A	#N/A
265	Butanoic acid	C00246	Saturated Fatty acids	87.0435	0.666474	-	115261	54720.6	75857.2	49225.4	32952	89040.1	131002	64519.6	89797.1	59676.6	101494	123821	83417.2	98235.3	65573	79251.5	108136	90195	90142.5	85923.2	85387.7	89068.4	85771.2	96983	90282.4	67718.1	55225.8	56342.7	62642.1	63273.3	55941.6	67679.8	64334	69064.3	74350.1	86904.6	88959.9	75195.7	68537.6	82054.4	107617	79576.1	59722.9
266	Pentanoate (valerate)	C00803	Saturated Fatty acids	#N/A	#N/A	#N/A	#N/A	#N/A	#N/A	#N/A	#N/A	#N/A	#N/A	#N/A	#N/A	#N/A	#N/A	#N/A	#N/A	#N/A	#N/A	#N/A	#N/A	#N/A	#N/A	#N/A	#N/A	#N/A	#N/A	#N/A	#N/A	#N/A	#N/A	#N/A	#N/A	#N/A	#N/A	#N/A	#N/A	#N/A	#N/A	#N/A	#N/A	#N/A	#N/A	#N/A	#N/A	#N/A	#N/A
267	Hexanoic acid (caproate)	C01585	Saturated Fatty acids	115.075	1.73332	-	330734	196264	197487	216418	192210	240528	421160	325061	306259	340937	262716	501912	245263	310409	240753	329315	348030	231344	228034	293401	254910	233894	313428	293534	166785	216024	232536	325769	260831	170984	160090	192317	261564	225994	246452	189929	301326	204987	241697	204107	337507	188926	215783
268	Heptanoic acid	C17714	Saturated Fatty acids	#N/A	#N/A	#N/A	#N/A	#N/A	#N/A	#N/A	#N/A	#N/A	#N/A	#N/A	#N/A	#N/A	#N/A	#N/A	#N/A	#N/A	#N/A	#N/A	#N/A	#N/A	#N/A	#N/A	#N/A	#N/A	#N/A	#N/A	#N/A	#N/A	#N/A	#N/A	#N/A	#N/A	#N/A	#N/A	#N/A	#N/A	#N/A	#N/A	#N/A	#N/A	#N/A	#N/A	#N/A	#N/A	#N/A
269	Octanoic acid (caprylate)	C06423	Saturated Fatty acids	#N/A	#N/A	#N/A	#N/A	#N/A	#N/A	#N/A	#N/A	#N/A	#N/A	#N/A	#N/A	#N/A	#N/A	#N/A	#N/A	#N/A	#N/A	#N/A	#N/A	#N/A	#N/A	#N/A	#N/A	#N/A	#N/A	#N/A	#N/A	#N/A	#N/A	#N/A	#N/A	#N/A	#N/A	#N/A	#N/A	#N/A	#N/A	#N/A	#N/A	#N/A	#N/A	#N/A	#N/A	#N/A	#N/A
270	Nonanoic acid (pelargonate)	C01601	Saturated Fatty acids	#N/A	#N/A	#N/A	#N/A	#N/A	#N/A	#N/A	#N/A	#N/A	#N/A	#N/A	#N/A	#N/A	#N/A	#N/A	#N/A	#N/A	#N/A	#N/A	#N/A	#N/A	#N/A	#N/A	#N/A	#N/A	#N/A	#N/A	#N/A	#N/A	#N/A	#N/A	#N/A	#N/A	#N/A	#N/A	#N/A	#N/A	#N/A	#N/A	#N/A	#N/A	#N/A	#N/A	#N/A	#N/A	#N/A
271	Decanoic acid (caprate)	C01571	Saturated Fatty acids	#N/A	#N/A	#N/A	#N/A	#N/A	#N/A	#N/A	#N/A	#N/A	#N/A	#N/A	#N/A	#N/A	#N/A	#N/A	#N/A	#N/A	#N/A	#N/A	#N/A	#N/A	#N/A	#N/A	#N/A	#N/A	#N/A	#N/A	#N/A	#N/A	#N/A	#N/A	#N/A	#N/A	#N/A	#N/A	#N/A	#N/A	#N/A	#N/A	#N/A	#N/A	#N/A	#N/A	#N/A	#N/A	#N/A
272	Dodecanoic acid	C02679	Saturated Fatty acids	199.17	2.31633	-	234882	330050	161863	220460	338308	234557	266875	224575	252630	146941	319266	444796	213116	248815	143197	139529	147485	110296	180498	353190	181125	115596	100086	129716	97281	197459	133016	111158	148609	118200	117379	130358	124028	177358	155574	74460	239826	143741	118500	264162	112524	139602	111703
273	Tetradecanoic acid	C06424	Saturated Fatty acids	227.201	2.56157	-	881928	763444	693430	680385	849393	636246	957210	806536	670882	804657	771784	1280626	751467	829414	658972	1035345	715395	499705	745208	690053	1253467	623993	502166	398805	545887	511867	441142	597577	557232	460210	678434	630744	556840	520967	454011	463638	778037	443126	486826	544484	578627	570434	471088
274	Hexadecanoic acid	C00249	Saturated Fatty acids	255.232	2.93376	-	11940610	8432108	7323042	7538520	5710924	6230430	11934330	9399421	8041390	6743124	7176504	15415560	7960582	7964956	8662827	9200345	8283690	5366705	11295570	5378282	6581840	5269696	5826618	5013596	4345704	4104671	4682918	5260212	6326560	5190697	5472140	4260288	5647858	6868442	5201166	4072387	7588934	4432880	4166012	4363048	5715376	7300538	5520106
275	Octadecanoic acid	C01530	Saturated Fatty acids	283.264	3.47333	-	5052164	3661498	2895140	2641468	3894447	3332683	3423839	2803624	2706390	3240471	2976108	5243246	2222747	2428889	2505899	2851051	4375918	2273320	3691680	2916943	2765699	2921763	1979884	2035877	1999462	2399880	2877160	2940344	3546203	2325040	2473586	2165699	2788127	2227528	2476152	1991519	2256103	2494694	2436698	2381704	2258001	3119309	2547406
276	Tetradecenoic acid	C08322	Monounsaturated Fatty Acids	225.185	2.36252	-	43357.6	50602.8	33756.1	47308.9	54864.7	42211.9	40242.9	41076.4	34930.7	40626.8	44869	50133.1	39697.8	42792.5	34473.4	32926.5	41965.9	31899.2	51202.6	55882.2	70733.2	35308	32735.7	29342	29100.7	41264.8	40260.3	29048.3	39175	27807.2	47197.5	34540	40391.6	56256.4	36393	28906.7	52210.6	31357.7	26338.5	47817.5	20921.1	31503.3	32425.1
277	Hexadecenoic acid	C08362	Monounsaturated Fatty Acids	#N/A	#N/A	#N/A	#N/A	#N/A	#N/A	#N/A	#N/A	#N/A	#N/A	#N/A	#N/A	#N/A	#N/A	#N/A	#N/A	#N/A	#N/A	#N/A	#N/A	#N/A	#N/A	#N/A	#N/A	#N/A	#N/A	#N/A	#N/A	#N/A	#N/A	#N/A	#N/A	#N/A	#N/A	#N/A	#N/A	#N/A	#N/A	#N/A	#N/A	#N/A	#N/A	#N/A	#N/A	#N/A	#N/A
278	Octadecenoic acid	C00712	Monounsaturated Fatty Acids	281.248	2.9763	-	4064665	4916312	5300146	5389770	4982924	5291938	5088892	3769320	4187412	3284460	3781596	5514896	4353150	4319114	5879838	8542063	5798886	3167321	5654198	4287110	4744016	3672497	2891261	2621692	2230364	2675291	2633140	2949101	2686096	2926832	2528951	2812333	3226900	2478376	3397336	1908104	3368568	2195428	2413912	2949490	2654025	2724631	3545872
279	Linoleate	C01595	Poly-unsaturated Fatty Acids	279.233	2.65406	-	717038	1009445	636097	601433	885412	667024	891145	762524	780930	344461	798284	949693	744925	870816	638757	1480590	711324	457027	650882	654554	868799	514731	394906	367668	443966	404966	495044	470516	438736	316559	457402	558817	396593	355894	475188	218715	604044	357654	298354	391050	391033	390938	551725
280	Octadecatrienoic acid	C06427	Poly-unsaturated Fatty Acids	277.217	2.46671	-	37570.6	70710.6	51430.1	81537.9	58827.9	63660.5	52044.1	50410.9	50364.8	46433.3	61734.7	64819.3	51577	64774.6	47501.2	65898.1	53820	34846.5	62517.1	54990.5	47051.8	35093.7	37836.7	21628.9	24613	33025.9	42904.3	35533.9	37519.1	33531.1	31290.4	50613.2	39972.2	32514.5	30124.8	15445.1	52505.3	30407.8	22616.8	21771.8	29202.8	31959.8	39359.9
281	Eicosatetraenoic acid	C00219	Poly-unsaturated Fatty Acids	303.233	2.5568	-	5660052	7818840	4927624	6366342	7814178	5843278	7077200	5817524	5413504	6649906	4538442	8408349	6311388	5501184	7448984	16867290	11026570	3727408	8778577	7072818	7644086	4228678	3366280	3081013	3562711	3912581	4807706	5435452	5450580	2720218	2851482	4739448	5809582	2840646	4850164	3170652	7604614	4020655	3267044	5386106	3550975	4175681	4231318
282	Eicosapentaenoic acid	C06428	Poly-unsaturated Fatty Acids	301.217	2.40034	-	17899.4	31720.4	20044.9	41253.2	27169.7	29102.1	26129.8	25354	26784.9	30007.2	31592.9	30622.7	23328.1	31727.2	19940.3	36783.4	29906	15458.9	32410.8	19362.2	14594	15432.7	12205	11919.7	7584.26	12616.9	16078.4	11239.1	15941.3	12266.1	8845.59	13208.3	12069.7	18446.2	9696.25	9446.02	17720.4	8254.68	11853.8	10779.6	8513.68	9163.89	18073.5
283	Docosahexaenoic acid	C06429	Poly-unsaturated Fatty Acids	327.233	2.46153	-	1513043	2253824	1927849	3159823	2340664	2387292	1805036	1735175	1508382	1633724	1756368	1926539	1998411	2143392	1948757	3257455	2360035	1076797	2737675	1803448	1841356	1249227	1306281	752495	863008	1035286	1090905	1092213	1349901	1000890	802930	1529337	978127	1137949	1122075	786501	1585232	630644	956415	725117	885305	937223	1446413
284	Dodecanedioic acid	C02678	Poly-unsaturated Fatty Acids	#N/A	#N/A	#N/A	#N/A	#N/A	#N/A	#N/A	#N/A	#N/A	#N/A	#N/A	#N/A	#N/A	#N/A	#N/A	#N/A	#N/A	#N/A	#N/A	#N/A	#N/A	#N/A	#N/A	#N/A	#N/A	#N/A	#N/A	#N/A	#N/A	#N/A	#N/A	#N/A	#N/A	#N/A	#N/A	#N/A	#N/A	#N/A	#N/A	#N/A	#N/A	#N/A	#N/A	#N/A	#N/A	#N/A
285	(8Z-11Z-14Z)-Icosatrienoic acid	C03242	Essential fatty acids	305.248	2.73556	-	337073	335456	252426	314495	333828	260898	363290	285988	267486	171219	253294	336083	289650	417423	237824	480130	274912	123110	242920	241944	227233	129247	146038	102069	120394	108072	194937	145608	206490	91202.2	130408	230618	161202	111816	158168	82487.2	150670	70621.2	90016	110818	94216.3	118103	216756
286	(5Z-8Z-11Z-14Z-17Z)-Icosapentaenoic acid	C06428	Essential fatty acids	301.217	2.40034	-	17899.4	31720.4	20044.9	41253.2	27169.7	29102.1	26129.8	25354	26784.9	30007.2	31592.9	30622.7	23328.1	31727.2	19940.3	36783.4	29906	15458.9	32410.8	19362.2	14594	15432.7	12205	11919.7	7584.26	12616.9	16078.4	11239.1	15941.3	12266.1	8845.59	13208.3	12069.7	18446.2	9696.25	9446.02	17720.4	8254.68	11853.8	10779.6	8513.68	9163.89	18073.5
287	(7Z-10Z-13Z-16Z-19Z)-Docosa-7-10-13-16-19-pentaenoic acid	C16513	Essential fatty acids	329.248	2.65483	-	140151	145037	134569	142616	160946	175141	192879	137362	121289	69708.7	185984	176054	132400	149214	108785	342372	155689	91790.9	166847	106184	151229	116478	105035	60823.5	74937.2	70122	107697	92301.8	95386.5	65105	84514	98696.1	76735	67907.1	107712	46484.8	136711	57729.4	72080.4	60040.3	76330.2	78388.7	129495
498	Biliverdin	C00500	Hemolysis markers	#N/A	#N/A	#N/A	#N/A	#N/A	#N/A	#N/A	#N/A	#N/A	#N/A	#N/A	#N/A	#N/A	#N/A	#N/A	#N/A	#N/A	#N/A	#N/A	#N/A	#N/A	#N/A	#N/A	#N/A	#N/A	#N/A	#N/A	#N/A	#N/A	#N/A	#N/A	#N/A	#N/A	#N/A	#N/A	#N/A	#N/A	#N/A	#N/A	#N/A	#N/A	#N/A	#N/A	#N/A	#N/A	#N/A
499	Bilirubin	C00486	Hemolysis markers	#N/A	#N/A	#N/A	#N/A	#N/A	#N/A	#N/A	#N/A	#N/A	#N/A	#N/A	#N/A	#N/A	#N/A	#N/A	#N/A	#N/A	#N/A	#N/A	#N/A	#N/A	#N/A	#N/A	#N/A	#N/A	#N/A	#N/A	#N/A	#N/A	#N/A	#N/A	#N/A	#N/A	#N/A	#N/A	#N/A	#N/A	#N/A	#N/A	#N/A	#N/A	#N/A	#N/A	#N/A	#N/A	#N/A
500	Hemine	C06767	Hemolysis markers	#N/A	#N/A	#N/A	#N/A	#N/A	#N/A	#N/A	#N/A	#N/A	#N/A	#N/A	#N/A	#N/A	#N/A	#N/A	#N/A	#N/A	#N/A	#N/A	#N/A	#N/A	#N/A	#N/A	#N/A	#N/A	#N/A	#N/A	#N/A	#N/A	#N/A	#N/A	#N/A	#N/A	#N/A	#N/A	#N/A	#N/A	#N/A	#N/A	#N/A	#N/A	#N/A	#N/A	#N/A	#N/A	#N/A
501	Acetyl phosphate	C00227	Other	#N/A	#N/A	#N/A	#N/A	#N/A	#N/A	#N/A	#N/A	#N/A	#N/A	#N/A	#N/A	#N/A	#N/A	#N/A	#N/A	#N/A	#N/A	#N/A	#N/A	#N/A	#N/A	#N/A	#N/A	#N/A	#N/A	#N/A	#N/A	#N/A	#N/A	#N/A	#N/A	#N/A	#N/A	#N/A	#N/A	#N/A	#N/A	#N/A	#N/A	#N/A	#N/A	#N/A	#N/A	#N/A	#N/A
502	Triacanthine	C08435	Other	#N/A	#N/A	#N/A	#N/A	#N/A	#N/A	#N/A	#N/A	#N/A	#N/A	#N/A	#N/A	#N/A	#N/A	#N/A	#N/A	#N/A	#N/A	#N/A	#N/A	#N/A	#N/A	#N/A	#N/A	#N/A	#N/A	#N/A	#N/A	#N/A	#N/A	#N/A	#N/A	#N/A	#N/A	#N/A	#N/A	#N/A	#N/A	#N/A	#N/A	#N/A	#N/A	#N/A	#N/A	#N/A	#N/A
503	1-Hydroxy-2-aminoethylphosphonate	C05678	Other	#N/A	#N/A	#N/A	#N/A	#N/A	#N/A	#N/A	#N/A	#N/A	#N/A	#N/A	#N/A	#N/A	#N/A	#N/A	#N/A	#N/A	#N/A	#N/A	#N/A	#N/A	#N/A	#N/A	#N/A	#N/A	#N/A	#N/A	#N/A	#N/A	#N/A	#N/A	#N/A	#N/A	#N/A	#N/A	#N/A	#N/A	#N/A	#N/A	#N/A	#N/A	#N/A	#N/A	#N/A	#N/A	#N/A
504	N5-Methyl-L-glutamine	C03153	Other	#N/A	#N/A	#N/A	#N/A	#N/A	#N/A	#N/A	#N/A	#N/A	#N/A	#N/A	#N/A	#N/A	#N/A	#N/A	#N/A	#N/A	#N/A	#N/A	#N/A	#N/A	#N/A	#N/A	#N/A	#N/A	#N/A	#N/A	#N/A	#N/A	#N/A	#N/A	#N/A	#N/A	#N/A	#N/A	#N/A	#N/A	#N/A	#N/A	#N/A	#N/A	#N/A	#N/A	#N/A	#N/A	#N/A
505	2-Methyleneglutarate	C02930	Other	#N/A	#N/A	#N/A	#N/A	#N/A	#N/A	#N/A	#N/A	#N/A	#N/A	#N/A	#N/A	#N/A	#N/A	#N/A	#N/A	#N/A	#N/A	#N/A	#N/A	#N/A	#N/A	#N/A	#N/A	#N/A	#N/A	#N/A	#N/A	#N/A	#N/A	#N/A	#N/A	#N/A	#N/A	#N/A	#N/A	#N/A	#N/A	#N/A	#N/A	#N/A	#N/A	#N/A	#N/A	#N/A	#N/A
506	6-Pyruvoyltetrahydropterin	C03684	Other	#N/A	#N/A	#N/A	#N/A	#N/A	#N/A	#N/A	#N/A	#N/A	#N/A	#N/A	#N/A	#N/A	#N/A	#N/A	#N/A	#N/A	#N/A	#N/A	#N/A	#N/A	#N/A	#N/A	#N/A	#N/A	#N/A	#N/A	#N/A	#N/A	#N/A	#N/A	#N/A	#N/A	#N/A	#N/A	#N/A	#N/A	#N/A	#N/A	#N/A	#N/A	#N/A	#N/A	#N/A	#N/A	#N/A
507	6-Lactoyl-5-6-7-8-tetrahydropterin	C04244	Other	#N/A	#N/A	#N/A	#N/A	#N/A	#N/A	#N/A	#N/A	#N/A	#N/A	#N/A	#N/A	#N/A	#N/A	#N/A	#N/A	#N/A	#N/A	#N/A	#N/A	#N/A	#N/A	#N/A	#N/A	#N/A	#N/A	#N/A	#N/A	#N/A	#N/A	#N/A	#N/A	#N/A	#N/A	#N/A	#N/A	#N/A	#N/A	#N/A	#N/A	#N/A	#N/A	#N/A	#N/A	#N/A	#N/A
508	4-Aminobenzoate	C00568	Other	#N/A	#N/A	#N/A	#N/A	#N/A	#N/A	#N/A	#N/A	#N/A	#N/A	#N/A	#N/A	#N/A	#N/A	#N/A	#N/A	#N/A	#N/A	#N/A	#N/A	#N/A	#N/A	#N/A	#N/A	#N/A	#N/A	#N/A	#N/A	#N/A	#N/A	#N/A	#N/A	#N/A	#N/A	#N/A	#N/A	#N/A	#N/A	#N/A	#N/A	#N/A	#N/A	#N/A	#N/A	#N/A	#N/A
509	Ergothioneine	C05570	Other	#N/A	#N/A	#N/A	#N/A	#N/A	#N/A	#N/A	#N/A	#N/A	#N/A	#N/A	#N/A	#N/A	#N/A	#N/A	#N/A	#N/A	#N/A	#N/A	#N/A	#N/A	#N/A	#N/A	#N/A	#N/A	#N/A	#N/A	#N/A	#N/A	#N/A	#N/A	#N/A	#N/A	#N/A	#N/A	#N/A	#N/A	#N/A	#N/A	#N/A	#N/A	#N/A	#N/A	#N/A	#N/A	#N/A
510	6-Aminohexanoate	C02378	Other	#N/A	#N/A	#N/A	#N/A	#N/A	#N/A	#N/A	#N/A	#N/A	#N/A	#N/A	#N/A	#N/A	#N/A	#N/A	#N/A	#N/A	#N/A	#N/A	#N/A	#N/A	#N/A	#N/A	#N/A	#N/A	#N/A	#N/A	#N/A	#N/A	#N/A	#N/A	#N/A	#N/A	#N/A	#N/A	#N/A	#N/A	#N/A	#N/A	#N/A	#N/A	#N/A	#N/A	#N/A	#N/A	#N/A
511	Leucocyanidin	C05906	Other	#N/A	#N/A	#N/A	#N/A	#N/A	#N/A	#N/A	#N/A	#N/A	#N/A	#N/A	#N/A	#N/A	#N/A	#N/A	#N/A	#N/A	#N/A	#N/A	#N/A	#N/A	#N/A	#N/A	#N/A	#N/A	#N/A	#N/A	#N/A	#N/A	#N/A	#N/A	#N/A	#N/A	#N/A	#N/A	#N/A	#N/A	#N/A	#N/A	#N/A	#N/A	#N/A	#N/A	#N/A	#N/A	#N/A
512	L-4-Hydroxyglutamate semialdehyde	C05938	Other	#N/A	#N/A	#N/A	#N/A	#N/A	#N/A	#N/A	#N/A	#N/A	#N/A	#N/A	#N/A	#N/A	#N/A	#N/A	#N/A	#N/A	#N/A	#N/A	#N/A	#N/A	#N/A	#N/A	#N/A	#N/A	#N/A	#N/A	#N/A	#N/A	#N/A	#N/A	#N/A	#N/A	#N/A	#N/A	#N/A	#N/A	#N/A	#N/A	#N/A	#N/A	#N/A	#N/A	#N/A	#N/A	#N/A
513	Methylenediurea	C06381	Other	#N/A	#N/A	#N/A	#N/A	#N/A	#N/A	#N/A	#N/A	#N/A	#N/A	#N/A	#N/A	#N/A	#N/A	#N/A	#N/A	#N/A	#N/A	#N/A	#N/A	#N/A	#N/A	#N/A	#N/A	#N/A	#N/A	#N/A	#N/A	#N/A	#N/A	#N/A	#N/A	#N/A	#N/A	#N/A	#N/A	#N/A	#N/A	#N/A	#N/A	#N/A	#N/A	#N/A	#N/A	#N/A	#N/A
514	beta-Butoxyethyl nicotinate	C13138	Other	#N/A	#N/A	#N/A	#N/A	#N/A	#N/A	#N/A	#N/A	#N/A	#N/A	#N/A	#N/A	#N/A	#N/A	#N/A	#N/A	#N/A	#N/A	#N/A	#N/A	#N/A	#N/A	#N/A	#N/A	#N/A	#N/A	#N/A	#N/A	#N/A	#N/A	#N/A	#N/A	#N/A	#N/A	#N/A	#N/A	#N/A	#N/A	#N/A	#N/A	#N/A	#N/A	#N/A	#N/A	#N/A	#N/A
515	3-Oxalomalate	C01990	Other	#N/A	#N/A	#N/A	#N/A	#N/A	#N/A	#N/A	#N/A	#N/A	#N/A	#N/A	#N/A	#N/A	#N/A	#N/A	#N/A	#N/A	#N/A	#N/A	#N/A	#N/A	#N/A	#N/A	#N/A	#N/A	#N/A	#N/A	#N/A	#N/A	#N/A	#N/A	#N/A	#N/A	#N/A	#N/A	#N/A	#N/A	#N/A	#N/A	#N/A	#N/A	#N/A	#N/A	#N/A	#N/A	#N/A
516	2-Deoxy-alpha-D-glucoside	C03573	Other	#N/A	#N/A	#N/A	#N/A	#N/A	#N/A	#N/A	#N/A	#N/A	#N/A	#N/A	#N/A	#N/A	#N/A	#N/A	#N/A	#N/A	#N/A	#N/A	#N/A	#N/A	#N/A	#N/A	#N/A	#N/A	#N/A	#N/A	#N/A	#N/A	#N/A	#N/A	#N/A	#N/A	#N/A	#N/A	#N/A	#N/A	#N/A	#N/A	#N/A	#N/A	#N/A	#N/A	#N/A	#N/A	#N/A
517	cis-p-Coumarate	C06738	Other	#N/A	#N/A	#N/A	#N/A	#N/A	#N/A	#N/A	#N/A	#N/A	#N/A	#N/A	#N/A	#N/A	#N/A	#N/A	#N/A	#N/A	#N/A	#N/A	#N/A	#N/A	#N/A	#N/A	#N/A	#N/A	#N/A	#N/A	#N/A	#N/A	#N/A	#N/A	#N/A	#N/A	#N/A	#N/A	#N/A	#N/A	#N/A	#N/A	#N/A	#N/A	#N/A	#N/A	#N/A	#N/A	#N/A
518	N-Acetyl-leucyl-leucine	C11333	Other	#N/A	#N/A	#N/A	#N/A	#N/A	#N/A	#N/A	#N/A	#N/A	#N/A	#N/A	#N/A	#N/A	#N/A	#N/A	#N/A	#N/A	#N/A	#N/A	#N/A	#N/A	#N/A	#N/A	#N/A	#N/A	#N/A	#N/A	#N/A	#N/A	#N/A	#N/A	#N/A	#N/A	#N/A	#N/A	#N/A	#N/A	#N/A	#N/A	#N/A	#N/A	#N/A	#N/A	#N/A	#N/A	#N/A
519	N-Acyl-D-mannosaminolactone	C03792	Other	#N/A	#N/A	#N/A	#N/A	#N/A	#N/A	#N/A	#N/A	#N/A	#N/A	#N/A	#N/A	#N/A	#N/A	#N/A	#N/A	#N/A	#N/A	#N/A	#N/A	#N/A	#N/A	#N/A	#N/A	#N/A	#N/A	#N/A	#N/A	#N/A	#N/A	#N/A	#N/A	#N/A	#N/A	#N/A	#N/A	#N/A	#N/A	#N/A	#N/A	#N/A	#N/A	#N/A	#N/A	#N/A	#N/A
520	N6-Methyl-L-lysine	C02728	Other	#N/A	#N/A	#N/A	#N/A	#N/A	#N/A	#N/A	#N/A	#N/A	#N/A	#N/A	#N/A	#N/A	#N/A	#N/A	#N/A	#N/A	#N/A	#N/A	#N/A	#N/A	#N/A	#N/A	#N/A	#N/A	#N/A	#N/A	#N/A	#N/A	#N/A	#N/A	#N/A	#N/A	#N/A	#N/A	#N/A	#N/A	#N/A	#N/A	#N/A	#N/A	#N/A	#N/A	#N/A	#N/A	#N/A
521	S-Formylglutathione	C01031	Other	#N/A	#N/A	#N/A	#N/A	#N/A	#N/A	#N/A	#N/A	#N/A	#N/A	#N/A	#N/A	#N/A	#N/A	#N/A	#N/A	#N/A	#N/A	#N/A	#N/A	#N/A	#N/A	#N/A	#N/A	#N/A	#N/A	#N/A	#N/A	#N/A	#N/A	#N/A	#N/A	#N/A	#N/A	#N/A	#N/A	#N/A	#N/A	#N/A	#N/A	#N/A	#N/A	#N/A	#N/A	#N/A	#N/A
522	N1-Acetylspermine	C02567	Other	#N/A	#N/A	#N/A	#N/A	#N/A	#N/A	#N/A	#N/A	#N/A	#N/A	#N/A	#N/A	#N/A	#N/A	#N/A	#N/A	#N/A	#N/A	#N/A	#N/A	#N/A	#N/A	#N/A	#N/A	#N/A	#N/A	#N/A	#N/A	#N/A	#N/A	#N/A	#N/A	#N/A	#N/A	#N/A	#N/A	#N/A	#N/A	#N/A	#N/A	#N/A	#N/A	#N/A	#N/A	#N/A	#N/A
523	Diallyl sulfide	C08370	Other	#N/A	#N/A	#N/A	#N/A	#N/A	#N/A	#N/A	#N/A	#N/A	#N/A	#N/A	#N/A	#N/A	#N/A	#N/A	#N/A	#N/A	#N/A	#N/A	#N/A	#N/A	#N/A	#N/A	#N/A	#N/A	#N/A	#N/A	#N/A	#N/A	#N/A	#N/A	#N/A	#N/A	#N/A	#N/A	#N/A	#N/A	#N/A	#N/A	#N/A	#N/A	#N/A	#N/A	#N/A	#N/A	#N/A
524	Shikimate 3-phosphate	C03175	Other	#N/A	#N/A	#N/A	#N/A	#N/A	#N/A	#N/A	#N/A	#N/A	#N/A	#N/A	#N/A	#N/A	#N/A	#N/A	#N/A	#N/A	#N/A	#N/A	#N/A	#N/A	#N/A	#N/A	#N/A	#N/A	#N/A	#N/A	#N/A	#N/A	#N/A	#N/A	#N/A	#N/A	#N/A	#N/A	#N/A	#N/A	#N/A	#N/A	#N/A	#N/A	#N/A	#N/A	#N/A	#N/A	#N/A
525	D-glucono-1,5-lactone	C00198	Other	#N/A	#N/A	#N/A	#N/A	#N/A	#N/A	#N/A	#N/A	#N/A	#N/A	#N/A	#N/A	#N/A	#N/A	#N/A	#N/A	#N/A	#N/A	#N/A	#N/A	#N/A	#N/A	#N/A	#N/A	#N/A	#N/A	#N/A	#N/A	#N/A	#N/A	#N/A	#N/A	#N/A	#N/A	#N/A	#N/A	#N/A	#N/A	#N/A	#N/A	#N/A	#N/A	#N/A	#N/A	#N/A	#N/A
526	2-Dehydro-3-deoxy-D-glucarate	C03921	Other	#N/A	#N/A	#N/A	#N/A	#N/A	#N/A	#N/A	#N/A	#N/A	#N/A	#N/A	#N/A	#N/A	#N/A	#N/A	#N/A	#N/A	#N/A	#N/A	#N/A	#N/A	#N/A	#N/A	#N/A	#N/A	#N/A	#N/A	#N/A	#N/A	#N/A	#N/A	#N/A	#N/A	#N/A	#N/A	#N/A	#N/A	#N/A	#N/A	#N/A	#N/A	#N/A	#N/A	#N/A	#N/A	#N/A
527	Poly-gamma-D-glutamate	C05723	Other	#N/A	#N/A	#N/A	#N/A	#N/A	#N/A	#N/A	#N/A	#N/A	#N/A	#N/A	#N/A	#N/A	#N/A	#N/A	#N/A	#N/A	#N/A	#N/A	#N/A	#N/A	#N/A	#N/A	#N/A	#N/A	#N/A	#N/A	#N/A	#N/A	#N/A	#N/A	#N/A	#N/A	#N/A	#N/A	#N/A	#N/A	#N/A	#N/A	#N/A	#N/A	#N/A	#N/A	#N/A	#N/A	#N/A
528	Dihydroflavonol	C15570	Other	#N/A	#N/A	#N/A	#N/A	#N/A	#N/A	#N/A	#N/A	#N/A	#N/A	#N/A	#N/A	#N/A	#N/A	#N/A	#N/A	#N/A	#N/A	#N/A	#N/A	#N/A	#N/A	#N/A	#N/A	#N/A	#N/A	#N/A	#N/A	#N/A	#N/A	#N/A	#N/A	#N/A	#N/A	#N/A	#N/A	#N/A	#N/A	#N/A	#N/A	#N/A	#N/A	#N/A	#N/A	#N/A	#N/A
529	Catechol	C00090	Other	#N/A	#N/A	#N/A	#N/A	#N/A	#N/A	#N/A	#N/A	#N/A	#N/A	#N/A	#N/A	#N/A	#N/A	#N/A	#N/A	#N/A	#N/A	#N/A	#N/A	#N/A	#N/A	#N/A	#N/A	#N/A	#N/A	#N/A	#N/A	#N/A	#N/A	#N/A	#N/A	#N/A	#N/A	#N/A	#N/A	#N/A	#N/A	#N/A	#N/A	#N/A	#N/A	#N/A	#N/A	#N/A	#N/A
530	Ferric gluconate	C13511	Other	#N/A	#N/A	#N/A	#N/A	#N/A	#N/A	#N/A	#N/A	#N/A	#N/A	#N/A	#N/A	#N/A	#N/A	#N/A	#N/A	#N/A	#N/A	#N/A	#N/A	#N/A	#N/A	#N/A	#N/A	#N/A	#N/A	#N/A	#N/A	#N/A	#N/A	#N/A	#N/A	#N/A	#N/A	#N/A	#N/A	#N/A	#N/A	#N/A	#N/A	#N/A	#N/A	#N/A	#N/A	#N/A	#N/A
531	Catechin	C17590	Other	#N/A	#N/A	#N/A	#N/A	#N/A	#N/A	#N/A	#N/A	#N/A	#N/A	#N/A	#N/A	#N/A	#N/A	#N/A	#N/A	#N/A	#N/A	#N/A	#N/A	#N/A	#N/A	#N/A	#N/A	#N/A	#N/A	#N/A	#N/A	#N/A	#N/A	#N/A	#N/A	#N/A	#N/A	#N/A	#N/A	#N/A	#N/A	#N/A	#N/A	#N/A	#N/A	#N/A	#N/A	#N/A	#N/A
532	6-Thioxanthine 5--monophosphate	C16618	Other	#N/A	#N/A	#N/A	#N/A	#N/A	#N/A	#N/A	#N/A	#N/A	#N/A	#N/A	#N/A	#N/A	#N/A	#N/A	#N/A	#N/A	#N/A	#N/A	#N/A	#N/A	#N/A	#N/A	#N/A	#N/A	#N/A	#N/A	#N/A	#N/A	#N/A	#N/A	#N/A	#N/A	#N/A	#N/A	#N/A	#N/A	#N/A	#N/A	#N/A	#N/A	#N/A	#N/A	#N/A	#N/A	#N/A
533	Deoxyribose triphosphate	C12347	Other	#N/A	#N/A	#N/A	#N/A	#N/A	#N/A	#N/A	#N/A	#N/A	#N/A	#N/A	#N/A	#N/A	#N/A	#N/A	#N/A	#N/A	#N/A	#N/A	#N/A	#N/A	#N/A	#N/A	#N/A	#N/A	#N/A	#N/A	#N/A	#N/A	#N/A	#N/A	#N/A	#N/A	#N/A	#N/A	#N/A	#N/A	#N/A	#N/A	#N/A	#N/A	#N/A	#N/A	#N/A	#N/A	#N/A
534	D-Ribitol 5-phosphate	C01068	Other	#N/A	#N/A	#N/A	#N/A	#N/A	#N/A	#N/A	#N/A	#N/A	#N/A	#N/A	#N/A	#N/A	#N/A	#N/A	#N/A	#N/A	#N/A	#N/A	#N/A	#N/A	#N/A	#N/A	#N/A	#N/A	#N/A	#N/A	#N/A	#N/A	#N/A	#N/A	#N/A	#N/A	#N/A	#N/A	#N/A	#N/A	#N/A	#N/A	#N/A	#N/A	#N/A	#N/A	#N/A	#N/A	#N/A
535	Riboflavin	C00255	Other	#N/A	#N/A	#N/A	#N/A	#N/A	#N/A	#N/A	#N/A	#N/A	#N/A	#N/A	#N/A	#N/A	#N/A	#N/A	#N/A	#N/A	#N/A	#N/A	#N/A	#N/A	#N/A	#N/A	#N/A	#N/A	#N/A	#N/A	#N/A	#N/A	#N/A	#N/A	#N/A	#N/A	#N/A	#N/A	#N/A	#N/A	#N/A	#N/A	#N/A	#N/A	#N/A	#N/A	#N/A	#N/A	#N/A
536	Fe(III)dicitrate	C06229	Other	#N/A	#N/A	#N/A	#N/A	#N/A	#N/A	#N/A	#N/A	#N/A	#N/A	#N/A	#N/A	#N/A	#N/A	#N/A	#N/A	#N/A	#N/A	#N/A	#N/A	#N/A	#N/A	#N/A	#N/A	#N/A	#N/A	#N/A	#N/A	#N/A	#N/A	#N/A	#N/A	#N/A	#N/A	#N/A	#N/A	#N/A	#N/A	#N/A	#N/A	#N/A	#N/A	#N/A	#N/A	#N/A	#N/A
537	Glucosinolate	C17260	Other	#N/A	#N/A	#N/A	#N/A	#N/A	#N/A	#N/A	#N/A	#N/A	#N/A	#N/A	#N/A	#N/A	#N/A	#N/A	#N/A	#N/A	#N/A	#N/A	#N/A	#N/A	#N/A	#N/A	#N/A	#N/A	#N/A	#N/A	#N/A	#N/A	#N/A	#N/A	#N/A	#N/A	#N/A	#N/A	#N/A	#N/A	#N/A	#N/A	#N/A	#N/A	#N/A	#N/A	#N/A	#N/A	#N/A
538	Succinyl sulfathiazole	C11745	Other	#N/A	#N/A	#N/A	#N/A	#N/A	#N/A	#N/A	#N/A	#N/A	#N/A	#N/A	#N/A	#N/A	#N/A	#N/A	#N/A	#N/A	#N/A	#N/A	#N/A	#N/A	#N/A	#N/A	#N/A	#N/A	#N/A	#N/A	#N/A	#N/A	#N/A	#N/A	#N/A	#N/A	#N/A	#N/A	#N/A	#N/A	#N/A	#N/A	#N/A	#N/A	#N/A	#N/A	#N/A	#N/A	#N/A
539	D-Ribose 5-diphosphate	C01095	Other	#N/A	#N/A	#N/A	#N/A	#N/A	#N/A	#N/A	#N/A	#N/A	#N/A	#N/A	#N/A	#N/A	#N/A	#N/A	#N/A	#N/A	#N/A	#N/A	#N/A	#N/A	#N/A	#N/A	#N/A	#N/A	#N/A	#N/A	#N/A	#N/A	#N/A	#N/A	#N/A	#N/A	#N/A	#N/A	#N/A	#N/A	#N/A	#N/A	#N/A	#N/A	#N/A	#N/A	#N/A	#N/A	#N/A
540	Thioredoxin disulfide	C00343	Other	#N/A	#N/A	#N/A	#N/A	#N/A	#N/A	#N/A	#N/A	#N/A	#N/A	#N/A	#N/A	#N/A	#N/A	#N/A	#N/A	#N/A	#N/A	#N/A	#N/A	#N/A	#N/A	#N/A	#N/A	#N/A	#N/A	#N/A	#N/A	#N/A	#N/A	#N/A	#N/A	#N/A	#N/A	#N/A	#N/A	#N/A	#N/A	#N/A	#N/A	#N/A	#N/A	#N/A	#N/A	#N/A	#N/A
541	alpha-N-Peptidyl-L-glutamate	C03904	Other	#N/A	#N/A	#N/A	#N/A	#N/A	#N/A	#N/A	#N/A	#N/A	#N/A	#N/A	#N/A	#N/A	#N/A	#N/A	#N/A	#N/A	#N/A	#N/A	#N/A	#N/A	#N/A	#N/A	#N/A	#N/A	#N/A	#N/A	#N/A	#N/A	#N/A	#N/A	#N/A	#N/A	#N/A	#N/A	#N/A	#N/A	#N/A	#N/A	#N/A	#N/A	#N/A	#N/A	#N/A	#N/A	#N/A
542	D-Alanyl-alanyl-poly(glycerolphosphate)	C04457	Other	#N/A	#N/A	#N/A	#N/A	#N/A	#N/A	#N/A	#N/A	#N/A	#N/A	#N/A	#N/A	#N/A	#N/A	#N/A	#N/A	#N/A	#N/A	#N/A	#N/A	#N/A	#N/A	#N/A	#N/A	#N/A	#N/A	#N/A	#N/A	#N/A	#N/A	#N/A	#N/A	#N/A	#N/A	#N/A	#N/A	#N/A	#N/A	#N/A	#N/A	#N/A	#N/A	#N/A	#N/A	#N/A	#N/A
543	alpha-N-Peptidyl-L-glutamine	C03905	Other	#N/A	#N/A	#N/A	#N/A	#N/A	#N/A	#N/A	#N/A	#N/A	#N/A	#N/A	#N/A	#N/A	#N/A	#N/A	#N/A	#N/A	#N/A	#N/A	#N/A	#N/A	#N/A	#N/A	#N/A	#N/A	#N/A	#N/A	#N/A	#N/A	#N/A	#N/A	#N/A	#N/A	#N/A	#N/A	#N/A	#N/A	#N/A	#N/A	#N/A	#N/A	#N/A	#N/A	#N/A	#N/A	#N/A
544	S-Acylglutathione	C02589	Other	#N/A	#N/A	#N/A	#N/A	#N/A	#N/A	#N/A	#N/A	#N/A	#N/A	#N/A	#N/A	#N/A	#N/A	#N/A	#N/A	#N/A	#N/A	#N/A	#N/A	#N/A	#N/A	#N/A	#N/A	#N/A	#N/A	#N/A	#N/A	#N/A	#N/A	#N/A	#N/A	#N/A	#N/A	#N/A	#N/A	#N/A	#N/A	#N/A	#N/A	#N/A	#N/A	#N/A	#N/A	#N/A	#N/A
545	1-O-Galloyl-beta-D-glucose	C01158	Other	#N/A	#N/A	#N/A	#N/A	#N/A	#N/A	#N/A	#N/A	#N/A	#N/A	#N/A	#N/A	#N/A	#N/A	#N/A	#N/A	#N/A	#N/A	#N/A	#N/A	#N/A	#N/A	#N/A	#N/A	#N/A	#N/A	#N/A	#N/A	#N/A	#N/A	#N/A	#N/A	#N/A	#N/A	#N/A	#N/A	#N/A	#N/A	#N/A	#N/A	#N/A	#N/A	#N/A	#N/A	#N/A	#N/A
546	Vanillate	C06672	Other	#N/A	#N/A	#N/A	#N/A	#N/A	#N/A	#N/A	#N/A	#N/A	#N/A	#N/A	#N/A	#N/A	#N/A	#N/A	#N/A	#N/A	#N/A	#N/A	#N/A	#N/A	#N/A	#N/A	#N/A	#N/A	#N/A	#N/A	#N/A	#N/A	#N/A	#N/A	#N/A	#N/A	#N/A	#N/A	#N/A	#N/A	#N/A	#N/A	#N/A	#N/A	#N/A	#N/A	#N/A	#N/A	#N/A
547	Pyridoxamine	C00534	Other	#N/A	#N/A	#N/A	#N/A	#N/A	#N/A	#N/A	#N/A	#N/A	#N/A	#N/A	#N/A	#N/A	#N/A	#N/A	#N/A	#N/A	#N/A	#N/A	#N/A	#N/A	#N/A	#N/A	#N/A	#N/A	#N/A	#N/A	#N/A	#N/A	#N/A	#N/A	#N/A	#N/A	#N/A	#N/A	#N/A	#N/A	#N/A	#N/A	#N/A	#N/A	#N/A	#N/A	#N/A	#N/A	#N/A
548	9-Oxononanoic acid	C16322	Other	#N/A	#N/A	#N/A	#N/A	#N/A	#N/A	#N/A	#N/A	#N/A	#N/A	#N/A	#N/A	#N/A	#N/A	#N/A	#N/A	#N/A	#N/A	#N/A	#N/A	#N/A	#N/A	#N/A	#N/A	#N/A	#N/A	#N/A	#N/A	#N/A	#N/A	#N/A	#N/A	#N/A	#N/A	#N/A	#N/A	#N/A	#N/A	#N/A	#N/A	#N/A	#N/A	#N/A	#N/A	#N/A	#N/A
549	N-Amidino-L-aspartate	C03139	Other	#N/A	#N/A	#N/A	#N/A	#N/A	#N/A	#N/A	#N/A	#N/A	#N/A	#N/A	#N/A	#N/A	#N/A	#N/A	#N/A	#N/A	#N/A	#N/A	#N/A	#N/A	#N/A	#N/A	#N/A	#N/A	#N/A	#N/A	#N/A	#N/A	#N/A	#N/A	#N/A	#N/A	#N/A	#N/A	#N/A	#N/A	#N/A	#N/A	#N/A	#N/A	#N/A	#N/A	#N/A	#N/A	#N/A
550	threo-3-Hydroxy-L-aspartate	C11511	Other	#N/A	#N/A	#N/A	#N/A	#N/A	#N/A	#N/A	#N/A	#N/A	#N/A	#N/A	#N/A	#N/A	#N/A	#N/A	#N/A	#N/A	#N/A	#N/A	#N/A	#N/A	#N/A	#N/A	#N/A	#N/A	#N/A	#N/A	#N/A	#N/A	#N/A	#N/A	#N/A	#N/A	#N/A	#N/A	#N/A	#N/A	#N/A	#N/A	#N/A	#N/A	#N/A	#N/A	#N/A	#N/A	#N/A
551	N-Acyl-D-glutamate	C06379	Other	#N/A	#N/A	#N/A	#N/A	#N/A	#N/A	#N/A	#N/A	#N/A	#N/A	#N/A	#N/A	#N/A	#N/A	#N/A	#N/A	#N/A	#N/A	#N/A	#N/A	#N/A	#N/A	#N/A	#N/A	#N/A	#N/A	#N/A	#N/A	#N/A	#N/A	#N/A	#N/A	#N/A	#N/A	#N/A	#N/A	#N/A	#N/A	#N/A	#N/A	#N/A	#N/A	#N/A	#N/A	#N/A	#N/A
552	L-Noradrenaline	C00547	Other	#N/A	#N/A	#N/A	#N/A	#N/A	#N/A	#N/A	#N/A	#N/A	#N/A	#N/A	#N/A	#N/A	#N/A	#N/A	#N/A	#N/A	#N/A	#N/A	#N/A	#N/A	#N/A	#N/A	#N/A	#N/A	#N/A	#N/A	#N/A	#N/A	#N/A	#N/A	#N/A	#N/A	#N/A	#N/A	#N/A	#N/A	#N/A	#N/A	#N/A	#N/A	#N/A	#N/A	#N/A	#N/A	#N/A
553	Glycerone sulfate	C02543	Other	#N/A	#N/A	#N/A	#N/A	#N/A	#N/A	#N/A	#N/A	#N/A	#N/A	#N/A	#N/A	#N/A	#N/A	#N/A	#N/A	#N/A	#N/A	#N/A	#N/A	#N/A	#N/A	#N/A	#N/A	#N/A	#N/A	#N/A	#N/A	#N/A	#N/A	#N/A	#N/A	#N/A	#N/A	#N/A	#N/A	#N/A	#N/A	#N/A	#N/A	#N/A	#N/A	#N/A	#N/A	#N/A	#N/A
554	Protein glutamine	C02583	Other	#N/A	#N/A	#N/A	#N/A	#N/A	#N/A	#N/A	#N/A	#N/A	#N/A	#N/A	#N/A	#N/A	#N/A	#N/A	#N/A	#N/A	#N/A	#N/A	#N/A	#N/A	#N/A	#N/A	#N/A	#N/A	#N/A	#N/A	#N/A	#N/A	#N/A	#N/A	#N/A	#N/A	#N/A	#N/A	#N/A	#N/A	#N/A	#N/A	#N/A	#N/A	#N/A	#N/A	#N/A	#N/A	#N/A
555	Hydroxyacetone phosphate	C03505	Other	#N/A	#N/A	#N/A	#N/A	#N/A	#N/A	#N/A	#N/A	#N/A	#N/A	#N/A	#N/A	#N/A	#N/A	#N/A	#N/A	#N/A	#N/A	#N/A	#N/A	#N/A	#N/A	#N/A	#N/A	#N/A	#N/A	#N/A	#N/A	#N/A	#N/A	#N/A	#N/A	#N/A	#N/A	#N/A	#N/A	#N/A	#N/A	#N/A	#N/A	#N/A	#N/A	#N/A	#N/A	#N/A	#N/A
556	N-Acyl-D-aspartate	C06380	Other	#N/A	#N/A	#N/A	#N/A	#N/A	#N/A	#N/A	#N/A	#N/A	#N/A	#N/A	#N/A	#N/A	#N/A	#N/A	#N/A	#N/A	#N/A	#N/A	#N/A	#N/A	#N/A	#N/A	#N/A	#N/A	#N/A	#N/A	#N/A	#N/A	#N/A	#N/A	#N/A	#N/A	#N/A	#N/A	#N/A	#N/A	#N/A	#N/A	#N/A	#N/A	#N/A	#N/A	#N/A	#N/A	#N/A
557	6-Carboxyhexanoate	C02656	Other	#N/A	#N/A	#N/A	#N/A	#N/A	#N/A	#N/A	#N/A	#N/A	#N/A	#N/A	#N/A	#N/A	#N/A	#N/A	#N/A	#N/A	#N/A	#N/A	#N/A	#N/A	#N/A	#N/A	#N/A	#N/A	#N/A	#N/A	#N/A	#N/A	#N/A	#N/A	#N/A	#N/A	#N/A	#N/A	#N/A	#N/A	#N/A	#N/A	#N/A	#N/A	#N/A	#N/A	#N/A	#N/A	#N/A
558	N-Acetylmethionine	C02712	Other	#N/A	#N/A	#N/A	#N/A	#N/A	#N/A	#N/A	#N/A	#N/A	#N/A	#N/A	#N/A	#N/A	#N/A	#N/A	#N/A	#N/A	#N/A	#N/A	#N/A	#N/A	#N/A	#N/A	#N/A	#N/A	#N/A	#N/A	#N/A	#N/A	#N/A	#N/A	#N/A	#N/A	#N/A	#N/A	#N/A	#N/A	#N/A	#N/A	#N/A	#N/A	#N/A	#N/A	#N/A	#N/A	#N/A
559	beta-D-Glucuronoside	C03033	Other	#N/A	#N/A	#N/A	#N/A	#N/A	#N/A	#N/A	#N/A	#N/A	#N/A	#N/A	#N/A	#N/A	#N/A	#N/A	#N/A	#N/A	#N/A	#N/A	#N/A	#N/A	#N/A	#N/A	#N/A	#N/A	#N/A	#N/A	#N/A	#N/A	#N/A	#N/A	#N/A	#N/A	#N/A	#N/A	#N/A	#N/A	#N/A	#N/A	#N/A	#N/A	#N/A	#N/A	#N/A	#N/A	#N/A
560	7-8-Dihydroxycoumarin	C03093	Other	#N/A	#N/A	#N/A	#N/A	#N/A	#N/A	#N/A	#N/A	#N/A	#N/A	#N/A	#N/A	#N/A	#N/A	#N/A	#N/A	#N/A	#N/A	#N/A	#N/A	#N/A	#N/A	#N/A	#N/A	#N/A	#N/A	#N/A	#N/A	#N/A	#N/A	#N/A	#N/A	#N/A	#N/A	#N/A	#N/A	#N/A	#N/A	#N/A	#N/A	#N/A	#N/A	#N/A	#N/A	#N/A	#N/A
561	10-Hydroxydecanoic acid	C02774	Other	#N/A	#N/A	#N/A	#N/A	#N/A	#N/A	#N/A	#N/A	#N/A	#N/A	#N/A	#N/A	#N/A	#N/A	#N/A	#N/A	#N/A	#N/A	#N/A	#N/A	#N/A	#N/A	#N/A	#N/A	#N/A	#N/A	#N/A	#N/A	#N/A	#N/A	#N/A	#N/A	#N/A	#N/A	#N/A	#N/A	#N/A	#N/A	#N/A	#N/A	#N/A	#N/A	#N/A	#N/A	#N/A	#N/A
562	Protein 5-hydroxylysine	C03429	Other	#N/A	#N/A	#N/A	#N/A	#N/A	#N/A	#N/A	#N/A	#N/A	#N/A	#N/A	#N/A	#N/A	#N/A	#N/A	#N/A	#N/A	#N/A	#N/A	#N/A	#N/A	#N/A	#N/A	#N/A	#N/A	#N/A	#N/A	#N/A	#N/A	#N/A	#N/A	#N/A	#N/A	#N/A	#N/A	#N/A	#N/A	#N/A	#N/A	#N/A	#N/A	#N/A	#N/A	#N/A	#N/A	#N/A
563	trans-Homoaconitate	C16579	Other	#N/A	#N/A	#N/A	#N/A	#N/A	#N/A	#N/A	#N/A	#N/A	#N/A	#N/A	#N/A	#N/A	#N/A	#N/A	#N/A	#N/A	#N/A	#N/A	#N/A	#N/A	#N/A	#N/A	#N/A	#N/A	#N/A	#N/A	#N/A	#N/A	#N/A	#N/A	#N/A	#N/A	#N/A	#N/A	#N/A	#N/A	#N/A	#N/A	#N/A	#N/A	#N/A	#N/A	#N/A	#N/A	#N/A
564	Oxalosuccinate	C05379	Other	#N/A	#N/A	#N/A	#N/A	#N/A	#N/A	#N/A	#N/A	#N/A	#N/A	#N/A	#N/A	#N/A	#N/A	#N/A	#N/A	#N/A	#N/A	#N/A	#N/A	#N/A	#N/A	#N/A	#N/A	#N/A	#N/A	#N/A	#N/A	#N/A	#N/A	#N/A	#N/A	#N/A	#N/A	#N/A	#N/A	#N/A	#N/A	#N/A	#N/A	#N/A	#N/A	#N/A	#N/A	#N/A	#N/A
565	N-Carbamyl-L-glutamate	C05829	Other	#N/A	#N/A	#N/A	#N/A	#N/A	#N/A	#N/A	#N/A	#N/A	#N/A	#N/A	#N/A	#N/A	#N/A	#N/A	#N/A	#N/A	#N/A	#N/A	#N/A	#N/A	#N/A	#N/A	#N/A	#N/A	#N/A	#N/A	#N/A	#N/A	#N/A	#N/A	#N/A	#N/A	#N/A	#N/A	#N/A	#N/A	#N/A	#N/A	#N/A	#N/A	#N/A	#N/A	#N/A	#N/A	#N/A
566	2-Oxo-7-methylthioheptanoic acid	C17220	Other	#N/A	#N/A	#N/A	#N/A	#N/A	#N/A	#N/A	#N/A	#N/A	#N/A	#N/A	#N/A	#N/A	#N/A	#N/A	#N/A	#N/A	#N/A	#N/A	#N/A	#N/A	#N/A	#N/A	#N/A	#N/A	#N/A	#N/A	#N/A	#N/A	#N/A	#N/A	#N/A	#N/A	#N/A	#N/A	#N/A	#N/A	#N/A	#N/A	#N/A	#N/A	#N/A	#N/A	#N/A	#N/A	#N/A
567	L-Homocitrulline	C02427	Other	#N/A	#N/A	#N/A	#N/A	#N/A	#N/A	#N/A	#N/A	#N/A	#N/A	#N/A	#N/A	#N/A	#N/A	#N/A	#N/A	#N/A	#N/A	#N/A	#N/A	#N/A	#N/A	#N/A	#N/A	#N/A	#N/A	#N/A	#N/A	#N/A	#N/A	#N/A	#N/A	#N/A	#N/A	#N/A	#N/A	#N/A	#N/A	#N/A	#N/A	#N/A	#N/A	#N/A	#N/A	#N/A	#N/A
568	Homomethionine	C17213	Other	#N/A	#N/A	#N/A	#N/A	#N/A	#N/A	#N/A	#N/A	#N/A	#N/A	#N/A	#N/A	#N/A	#N/A	#N/A	#N/A	#N/A	#N/A	#N/A	#N/A	#N/A	#N/A	#N/A	#N/A	#N/A	#N/A	#N/A	#N/A	#N/A	#N/A	#N/A	#N/A	#N/A	#N/A	#N/A	#N/A	#N/A	#N/A	#N/A	#N/A	#N/A	#N/A	#N/A	#N/A	#N/A	#N/A
[truncated: 137 more columns]

## Sheet: Final
							Hippocampus																																						Hippocampus Medians				Hippocampus Fold Change
N.	compound	CmpdID	Pathway	parent	medRt	Polarity	2 F WT	9 F WT	4B F WT	5B F WT	6 F KO	11 F KO	12 F KO	15 F KO	1 M KO	4 M KO	10 M KO	14 M KO	1B M KO	3B M KO	3 M WT	5 M WT	8 M WT	13 M WT	2B M WT	Techmix	Techmix	Techmix	Techmix	Techmix	Techmix	Techmix	Techmix	Techmix	Techmix	Techmix	Techmix	Blank	Blank	Blank	Blank	Blank	Blank		WT Female	WT Male	KO Female	KO Male	WT FvM
1	L-alanine	C00041	Amino acids	90.0551	0.658537	+	18708870	25974210	22744650	26207830	17440700	15518890	17915250	23929550	18807370	18556850	22396420	18158610	24038570	30819830	19565430	21903050	17737750	20265470	30185520	28027110	25569890	26477550	30196220	27470020	23071510	26644040	24606390	27877110	25348370	26847430	22431190	1531199	672320	1369498	1369498	1369498	1369498		24359430	20265470	17677975	20601895	1.20202
2	L-arginine	C00062	Amino acids	175.119	0.631991	+	4745954	3783467	4337314	5626634	5154906	1743050	2724454	4584048	3651894	3912812	3864312	3727371	3728948	4717536	5534902	5050974	4574801	4913766	6294500	4480075	4532490	4784726	5042352	4416274	4299000	4622510	4585152	4405620	4331920	4508478	4311580	691149	368188	675884	675884	675884	675884		4541634	5050974	3654251	3796630	0.89916
3	L-asparagine	C00152	Amino acids	133.061	0.647729	+	737165	1132755	647858	768478	794605	776314	923143	930405	868396	761047	1038758	762314	609036	1101922	898080	813910	1028420	788992	1005813	673657	716697	786899	958032	1002966	1029474	1054567	957801	927174	1140798	1079318	877546	267895	81364.5	227007	227007	227007	227007		752821	898080	858874	815355	0.838256
4	L-aspartate	C00049	Amino acids	134.045	0.651999	+	11610260	18398580	13680170	14755210	15486870	13069950	17604630	16468240	16990420	11933850	18987400	12884160	13166660	15784390	13232080	15897190	20884750	13563870	18623380	12944690	11960060	15036900	18248550	21353120	20780780	22619610	21714990	22617180	22792380	25679940	22328060	3459066	884311	2797853	2797853	2797853	2797853		14217690	15897190	15977555	14475525	0.894352
5	L-glutamate	C00025	Amino acids	148.061	0.655149	+	140950400	173776600	222660300	175127000	166765900	144579600	181954500	204548700	194292700	143061700	202275200	159956900	179324000	216971000	150017800	168685400	174791200	166408700	196915300	178029600	163364100	193669000	197046500	237635100	228151600	213624400	248664800	257939700	262963800	268704700	212498900	18833150	5404534	15757200	15757200	15757200	15757200		174451800	168685400	174360200	186808350	1.03418
6	L-glutamine	C00064	Amino acids	147.077	0.650345	+	70844950	136087900	137925500	151268200	95887020	92438140	130820400	99615780	95520980	74835540	124637400	83194840	118920500	151401600	94265980	94949150	100264400	74998100	136946700	104688000	96535100	115160200	139328700	139947900	123186400	140930300	123842800	129024700	140346500	153762100	122385800	6785108	2539208	6438886	6438886	6438886	6438886		137006700	94949150	97751400	107220740	1.44295
7	glycine	C00037	Amino acids	76.0395	0.650978	+	3852559	4837328	4252931	4457556	3967107	4791984	4731082	4803058	4053850	4649200	5208594	3611669	4276260	5697966	4596568	4181281	3808820	3390356	5052950	4403024	4399812	4348030	5171672	5419208	4633678	5751760	4448766	4866514	5527274	5042446	4988966	1866645	2167257	1873940	1873940	1873940	1873940		4.35524e+06	4181281	4761533	4462730	1.04161
8	L-histidine	C00135	Amino acids	156.077	0.612455	+	7193650	8595998	8770076	6082570	7582140	7498344	9000734	10518130	9045638	7760248	9813711	10226190	7390944	7955874	8885792	8283056	8088200	6567538	7420508	7748856	7739626	6728756	7693610	8886199	9909624	9571843	9873373	9175427	10607710	8664467	9945279	893578	360376	887153	887153	887153	887153		7894824	8088200	8291437	8500756	0.976092
9	L-leucine	C00123	Amino acids	132.102	0.76819	+	4418642	6512998	6201420	5807506	3714078	4505340	4852124	6741112	5500076	4883474	4944628	6163922	4704005	8204186	6358660	3400859	6226780	7193282	8304928	12251410	12469350	15877860	18410610	12238540	12155360	14353140	12994150	12386000	14270430	11377690	10884590	681728	271512	602480	602480	602480	602480		6004463	6358660	4678732	5222352	0.944297
10	L-lysine	C00047	Amino acids	147.113	0.610553	+	13511840	14303020	12874560	9752447	10769730	14124880	16431690	18021130	14001560	12889010	13711500	14104260	9731347	15141120	13785930	14431230	10291490	15774750	11727560	12499750	12292130	15319100	15200320	18326740	18435710	19331570	18990910	18718080	20201940	17095490	18743980	1185181	330316	979102	979102	979102	979102		13193200	13785930	15278285	13856530	0.957005
11	L-methionine	C00073	Amino acids	150.059	0.724507	+	7088648	5959866	5912008	5257072	6033906	4980086	6734340	7726876	8491281	5415257	7795810	9636192	5593698	6108702	7118104	7382864	11778320	9725288	7725652	8284188	7265262	8360706	11025500	7989746	8511700	9166372	9618715	9539837	10033580	7525062	8215668	78934.9	24061.8	52376.3	52376.3	52376.3	52376.3		5935937	7725652	6384123	6952256	0.768341
12	L-phenylalanine	C00079	Amino acids	166.087	1.20999	+	1823948	1668300	2809258	3043452	1967487	1528075	2369322	2593226	2230982	2590284	2644581	2088027	1749979	2250645	2466120	2034593	1944907	3283980	2993546	1578675	1491437	2012222	2505778	2018917	1956449	1776984	2356755	2061184	2115077	2192033	1972972	346075	146801	308331	308331	308331	308331		2316603	2466120	2.1684e+06	2.24081e+06	0.939372
13	L-proline	C00148	Amino acids	116.071	0.675718	+	22776020	28656290	25354280	22244340	15697830	17884370	27729800	30808390	24448520	19704750	26363560	23200660	19402600	23942010	28788210	21955630	22178070	28883770	29224540	26052750	27849020	31197050	33798340	32039590	26125370	30483090	27436590	25337970	25187850	30638760	28463270	1945226	607664	1483549	1483549	1483549	1483549		24065150	28788210	22807085	23571335	0.835938
14	L-serine	C00065	Amino acids	106.05	0.647237	+	7159564	10811020	9792367	8524944	7633168	8472209	8926496	9147147	8582912	6269976	11166680	7967608	8610015	11984940	8363730	8343594	10005800	7371838	10576800	7481248	7298698	8650672	10390810	10571560	10441470	11137930	9540079	10330220	11470050	11753070	10914460	2595576	798185	2187560	2187560	2187560	2187560		9.15866e+06	8363730	8.69935e+06	8.59646e+06	1.09504
15	L-threonine	C00188	Amino acids	120.066	0.652846	+	9061256	9015699	11125150	8600537	8877399	4289399	9868692	8022552	9415589	6477196	8896564	7708218	8438606	14957120	8332952	8555587	10582790	8118832	10210350	9152912	8149194	9625021	11715430	12378760	9857822	12063970	10401470	10894240	10847790	12827670	10397200	930958	319418	778166	778166	778166	778166		9.03848e+06	8555587	8.44998e+06	8667585	1.05644
16	L-tryptophan	C00078	Amino acids	205.097	1.71657	+	7046384	7214788	10601040	6279106	6538162	4762164	8214672	10191610	9014250	8766429	10646240	6373966	7638092	7805000	7340804	7678130	6278960	6371742	9809490	7951358	7109608	8473579	8620311	8585122	9331359	8401346	8482737	7998866	8309702	9419796	8911446	244594	90484.3	202653	202653	202653	202653		7130586	7340804	7376417	8.28571e+06	0.971363
17	L-tyrosine	C00082	Amino acids	182.081	0.702261	+	9442998	6518416	10320380	6351628	8418632	5797820	7547566	8792517	11475250	7917314	9639556	11342740	9001695	8459412	10033210	9691429	11645020	9909675	10467370	9674935	9072665	11150330	12946560	11155980	11400060	12142830	12332930	12850010	12923840	10645710	10736040	113531	52094.1	107264	107264	107264	107264		7980707	10033210	7983099	9.32063e+06	0.795429
18	L-valine	C00183	Amino acids	118.086	0.680799	+	14536450	24248780	15054100	10800580	13672400	22149050	17800020	18152180	15480920	14296200	16035080	16751640	12484700	17965580	17688880	15452760	20056980	19620910	13572100	17503640	16886790	19366900	23491230	18946970	20357380	19493050	20078030	22001620	20294760	18502920	19486040	3154051	1703866	2887464	2887464	2887464	2887464		14795275	17688880	17976100	15758000	0.836417
19	ATP	C00002	Nucleotides	505.988	3.90042	-	4068.22	1056.41	2428.76	1427.33	2871.92	5455.62	2767	2388.37	1385.9	2463.96	2138.25	1331.15	1697.21	1754.26	995.669	4291.37	1215.84	2507.43	2779.04	5152.58	6233.41	2472.15	4804.13	8229.4	7839.1	8448.34	10736.9	12339.4	22757.6	15988.2	19380.4	0	1917.03	4895.15	4895.15	4895.15	4895.15		1928.04	2507.43	2819.46	1725.73	0.768933
20	ADP	C00008	Nucleotides	426.022	0.537466	-	174204	96317.8	403172	186356	172894	159564	247036	282931	312636	176415	266858	229014	170798	204358	163436	276308	113801	215276	194303	116272	148513	130710	118688	114705	143102	185023	326524	507042	566556	571233	604400	0	303.627	2922.9	2922.9	2922.9	2922.9		180280	194303	209965	216686	0.927828
21	Adenosine	C00212	Nucleotides	268.104	0.699592	+	1243016	918982	15366910	1657452	929027	1446291	1047335	699721	1934819	964452	1717768	1376814	1299720	2470599	1183391	1108965	1481098	2163333	1537941	2207722	2238878	2451162	2711040	9095629	9984205	9959123	8522971	9517462	8916107	8246428	8780064	81823.4	29685.4	57508.9	57508.9	57508.9	57508.9		1450234	1481098	988181	1547291	0.979161
22	Adenine	C00147	Nucleotides	134.046	1.48787	-	24453.8	14706.8	123822	24606.7	19273.9	23882.4	17962.7	13142.4	23139	18554.1	19908.7	19649.6	22470.6	27984.8	17750.2	17138.5	20315.9	23549.7	21225.6	39728.1	34759.5	24022.8	19478.3	58131.9	65872.7	61154.7	55738	49111.2	51656.4	51290.2	64275.3	0	9229.45	18627	18627	18627	18627		24530.2	20315.9	18618.3	21189.7	1.20744
23	GDP	C00035	Nucleotides	442.016	0.54584	-	12843	2806.93	13976.1	15238	8186.9	5756.46	6446.96	16908.9	19628.5	12322.3	10689.8	8536.61	18374.4	17152.6	10752.3	15863.6	0	40123	12990	4323.75	8474.95	0	5112.17	0	0	0	11177.6	6708.45	19922.6	24062.1	22779.2	0	0	0	0	0	0		13409.6	12990	7316.93	14737.5	1.0323
24	GMP	C00144	Nucleotides	364.065	0.723531	+	898672	990085	1428852	1118917	1143586	1088262	1248821	1420236	1493024	1076728	1288406	1251542	1320097	1829480	1201769	1525800	1258243	1651598	1024938	1244685	1319809	1836503	2749864	1939000	2261705	3227930	3741067	2753406	3141908	2661765	2731954	342512	19079.8	275023	275023	275023	275023		1.0545e+06	1258243	1.1962e+06	1.30425e+06	0.838074
25	Guanosine	C00387	Nucleotides	284.099	0.699582	+	873592	761788	306294	1129086	762858	395082	459798	914770	722324	932786	616214	977356	885981	1359413	1063226	873332	1197248	1528695	1183376	1235075	1202839	1252994	1423098	407896	425783	475841	412433	388532	347219	348422	360277	2647.98	0	2749.93	2749.93	2749.93	2749.93		817690	1183376	611328	909383	0.690981
26	CDP	C00112	Nucleotides	402.011	0.553151	-	1060.64	1263.74	3987.98	0	0	1754.66	0	10175.1	2408.05	2656.01	1488.52	431.53	0	5808.55	0	2532.57	0	3580.68	0	0	1130.44	4044.82	2017.91	4477.85	264.793	2261.19	2621.2	14115	7126.85	27924.7	17652.9	0	0	0	0	0	0		1162.19	0	877.33	1948.29	-
27	CMP	C00055	Nucleotides	324.059	0.667767	+	546509	664207	1236881	663448	715453	877685	1002082	908664	997887	511920	968686	886119	584075	656512	786688	884730	890558	868432	337000	501946	682338	857229	868721	1114734	1399976	1365978	1312871	1513890	1151660	1203667	1300851	139803	36751.2	112239	112239	112239	112239		663827	868432	893175	771316	0.764398
28	dCMP	C00239	Nucleotides	306.048	0.538463	-	21739.3	21667.4	38770.2	28946.3	16928.7	21679.7	29338.2	33327.6	27051	22870.7	30490.6	25200.9	19949.6	27238.1	31074	24561.6	25166.8	23341.7	20752.9	7884.45	22798.5	25258.7	30040.4	17768.2	30673	35345.7	35684.5	23140.9	22255.8	34185.5	38188.5	0	0	0	0	0	0		25342.8	24561.6	25508.9	26125.9	1.03181
29	Cytidine	C00475	Nucleotides	244.093	0.683457	+	2158904	1898639	1209948	2529579	2039850	1202515	1487352	2362833	2192153	3779717	1957228	2839671	2495029	2936930	2623850	2551910	1658222	2625513	4031659	2596607	2485712	2803577	2645595	1202039	1070098	1186944	1016463	854032	958915	778818	978484	64249.5	14885.4	36040.4	36040.4	36040.4	36040.4		2.02877e+06	2623850	1763601	2667350	0.773204
30	Cytosine	C00380	Nucleotides	112.051	0.683001	+	1711206	1321953	948651	1373951	1350282	997730	1066312	1557380	1410745	1875734	1166365	1838416	1670516	1834888	1907990	1657886	1336774	1765355	2692104	1862850	1692409	2016772	1938611	912752	1136975	919885	876906	852061	980826	654726	742034	58420.6	16082	41663.5	41663.5	41663.5	41663.5		1347952	1765355	1208297	1752702	0.763559
31	dTMP	C00364	Nucleotides	321.05	0.593068	-	3975.95	5462.83	12142.4	2803.04	11330.3	8919.48	13066.7	8566	11661.7	3248.53	3226.66	12219.5	4013.05	4389.26	3568.48	11320.2	2977.9	10568.6	5261.19	9369.94	5706.32	7117.94	3664.72	11452.5	16074.2	15182.4	13740.2	4070.47	11109.7	5192.48	10072.2	0	0	0	0	0	0		4719.39	5261.19	10124.9	4201.15	0.89702
32	Thymidine	C00214	Nucleotides	241.081	0.642433	-	31474.5	61771.6	62566.8	44442.6	35852	57218.7	76813.7	78829.8	68847.9	32711.4	81238.5	46984.2	23834	27500.9	55076.7	46767.9	62247.8	40666.7	50625.5	34425.3	42323.6	62385.5	77587.1	46301.6	65840.7	62619.9	47660.8	67129.3	42429	70049.1	53800.1	0	306.656	2424.2	2424.2	2424.2	2424.2		53107.1	50625.5	67016.2	39847.8	1.04902
33	Thymine	C00178	Nucleotides	127.05	0.703725	+	16001.6	18923.2	42042.4	57023	7362.67	9336.51	13504.9	68869.5	17809.9	115319	6159.33	14902.3	36539.1	114560	24533.8	18356.5	29705	31500	19486.9	58901.4	77213.4	93458.7	87718.2	67815.1	48252.3	83961.9	68477	116386	135002	97103	66507.1	7181.41	16070.5	5128.43	5128.43	5128.43	5128.43		30482.8	24533.8	11420.7	27174.5	1.24248
34	UTP	C00075	Nucleotides	484.978	0.763754	+	22107.8	50352.4	20483.4	46417.5	46811.1	36718.3	55305.4	67674.8	29142.1	37446.4	18726.3	60814.2	0	55936	42987.8	49384.9	30931.8	27282.1	48241.9	28941	41732.6	43797.7	82239.6	30523.3	39068.6	43716.6	48747.4	30180	31063.7	12698.4	13614	0	0	0	0	0	0		34262.6	42987.8	51058.3	33294.3	0.797031
35	UDP	C00015	Nucleotides	402.999	0.792701	-	87271.9	202098	222751	172818	119940	71143.9	312444	334756	249883	89706.6	325420	208372	155779	425101	217664	140218	298987	265055	221572	25133.3	27204.6	71769.3	91404.3	55833.3	66280.6	68392.7	101719	88025.1	107077	122386	132270	0	0	34858.7	34858.7	34858.7	34858.7		187458	221572	216192	229128	0.846038
36	UMP	C00105	Nucleotides	323.028	0.552808	-	1630021	1801532	2679521	1485859	2006782	2418894	2692203	1901694	2031066	1140998	2276923	2240977	1422959	1443761	1721796	1674128	1730714	2336480	1117313	2514653	2150930	2037430	2142493	3415117	3572456	3348387	3510833	3180182	3034399	3067905	2960023	0	5388.58	31455	31455	31455	31455		1.71578e+06	1721796	2212838	1.73741e+06	0.996504
37	Uracil	C00106	Nucleotides	113.035	0.705062	+	650116	946770	274624	591429	596632	425812	659993	888308	737950	1162590	800890	869108	798627	1154149	1018466	768593	934592	894683	1346413	626805	533252	750961	968879	420885	409311	366140	365632	411502	337389	280405	356553	48917.6	20377.9	58678.8	58678.8	58678.8	58678.8		620772	934592	628313	834999	0.664217
38	IMP	C00130	Nucleotides	349.055	0.723741	+	3157185	5163746	1842169	5491350	4327730	3211889	5502486	6935082	5282538	4682784	5470730	5863950	5085416	7081502	5440057	6563328	3930327	4378787	4799112	4516268	4716664	7646636	8931154	3451968	3670829	5295158	6708698	3617756	4485300	3500011	3451510	749179	64157.1	611052	611052	611052	611052		4.16047e+06	4799112	4915108	5376634	0.866924
39	Inosine	C00294	Nucleotides	269.088	0.700321	+	5791252	4345863	3755944	5439698	4651290	3034500	2965846	3748685	4458464	4778000	4655834	5659150	5650040	7707632	6114848	4290606	7313392	9580605	8291308	6848578	5721832	6947700	7560418	3481722	3535287	3765426	3145933	2939370	2852899	2164918	2295680	32329.7	18550.6	33257.4	33257.4	33257.4	33257.4		4.89278e+06	7313392	3.39159e+06	5214020	0.669017
40	Hypoxanthine	C00262	Nucleotides	137.046	0.706393	+	56760310	56607760	30733910	60714820	49067110	31973050	42379960	56471440	52148900	62916270	51650660	69720930	67153860	99787270	80239660	54130270	87276560	101913300	122196600	58358810	51716160	82322610	93135960	28658040	30463640	30385390	34412530	24973460	25329100	19167520	20742790	639225	187960	615952	615952	615952	615952		56684035	87276560	45723535	65035065	0.649476
41	Xanthine	C00385	Nucleotides	151.025	0.719594	-	662415	487166	419440	1070410	392454	281537	298608	538716	386886	795738	359160	510091	695741	839987	567921	585349	453784	641669	1708243	959384	822300	849253	1038502	227887	316638	315929	336968	305529	244496	240796	228844	0	4327.01	3718.16	3718.16	3718.16	3718.16		574790	585349	345531	602916	0.981962
42	Allantoate	C00499	Nucleotides	177.059	0.838005	+	678169	654335	1029666	889386	592093	492736	594391	819987	691437	474856	693263	594167	904720	892920	618051	666229	613016	531852	901654	818538	874882	838523	881305	1148522	952018	1117826	1117191	886287	1144133	1184900	1052317	112998	44147.4	70556.1	70556.1	70556.1	70556.1		783778	618051	593242	692350	1.26814
43	(S)(+)-Allantoin	C02350	Nucleotides	157.035	0.668016	-	392036	474487	333683	222222	400672	408020	456428	504900	318524	464562	412001	487039	251168	331801	394179	399987	378164	296109	277814	437685	297794	354198	337703	471564	501933	479366	415523	361215	487984	372446	487847	0	8115.35	11714.5	11714.5	11714.5	11714.5		362860	378164	432224	371901	0.959529
44	5-Hydroxyisourate	C11821	Nucleotides	185.032	0.644993	+	9287737	9307888	10939990	15051280	9495309	8819691	10889720	8348154	7794052	10639700	11206030	5420868	12440340	12359370	8776595	11072850	7848614	8049662	14071910	13101500	14204900	13569320	14606030	13112730	11973840	13691630	9071828	11421090	12570100	10261000	9926428	71243.6	17996.3	45693.4	45693.4	45693.4	45693.4		10123939	8776595	9157500	10922865	1.15352
45	Urate	C00366	Nucleotides	167.02	0.608116	-	92860.3	27279.5	27475	37166.1	36260.5	19440.9	19183.4	32212.9	26895.8	39054	33700.5	24902.6	28109.4	34499.2	18225.9	37755.4	18777.5	33799.1	34668.7	73629.6	64942.2	49624.3	44478.2	48954.2	38530.1	38001.6	40351.6	36136.1	23970.2	19102.2	17031.6	0	1255.68	5198.16	5198.16	5198.16	5198.16		32320.5	33799.1	25826.9	30905	0.956254
46	3',5'-Cyclic AMP	C00575	Nucleotides	328.045	0.69288	-	17714.4	13335.3	29498.5	14978.4	11407.9	18358.6	17209.3	17827.8	19595.7	18519.7	20246	22423.5	15179.1	23658.8	14683.9	24459.2	21267.5	16982.2	14745.1	25350.5	23255.6	19719.5	33228.5	35036.7	38611.9	45288.3	36842.1	43627.7	47769.7	42200.8	42470.1	0	0	471.132	471.132	471.132	471.132		16346.4	16982.2	17518.5	19920.8	0.962559
47	2',3'-Cyclic CMP	C02354	Nucleotides	304.037	0.531751	-	3753.17	5865.83	12736.7	6897.45	5239.78	2899.79	12326.9	9203.88	8134.88	7394.17	7812.93	4107.32	5985.83	3145.03	7289.16	4820.95	3563.51	3351.34	10922.1	5586.59	5451.04	12364.5	13533.5	11676.3	9286.49	24340.9	14747.6	13038.1	13520.1	4427.19	14619.5	0	0	0	0	0	0		6381.64	4820.95	7221.83	6690	1.32373
48	5-6-Dihydrothymine	C00906	Nucleotides	127.05	0.644317	-	1134018	1659118	1820636	2038532	1143042	951298	1358746	1062685	1120711	1127561	1556641	861316	1680465	1493053	1233315	1188775	1224503	972275	1668446	1554095	1598875	1522324	1710283	1297902	1310389	1276192	1481105	1285646	1326944	1457410	1375006	0	52197.8	72790.6	72790.6	72790.6	72790.6		1739877	1224503	1.10286e+06	1310307	1.42088
49	Pyridoxamine 5'-phosphate	C00647	Nucleotides	247.048	0.588001	-	5325.32	15397	7094.71	16320.4	5842.27	5486.98	10554	3775.07	5638.76	15663.6	12618.7	7394.87	14753.3	6904.78	8657.9	8062.94	16981.7	12321.3	14612.1	10744.3	7895.03	16216	12774.8	9463.59	8963.61	10944.9	8266.89	7517.66	10230.7	3635.82	4505.83	0	0	0	0	0	0		11245.9	12321.3	5664.63	10006.8	0.912717
50	Nicotinamide	C00153	Nucleotides	123.055	0.729193	+	34169140	35380200	27560910	33833170	31002320	27328190	28679500	35906340	38253200	29733540	40647190	40620780	41012520	41170270	39653040	39897920	38792380	41307900	39582820	45533610	44617660	51611040	57988680	28964080	30875540	31638590	31481750	22438290	20368800	17360510	19131470	1727910	708356	1601903	1601903	1601903	1601903		34001155	39653040	29840910	40633985	0.857467
51	Adenylosuccinic acid	C03794	Nucleotides	462.066	0.523508	-	51547.4	7163.23	47250.5	34640.5	23804.3	5517.18	39640.6	39870.2	35479.2	31020.2	43402.5	34610.9	44963.4	44907.3	34177.4	33051.7	21720.8	92369.6	32295.2	7161.04	12021.7	3342.02	4465.14	0	0	0	1259.92	0	993.202	4273.67	5834.45	0	0	0	0	0	0		40945.5	33051.7	31722.4	39440.9	1.23883
52	UDP-glucose	C00029	Nucleotides	565.047	0.527497	-	973649	747962	1197260	888260	890863	906755	1094009	1201408	797648	1009760	1043961	1013957	984135	885720	913850	1206025	863360	1092949	828834	1481686	1481955	1218985	1185693	1444407	1622126	1468679	1451839	1487600	1281238	1203825	1474488	0	9966.29	16832.5	16832.5	16832.5	16832.5		930955	913850	1.00038e+06	996948	1.01872
53	ADP-D-ribose	C01882	Nucleotides	560.077	0.652512	+	189246	220237	284659	361734	226089	198975	285967	136334	158096	189039	251988	126481	284022	202475	198161	154973	168002	138549	238773	336089	199413	204106	273535	214515	181590	213174	210519	110969	104511	220795	210868	0	2268.78	0	0	0	0		252448	168002	212532	195757	1.50265
54	Diphosphate	C00013	Phosphates	176.934	0.571341	-	2782235	2322468	3026821	3185798	2333636	2545558	2313991	2417049	2246984	2622463	2166432	2742389	2848500	2485940	2676282	2816459	1328381	1677411	3938086	3362757	3639129	2455632	3156870	2313399	2859951	2624602	2619674	2458201	2271788	2583887	2595820	0	538.958	3946.27	3946.27	3946.27	3946.27		2904528	2676282	2.37534e+06	2.5542e+06	1.08528
55	D-Glucose	C00031	Glycolysis	179.055	0.638963	-	6369864	14164090	8062070	6349724	6555940	6326412	10622510	10192610	8031094	7653490	9410031	8279776	5208168	7092866	7073190	7493210	8872997	5731712	8413204	8861179	10230390	11288200	11954820	10445210	9858418	8594533	10312580	9724137	10621920	11406870	9703873	0	203161	460639	460639	460639	460639		7215967	7493210	8374275	7842292	0.963001
56	D-Fructose 1-6-bisphosphate	C00354	Glycolysis	338.988	0.554474	-	31120.8	11243	16365.5	20734.7	16652.4	15924.1	19331.7	6463.58	13125.4	30700.2	16316.6	15312	15278.4	30337	14573	27113.4	14422.1	122984	43232.2	14677.4	40081	33535.9	22130.9	22560.1	20639	25029	24633.5	22374.5	37692.8	46068.7	47256.1	0	358.998	379.998	379.998	379.998	379.998		18550.1	27113.4	16288.3	15814.3	0.684166
57	1-3-Bisphosphoglycerate	C00236	Glycolysis	264.952	0.771547	-	3981.57	16671.3	13781.3	4088.68	3095.55	17609.7	6940.49	8978.64	7639.69	4057.52	9026.24	6630.07	4045.93	8392.35	7431.38	3903.95	8296.37	7479.14	2490.77	13903.5	18921.3	32669.8	36259.1	31675.9	38179.3	37046.8	40771.9	42055.3	37249.4	30230.4	33926.4	0	0	5047.4	5047.4	5047.4	5047.4		8935	7431.38	7959.57	7134.88	1.20233
58	2/3-Phospho-D-glycerate	C00631	Glycolysis	184.984	0.528763	-	44299.6	42779	195552	44295.3	34368	56978.8	68236.2	114640	73138.5	42991.7	47877.3	50090.5	40450	42748.7	31102.8	54950.5	18351.3	21970.8	26330.5	44580.1	63741.4	54410.8	44749.3	35789.7	40721.6	65096.1	91929.5	110112	118520	135908	152612	0	375.309	2147.41	2147.41	2147.41	2147.41		44297.4	26330.5	62607.5	45434.5	1.68236
59	Phosphoenolpyruvate	C00074	Glycolysis	166.974	0.542628	-	5924.89	3969.1	8609.02	2613.6	3522.16	2288.26	1414.19	3210.87	2741.55	3841.89	2870.73	4255.18	4425.43	6551.95	2369.41	3847.05	6506.49	4824.94	7215.14	4101.84	5629.83	10890.9	7961.8	0	0	0	0	0	0	5482.33	4076.53	0	0	417.241	417.241	417.241	417.241		4947	4824.94	2749.56	4048.54	1.0253
60	Pyruvate	C00022	Glycolysis	87.0073	0.583227	-	789864	867858	1918596	718970	761349	835258	851445	761529	683058	1284593	1024821	878040	1169054	828945	894181	835335	658627	592786	637054	1243523	913323	1163405	1336751	986109	953170	1195526	1050518	1557186	1668722	1458704	1520824	0	48279.1	81405.5	81405.5	81405.5	81405.5		828861	658627	798394	951431	1.25847
61	Lactate	C01432	Glycolysis	89.0228	0.587193	-	74025780	59464400	44633340	71539750	60395190	41268480	54316350	72730740	61509420	60112810	61307820	63361280	75425370	70620610	70940740	65937840	63116520	50847200	85472360	81711340	86780120	68280770	88421110	55994770	60271880	61422620	59340190	56465760	57016700	40795060	47887280	0	120405	2833512	2833512	2833512	2833512		65502075	65937840	57355770	62435350	0.993391
62	Maltose	C00208	Other sugars	341.108	0.666488	-	16271.1	20267.8	7904.61	25614.6	9385.06	5111.52	11277.4	14563.4	28667.1	12946.1	16914.6	9791.12	17416.1	18847.5	11109.8	11250.9	34715.4	23385.9	19525.1	21142.3	20988.8	22900.6	31234.8	26421.6	10783.1	28130.7	21814.5	14955.8	21607.4	12063.9	18874.2	0	35693.6	57432.5	57432.5	57432.5	57432.5		18269.5	19525.1	10331.2	17165.4	0.935692
63	Mannitol	C00392	Other sugars	181.07	0.655149	-	192627	207802	269635	210884	192191	169392	219145	194984	267147	217237	250142	223368	230467	252863	194773	180967	182464	185958	313102	408661	245220	281481	301909	302238	219326	291527	218919	281776	212968	282398	246983	0	65491.2	133921	133921	133921	133921		209343	185958	193587	240304	1.12575
64	D-Ribose	C00121	Other sugars	149.045	0.644357	-	50038.5	40187.2	50286.1	43611.4	41066.5	43206	38772	37933.9	38670.2	49447.2	40390.3	49015.5	47276.4	67397.5	36622	47913.5	31550.5	52069.2	77459.4	57555.7	53301.1	53803.2	50408.2	38892.9	44902.8	35391.7	50924.3	42334.2	41732	41395.1	42448.1	0	3248.82	3357.31	3357.31	3357.31	3357.31		46825	47913.5	39919.3	48145.9	0.97728
65	D-Rhamnose	C01684	Other sugars	163.06	0.664362	-	79499.5	135167	136406	99297.9	61447.8	138837	160691	110641	67074.2	47639.2	99167.4	90309.1	99399.8	128730	61788.6	50594.4	80978.1	34233.9	104488	99566	118577	160380	161635	156755	166912	165088	136887	139275	135899	151331	139359	0	47371.1	74315.2	74315.2	74315.2	74315.2		117232	61788.6	124739	94738.3	1.89731
66	D-Arabitol	C01904	Other sugars	151.06	0.662821	-	74718.6	91795.8	112560	93768.1	84955.6	83281.3	105927	97010	96346.6	94102.6	108833	104998	102241	112166	76568.4	92188.7	76854.6	84682.3	104480	125147	65174.6	108316	131067	138444	101541	124627	104976	107714	119384	121801	132062	0	1504.49	3815.57	3815.57	3815.57	3815.57		92781.9	84682.3	90982.8	103620	1.09565
67	Citrate	C00158	TCA cycle	191.019	0.56067	-	2803388	2116640	2182521	3043761	2313846	1174778	2995822	3550006	2423268	3348617	3174525	2978397	2968153	3888857	2936611	3299230	1533486	2454023	3082795	1792072	2268145	2431792	2634818	1077353	1581787	1377200	1832001	1812384	1773707	1900416	2212904	0	1333.15	13920.4	13920.4	13920.4	13920.4		2.49295e+06	2936611	2654834	3076461	0.848922
68	2-Oxoglutarate	C00026	TCA cycle	145.013	0.693483	-	409667	371178	509002	436414	256012	359162	470831	346524	430935	303062	432364	378102	396068	542461	438916	447326	382146	435540	499373	597576	541452	760889	725818	508751	557667	572896	624038	702505	559725	579518	658612	0	2726.63	4814.24	4814.24	4814.24	4814.24		423040	438916	352843	413501	0.96383
69	2-Oxoglutaramate	C00940	TCA cycle	144.029	0.56445	-	13780.8	7761.58	11589.5	8570.37	4373.77	13221.2	9273.47	9712.44	3603.39	16300.8	11480.4	14032.9	4841.56	9216.41	9243.46	6181.2	13789.4	12447.9	2239.6	16598.4	12889.6	16230.8	15014.9	8311.48	16033.1	7473.44	5720.44	7456.81	11089.5	6436.4	11138.3	0	2223.64	4033.17	4033.17	4033.17	4033.17		10079.9	9243.46	9492.95	10348.4	1.09049
70	Succinate	C00042	TCA cycle	117.018	0.546035	-	667462	860569	4872072	670575	626956	2844581	2688528	1921556	1777237	595362	1993547	770870	808324	640419	755393	721522	894370	626123	557418	1277994	1227472	1425370	1535455	3893442	3770295	4184116	3792435	4235042	3479175	3782348	4050734	0	85453.7	206498	206498	206498	206498		765572	721522	2305042	789597	1.06105
71	Fumarate	C00122	TCA cycle	115.002	0.536782	-	1066418	814567	955627	1168586	702226	617010	734220	878895	733482	1145712	928517	1128853	1051066	1333552	1100628	834770	641027	1030934	1264691	1098116	1076624	1036123	1216736	792364	845889	1003712	976517	1001841	831039	977300	1020519	0	10174.3	34565.7	34565.7	34565.7	34565.7		1.01102e+06	1030934	718223	1.08996e+06	0.980686
72	Malate	C00149	TCA cycle	133.013	0.526663	-	9060457	6461508	10078550	9595483	7025006	4315850	6075402	8339410	6720500	9279680	7847980	7971806	8917365	9871153	8795489	5880798	5055006	8511321	10066440	8580660	8354212	8984422	9414821	6442402	7305814	7234868	7187236	9126937	8097262	8855169	9397138	0	4932.92	102661	102661	102661	102661		9327970	8511321	6550204	8.44459e+06	1.09595
73	2-Hydroxyglutarate/Citramalate	C02630	Alternative Carboxylic acids	147.029	0.529462	-	766636	776926	877957	517767	589020	833410	903762	838069	735390	838307	847568	790506	626172	632629	708757	711883	687974	632432	509855	841090	752886	822927	904148	841861	885467	894874	876892	825455	808185	840700	896611	0	3939.27	19021	19021	19021	19021		771781	687974	835740	762948	1.12182
74	6-Phospho-D-gluconate	C00345	Pentose Phosphate Pathway	275.017	0.549878	-	34499.5	17002.6	51720.1	10236.8	16697.4	26222.6	19131.6	3474.64	12602.9	5333.19	32819.9	19391.6	12952.4	21441.8	10228.3	17815.6	4415.53	70892.6	18702.2	19334.7	29220.5	25833.8	23061.8	0	1260.52	1402.55	3903.97	11504.2	10931.7	16099.2	26998.7	0	1943.22	399.607	399.607	399.607	399.607		25751	17815.6	17914.5	16172	1.44542
75	D-Erythrose 4-phosphate	C00279	Pentose Phosphate Pathway	199	0.551713	-	83413.5	45966.5	37261	73980.2	72224	46738	38589.8	36926.5	41245.7	38112.4	51518.4	82023.1	70095.9	77116.3	46514.2	72897.2	60608.6	221285	67245.6	82690.8	83673.1	72006.6	90884.9	20065.2	34570.4	19827.8	30632	15365.8	10916.9	17674.5	23167.3	0	0	1123.53	1123.53	1123.53	1123.53		59973.3	67245.6	42663.9	60807.2	0.891856
76	alpha-D-Ribose 1-phosphate	C00620	Pentose Phosphate Pathway	229.011	0.54808	-	2809857	2351740	958296	2630469	2806403	2270155	2250566	2027112	2679889	1427182	3222369	3121066	2512350	2856184	1738346	2462984	2469375	3837386	2362576	3327187	3259802	2975349	2914496	984378	1105418	1012275	1017573	856607	725081	792087	739569	0	1509.53	14282	14282	14282	14282		2.4911e+06	2462984	2.26036e+06	2.76804e+06	1.01142
77	Glutathione	C00051	GSH homeostasis	308.091	0.709749	+	75403340	101206700	135705100	85744000	82298650	95136040	115956200	109752200	126690300	71667320	119215400	115078900	81837380	108567200	100637400	112741300	99686140	94350100	63131450	95182700	91233020	117191400	134059500	145676900	155721500	167780700	164930900	184155700	166618800	149516800	157842200	407485	92532.3	279552	279552	279552	279552		93475350	99686140	102444120	111823050	0.937697
78	Glutathione disulfide	C00127	GSH homeostasis	613.16	0.70034	+	74138.4	52887.3	27844.6	97563.7	89949.9	17259.4	105436	61593.2	83514	49006.9	146203	114284	76992.3	222873	127494	67439.5	103014	206180	203756	12167.6	71004.4	139530	116929	67408.9	170679	276209	290482	176713	270418	216979	247050	34247.3	0	21036.2	21036.2	21036.2	21036.2		63512.9	127494	75771.6	98899.1	0.498162
79	5-Oxoproline	C01879	GSH homeostasis	130.05	0.652691	+	92003170	146131400	153208800	158743700	102048100	109544400	142737200	121755400	104750300	99115110	145268900	96398090	126234900	166420100	109118500	109263000	121805100	91693530	143993300	116840500	106853200	127682700	154088300	150495400	138136600	152036400	141407900	155450800	160219000	190121300	145096500	10095690	3251863	8330886	8330886	8330886	8330886		149670100	109263000	115649900	115492600	1.36982
80	S-Glutathionyl-L-cysteine	C05526	GSH homeostasis	425.08	0.56827	-	117036	92554.2	40697.8	154860	111190	62200.9	65141	164250	60494.4	75971.5	64762.9	84749.2	137725	192128	87258.5	105609	80123.6	100899	284346	182527	179926	145632	147692	102307	78571.4	75125.5	83353.6	68339.5	90010.5	72257.9	73094.1	0	327.507	2471.07	2471.07	2471.07	2471.07		104795	100899	88165.3	80360.3	1.03861
81	Cys-Gly	C01419	GSH homeostasis	179.049	0.705383	+	589305	776647	1088953	770015	641388	774329	816069	938054	826474	559358	919614	905938	669198	756228	816750	890823	886447	760632	499362	794099	698782	632711	1140812	1151034	1341274	1394656	1412785	1430713	1344920	1208520	1313263	3098.64	0	2842.44	2842.44	2842.44	2842.44		773331	816750	795199	791351	0.946839
82	Ascorbate	C00072	GSH homeostasis	175.024	0.578763	-	13079530	2530170	5639372	7779614	9234214	2572418	4555144	5418976	5457002	7980398	5184746	7077418	9977248	4101078	3855263	11152060	2514904	6725586	6175896	19749490	21241790	7517450	4924534	2262195	2509249	2127102	1803492	1643279	2144941	1192730	1472661	0	979.208	762.231	762.231	762.231	762.231		6709493	6175896	4987060	6267210	1.0864
83	Dehydroascorbate	C05422	GSH homeostasis	173.008	0.693055	-	2324278	1824975	2705859	2204051	1469061	1905033	2267122	1770248	2378826	1684942	2337051	2036549	2262830	2757686	2514172	2435541	2079867	2355039	2754502	3384559	2859454	3707840	3722168	2279886	2726238	2672211	3124183	3347246	2880617	2890094	3013623	0	5216.52	7449.92	7449.92	7449.92	7449.92		2.26416e+06	2435541	1.83764e+06	2.29994e+06	0.929635
84	gamma-L-Glutamyl-L-cysteine	C00669	Gamma-glutamyls	251.069	0.694599	+	61626.4	100504	218253	135751	91844.9	104138	109625	135126	131714	81505	124568	62115.4	90926.4	154022	86959.8	135314	135614	87830.7	61468.8	98527.3	70948.9	109155	166563	205233	273591	289104	243650	265955	331670	218105	201465	1656.44	2665.97	2803.82	2803.82	2803.82	2803.82		118127	87830.7	106881	107747	1.34494
85	gamma-L-Glutamyl-D-alanine	C03738	Gamma-glutamyls	217.082	0.578008	-	31400.3	27982.5	24199.2	39611.6	11502.5	7980.92	13681.1	18138.4	16154	17629.3	18191.9	20650.7	27072.1	33824.6	23117.5	21529.8	6212.77	6490.29	38594.7	32306.8	19673.2	30602.4	39502.1	33317.1	41956.4	31771.4	25352.6	28152.1	28513	32536.4	26732.6	0	352.745	853.867	853.867	853.867	853.867		29691.4	21529.8	12591.8	19421.3	1.37908
86	gamma-Glutamyl-gamma-aminobutyrate	C15767	Gamma-glutamyls	233.113	0.699037	+	262666	449452	481986	346630	320686	382139	421940	489966	378019	350603	433712	449330	320591	464795	421767	414215	444623	428190	425804	385994	377914	478468	557449	661621	796114	771635	657859	688589	686878	538805	549685	11419.4	3521.67	9541.5	9541.5	9541.5	9541.5		398041	425804	402040	405866	0.934799
87	Bis-gamma-glutamylcystine	C03646	Gamma-glutamyls	497.092	0.540661	-	50232.7	36905.1	106319	25993.3	64999.2	66849.4	62572.8	73731.5	28472.7	17938.5	39809	57943.9	43360.9	36298.2	37996.9	76539.6	46142.6	20531.3	29615.5	79404	56714.2	57620.5	45376	105152	121804	87435.5	141063	64942.7	132467	47546.5	30927.6	0	0	0	0	0	0		43568.9	37996.9	65924.3	38053.6	1.14664
88	gamma-L-Glutamylputrescine	C15699	Gamma-glutamyls	218.15	0.608416	+	19272.8	27727.6	53227.1	47900.6	18357.2	24371.2	30291.6	5771.46	19023	8949.42	28771	27997.8	37458	38743.2	26853.5	20923	28563.7	9448.66	17863.7	27947.2	31577	55220.8	57040.1	18958.4	36207.5	58394.2	50284.7	30825.4	26279.7	13052.6	43158.3	0	0	0	0	0	0		37814.1	20923	21364.2	28384.4	1.80729
89	(5-L-Glutamyl)-L-glutamine	C05283	Gamma-glutamyls	276.119	0.666563	+	186970	532572	81161.9	714690	387351	338534	397440	546118	301430	328494	413660	170049	427135	760514	389641	386403	220394	358584	645707	369474	501817	592581	482587	229786	397409	211921	211315	254186	255556	182572	102307	16388.5	0	18020	18020	18020	18020		359771	386403	392396	371077	0.931077
90	5-L-Glutamyl-taurine	C05844	Gamma-glutamyls	253.049	0.564505	-	66170.6	61947.6	52533.3	60157.2	44487.2	55987.6	65494	71360.2	53568.4	62946.1	65994.9	58441.2	50621.7	44399.3	69389.3	78403.7	52046.8	58103.6	46040.3	88772.7	76136.2	70943.7	63121.3	121753	122326	93791.1	139126	84324	85303.7	77118.2	100853	0	2155.97	1840.8	1840.8	1840.8	1840.8		61052.4	58103.6	60740.8	56004.8	1.05075
91	Cystathionine	C00542	Serine biosynthesis and one-carbon metabolism	223.075	0.645436	+	555057	619974	784389	719493	436014	506885	772887	560324	628091	466562	615015	473188	535698	927004	473140	550870	696332	489011	637872	533708	495666	595270	691155	503572	537711	585846	619652	450526	533910	500247	404874	83487.9	28910.9	75557.1	75557.1	75557.1	75557.1		669733	550870	533604	575356	1.21577
92	Dimethylglycine	C01026	Serine biosynthesis and one-carbon metabolism	104.071	0.654012	+	113287300	128686100	104468100	130633600	119964200	97702880	119055800	116225200	115868500	120226200	121127300	124905100	122944600	144618300	106696500	121954400	119205700	118173700	191825500	153732000	134417000	149836800	171748100	173688100	145291500	170195800	140336000	117993600	129746900	134332900	113961700	4630802	1832424	3795914	3795914	3795914	3795914		120986700	119205700	117640500	122035950	1.01494
93	Phosphoserine	C02532	Serine biosynthesis and one-carbon metabolism	186.017	0.660305	+	1224940	1059364	1152427	1352618	1392249	983341	1004015	1395844	1169844	1451207	1308397	1409644	1292148	1294193	956026	1403498	1207268	1496234	1288351	2058353	1851520	1839126	1667854	1713156	1690791	1803462	1427580	1792810	1729875	1832631	1286069	37938.8	40628.1	25629	25629	25629	25629		1.18868e+06	1288351	1198132	1301295	0.922639
94	3-Phosphonooxypyruvate	C03232	Serine biosynthesis and one-carbon metabolism	182.967	0.775773	-	79875.9	82366	77180.2	63023.3	77959	117038	64727.7	61388.2	62991.2	74844.9	72657.6	72867.9	59724.5	54092.4	68474.6	92192.7	59042.6	67313.1	61693.1	234532	228991	137629	113031	113928	91614.6	90077.5	76985.9	73124.8	65357.5	68484	54852.7	0	6665.15	33432.6	33432.6	33432.6	33432.6		78528	67313.1	71343.3	67824.4	1.16661
95	S-Adenosyl-L-homocysteine	C00021	Serine biosynthesis and one-carbon metabolism	385.129	0.698163	+	259392	188263	117695	258689	182592	108530	113514	222122	221861	200504	181785	262925	180040	271840	244826	271232	212447	260630	172828	275694	201510	162117	232154	147522	208846	234432	205595	186321	144758	177123	186886	0	0	3842.68	3842.68	3842.68	3842.68		223476	244826	148053	211183	0.912793
96	S-Adenosyl-L-methionine	C00019	Serine biosynthesis and one-carbon metabolism	399.145	0.640467	+	303703	379338	399530	328583	335059	415912	371022	464753	348011	346653	427679	358877	352412	380908	312194	373646	337822	317649	268201	574674	606397	599156	715475	774652	618801	877508	608977	660362	748040	757069	688096	19614.4	15743.3	22277	22277	22277	22277		353960	317649	393467	355644	1.11431
97	5-10-Methenyltetrahydrofolate	C00445	Folate pool (One carbon metabolism)	457.166	0.675189	+	273864	236411	518246	184042	226108	130096	250866	152342	302364	232011	264857	188172	140727	199294	236910	299214	210404	183411	276884	197888	236180	265342	173821	348490	316534	329014	270402	242814	350203	250976	314788	0	0	0	0	0	0		255138	236910	189225	215652	1.07694
98	Ornithine	C01602	Urea cycle	133.097	0.607704	+	359085	437690	566957	325581	352813	294411	437684	492514	433852	322755	364270	425677	366386	305653	444164	379217	504812	508694	418934	384555	411638	450124	465795	618364	705282	587709	672419	612400	749402	663547	652023	345407	142170	380337	380337	380337	380337		398388	444164	395248	365328	0.896938
99	L-Citrulline	C00327	Urea cycle	176.103	0.653414	+	1050079	1930586	1211046	1500066	1334684	1251578	1440096	1968057	1256506	1382960	1857759	1405583	1436949	1947305	1374934	1461582	1814303	1273086	1631068	1411320	1449838	1631770	1846875	1447736	1245149	1487735	1087926	1453073	1692549	1739661	1266235	201173	84851.5	183337	183337	183337	183337		1355556	1461582	1387390	1421266	0.927458
100	Putrescine	C00134	Polyamines	89.1074	0.590205	+	1289776	1141063	1673695	1764097	1137283	1883313	1144062	1216993	1049549	1529527	1131985	1577793	1416417	1521128	1455008	1114675	1013529	1141081	1512447	1871454	1619682	1877617	1617552	1746355	1766666	1516916	1586207	1365693	1888404	1678434	1694500	230732	155207	235171	235171	235171	235171		1.48174e+06	1141081	1.18053e+06	1.46877e+06	1.29854
101	Spermine	C00750	Polyamines	203.223	0.552731	+	764134	440871	175900	359146	298743	828323	389378	346308	1111722	1295531	1182359	378565	349931	400480	4379894	228687	1137752	12373200	780243	2669836	3490039	2938157	4228593	730971	405674	352463	375886	620646	605288	622900	305862	2223.06	54961.3	5197.09	5197.09	5197.09	5197.09		400009	1137752	367843	756101	0.351578
102	N-Acetylneuraminate	C00270	Aminosugars	308.098	0.572076	-	1664129	1571337	2019253	1793048	1390564	1509302	1603202	1312844	1648077	1560220	1799026	1670683	1555132	1641787	1677837	1674758	1780650	1654627	1717922	2100268	2259409	1791857	1793399	2083522	2108897	1980163	2178941	2085294	1959425	1721309	2050660	0	12524.4	29830.5	29830.5	29830.5	29830.5		1.72859e+06	1677837	1449933	1644932	1.03025
103	alpha-D-Glucosamine 1-phosphate	C06156	Aminosugars	258.038	0.565429	-	51763.9	61178.6	66659.1	67946.8	42073.1	53324.5	62578.5	39853.7	44059.6	43058.5	77576.1	62047.2	66730.4	46809.4	45270.8	59688.9	62870.5	85234.8	67177.4	66870.4	78278.7	61777.9	52707.2	49382.9	61750	30021.8	68905.8	52544.7	32835.2	50684.6	54623.9	0	1407	2972.74	2972.74	2972.74	2972.74		63918.8	62870.5	47698.8	54428.3	1.01667
104	UDP-N-acetyl-D-glucosamine	C00043	Aminosugars	606.074	0.529786	-	1006344	698975	1050004	880268	876626	884453	958555	1017610	757862	1141298	912785	924552	914199	821253	853318	1028126	806126	944465	877373	1482566	1304431	1100206	1028611	1409029	1605949	1456957	1377451	1345839	1121529	1119075	1357900	0	13535	16794.7	16794.7	16794.7	16794.7		943306	877373	921504	913492	1.07515
105	CMP-N-acetylneuraminate	C00128	Aminosugars	613.139	0.528955	-	113931	79966.5	155622	123300	132829	100655	120045	124868	104097	147562	83555.2	107650	128472	127417	118701	128403	101333	111148	154877	172999	148903	140112	136276	166911	209144	170904	171110	195086	155208	165200	156348	0	476.632	3241.11	3241.11	3241.11	3241.11		118616	118701	122457	117534	0.999281
106	Homocarnosine	C00884	Arginine and proline metabolism	239.114	0.684491	-	130822	60519.9	429534	444561	97488.9	105679	91277.5	89831.7	183239	91857	98818.7	121579	428252	380756	79389.1	146952	103981	71396.3	347727	218492	177129	197718	280217	236705	253231	281297	223982	197443	166125	151873	136703	0	2229.43	2664.68	2664.68	2664.68	2664.68		280178	103981	94383.2	152409	2.69452
107	Carnosine	C00386	Arginine and proline metabolism	225.099	0.678988	-	210705	156147	283422	324926	123941	147058	166290	133708	183293	105616	155796	188568	287377	322957	116550	185599	170439	132282	232381	235464	195378	215907	248780	515607	681200	640927	543507	182834	166049	213443	192199	0	3379.05	5420.27	5420.27	5420.27	5420.27		247064	170439	140383	185931	1.44958
108	5-Guanidino-2-oxopentanoate	C03771	Arginine and proline metabolism	174.088	0.696947	+	197633	293229	239209	176904	167335	161550	216059	298813	217588	197131	272955	258124	194498	211063	210033	255865	256196	214112	216810	295772	267502	234742	399366	379814	389069	445594	322612	461370	310497	262269	336281	7409.98	2869.14	0	0	0	0		218421	216810	191697	214325	1.00743
109	Phosphocreatine	C02305	Arginine and proline metabolism	212.043	0.747416	+	30732.8	53238.4	66678.3	53171	51214.6	49990.4	60893.7	76715.2	62302.5	30804.8	66323.7	42906.4	34539.3	51389	40788.7	0	30240.9	35003.2	51192.6	0	59325.8	60297.3	93551.4	73196	83069.7	105621	121472	264524	287416	282158	283419	19754.2	0	9904.17	9904.17	9904.17	9904.17		53204.7	35003.2	56054.1	47147.7	1.52
110	Creatine	C00300	Arginine and proline metabolism	132.077	0.666166	+	1894055000	2255144000	0	2054750000	1806048000	2117023000	0	2354818000	2045663000	1726319000	0	2281545000	0	0	1897781000	0	1709317000	2183104000	0	0	0	0	0	0	0	0	0	0	0	0	0	110998200	32271870	81095350	81095350	81095350	81095350		1974402500	1709317000	1961535500	863159500	1.15508
111	Creatinine	C00791	Arginine and proline metabolism	114.066	0.667664	+	6462582	9164164	9719581	7841766	5449613	7338946	9267407	9503120	7808914	5951700	9243351	8655919	8771711	10980370	7395336	8931680	6937222	9357712	10792130	8471943	9120836	10633060	11090520	9927893	11293640	10342280	11395720	11676970	12692390	10169040	11366120	630573	329484	653077	653077	653077	653077		8502965	8931680	8.30318e+06	8713815	0.952001
112	4-Acetamidobutanoate	C02946	Arginine and proline metabolism	144.065	0.664106	-	9648.98	4357.27	8445.62	3959.73	3697.39	7196.92	14608.2	11183.5	3352.7	8312.81	3343.93	6248.64	10957.9	18903.3	4222.9	8585.84	7508.42	2808.24	6509.31	18324.5	6329.11	4746.86	6746.67	3243.85	8148.33	5455.71	8784.6	3272.86	15731.6	7743	6518.76	0	2860.83	4548.26	4548.26	4548.26	4548.26		6401.44	6509.31	9190.22	7280.72	0.983429
113	N-Acetylornithine	C00437	Arginine and proline metabolism	173.092	0.679848	-	12530.9	26939.4	26023.9	31016.5	9372.13	65086.8	13634.6	15008	10783.7	25587.5	18434.2	12863.8	23398.2	24220.5	25961.9	18068.2	14711	10824.8	30873.2	35183.4	26139	29853.2	30688.6	29080	34561.1	32980.9	32126.7	23652.1	28157.6	26457.5	24615.2	0	3950.8	8284.98	8284.98	8284.98	8284.98		26481.7	18068.2	14321.3	20916.2	1.46565
114	Guanidinoacetate	C00581	Arginine and proline metabolism	118.061	0.653753	+	1326329	3195221	1784282	1484537	1622011	783402	2959455	2586904	1518506	1550422	3320355	1364334	1170127	1871206	1863618	1656589	2125317	1621180	1579364	1995138	1815590	2236241	2521990	3440796	3239195	3413543	2834679	3579467	3803434	4495004	3328170	127330	40908.5	96590.4	96590.4	96590.4	96590.4		1.63441e+06	1656589	2.10446e+06	1534464	0.986611
115	trans-4-Hydroxy-L-proline	C01157	Arginine and proline metabolism	130.049	0.534419	-	4147197	3336089	5329945	4802766	4073681	3287842	3879434	3785388	3778387	4095633	3699713	3658208	4498072	4005296	3798711	3973180	3155142	3369591	4577290	4633394	4737226	5013084	4781976	6013736	6463554	6290940	6277600	6411884	5159836	5763176	6147290	0	41460.7	112434	112434	112434	112434		4.47498e+06	3798711	3832411	3.89184e+06	1.17803
116	Pantothenol	C00864	Panthothenate metabolism	218.103	0.65257	-	1314271	1714307	1724657	1169147	1573365	1567777	1779488	1626899	1922743	1741758	2058599	1468397	1326152	1467918	1298854	1499832	1813038	1822408	1667125	2037166	1537853	2490445	2657031	3025910	2538214	3181441	2846279	2621517	1728810	2279905	2248167	26902.8	14169.9	23667.4	23667.4	23667.4	23667.4		1514289	1667125	1600132	1.60508e+06	0.908324
117	5-6-Dihydrouracil	C00429	Panthothenate metabolism	115.05	0.683228	+	491120	385958	479407	378811	218874	395410	500680	486597	504672	488173	481157	522364	513496	640238	432568	350576	381664	497640	632322	397404	481433	501220	570286	723587	486380	374613	512814	539523	708446	495020	773013	37737.4	15523.8	25319.7	25319.7	25319.7	25319.7		432683	432568	441004	509084	1.00026
118	Pantetheine	C00831	Panthothenate metabolism	277.122	1.73114	-	8058.77	7177.75	3760.15	13144.5	11502.2	2991.7	3613.67	7198.95	6630.31	9504.99	4100.59	8873.36	5769.38	6745.93	9860.51	8241.45	6797.17	9077.71	12017.8	10318.8	13879.3	10654.8	9272.79	5826.26	7024.59	4794.24	4622.28	6241.38	6443.06	5256.06	7462.74	0	0	0	0	0	0		7618.26	9077.71	5406.31	6688.12	0.839228
119	Taurine	C00245	Sulfur metabolism	124.006	0.641911	-	159710000	182132100	149463900	167316100	164685500	147424700	170790500	150563200	164659800	186842500	187246700	147557100	158604500	162767600	185897900	165561300	165926300	163937100	171443900	209470400	217398800	208717400	203116300	166153800	203457000	202380200	221241800	209400600	179347400	219252600	187591500	6691076	3762897	5535564	5535564	5535564	5535564		163513050	165926300	157624350	163713700	0.985456
120	Hypotaurine	C00519	Sulfur metabolism	110.027	0.656871	+	763642	757914	199654	408322	614894	501612	936143	657984	742599	213044	788661	458592	573806	752849	300278	737879	820720	1209806	820340	580040	498340	622632	909061	398529	378185	487476	392092	552715	635032	713994	600936	0	0	0	0	0	0		583118	820340	636439	658203	0.710825
121	3-Sulfocatechol	C06336	Sulfur metabolism	191.001	0.538288	+	3773.83	9318.14	6871.89	11675.1	5041.76	5144.66	9080.52	14428	11197.9	6214.56	7083.75	8898.54	8761.49	9139.45	10253	5041.98	5353.49	5987.93	18450	5042.08	4358.34	7430	11474.4	4200.97	6285.18	21448.2	17647.4	16261.5	12762.4	8244.14	7311.82	3459.79	9621	3620.3	3620.3	3620.3	3620.3		8095.01	5987.93	7112.59	8830.02	1.35189
122	L-Cysteate	C00506	Sulfur metabolism	170.012	0.845418	+	154444	242176	214167	207181	119500	140883	201812	249510	179524	129142	201195	136618	194382	235264	201276	145542	195509	193275	211949	137719	140101	228924	251786	275848	249288	316708	278048	336627	311424	363890	347747	159650	3433.26	116099	116099	116099	116099		210674	195509	171348	186953	1.07757
123	5-Hydroxyindoleacetate	C05635	Indole and Tryptophan	190.053	0.692503	-	96889.1	76478.6	60351.3	105638	64013.2	48098.9	65460.6	72993.2	75715.4	68968.1	86729.9	88631.6	70010.5	111046	96513.4	76508.9	96995.4	108586	161579	136145	120924	117081	170941	58186.7	54186.4	69453.6	70668.9	65691	61117.1	60497.4	56936.1	0	0	0	0	0	0		86683.9	96995.4	64736.9	81222.7	0.89369
124	Indole	C00463	Indole and Tryptophan	118.065	1.73213	+	143248	190902	283825	151766	150241	131936	235213	279677	258718	172179	287426	145327	190626	207044	167557	174002	171448	174659	260877	148396	135032	233487	208786	241790	278565	252967	223338	215528	267300	284432	243393	71040.3	27404.2	110385	110385	110385	110385		171334	174002	192727	198835	0.984669
125	Indole-3-acetaldehyde	C00637	Indole and Tryptophan	160.076	1.13423	+	70364	55711.3	118832	37820.3	40617.2	75536.7	78401.1	51475.5	84751.3	53115.8	94113.6	40154.4	99718.2	66604.1	42221.7	72035.9	38443.5	64007.3	62606	45172.9	51903.3	50059.4	57688.5	69357.3	72613.5	81508.7	82496.7	64108	71115.6	62266.1	47042.4	0	1818.07	1596.57	1596.57	1596.57	1596.57		63037.7	62606	63506.1	75677.7	1.0069
126	quinolinic acid	C03722	Indole and Tryptophan	166.017	0.591829	-	354253	409269	331004	242563	351245	309466	401051	406741	315719	416915	389797	294309	302372	285473	343538	355040	273490	430830	290800	527246	493762	480383	435835	573758	426797	471291	542905	464803	500151	398452	366338	30953.8	15880.1	27399.5	27399.5	27399.5	27399.5		342628	343538	376148	309046	0.997353
127	Anthranilate	C00108	Indole and Tryptophan	136.039	1.82702	-	16433.5	5866.02	5118.07	6620.14	2447.13	3737.26	5334.22	10276.7	4727.43	7304.82	6233.19	3712.36	8460.27	4811.52	6947.01	5436.26	4732.5	9338.7	5090.26	4862.31	0	5538.63	9843.14	5974.42	7346.05	6071.36	5689.92	6240.52	8957.57	8807.31	9036.8	3552.81	4049.35	2687.25	2687.25	2687.25	2687.25		6243.08	5436.26	4535.74	5522.35	1.14841
128	Picolinic acid	C10164	Indole and Tryptophan	124.04	0.588103	+	1635061	4453314	3435764	2015788	1391728	6665804	2557666	3707635	2568606	1949485	3005444	2339703	2526618	2670782	3284941	1848404	1685106	6340012	2068842	5782588	6033218	9184580	10668600	9821280	10674760	7608244	8489316	10398840	12069530	12456810	10427570	1442768	459927	1432204	1432204	1432204	1432204		2725776	2068842	3.13265e+06	2547612	1.31754
129	g-Oxalo-crotonate	C03453	Indole and Tryptophan	159.028	0.697799	+	1541755	833448	252358	944475	1015336	573961	624773	889130	852610	1577142	754093	1068696	1184135	1240595	1287525	962293	1479254	1771588	2185660	1091845	927364	983703	1132925	179058	196062	244725	254685	238938	179862	177110	156464	97433.6	21484.3	101912	101912	101912	101912		888961	1479254	756952	1.12642e+06	0.600953
130	2-Aminomuconate	C02220	Indole and Tryptophan	158.045	0.702475	+	2819438	3045763	4083685	3375253	2798367	2753269	3232131	2977177	3790382	2490391	3394339	2998200	3280867	3262671	3358365	3244764	2952720	3298658	3761753	2823803	2373074	3978236	4794646	4822306	5103284	6489796	7527954	6700930	7710026	5973532	6118662	83508.6	14818.4	63124.4	63124.4	63124.4	63124.4		3210508	3298658	2887772	3271769	0.973277
131	Dopamine	C03758	Signaling	154.087	0.841838	+	6760.15	6351.25	7350.47	6348.47	6858.81	5950.85	5405.98	6579.3	11934.3	4833.68	9498.47	4817.5	4938.34	5634.18	5214.51	5802.4	5877.1	4583.19	6329.61	9724.36	9684.94	11118.2	5586.58	90531.8	65726.1	92732.6	81820.9	3952.14	3849.47	14454.9	5489.77	3927.85	14917.1	6967.56	6967.56	6967.56	6967.56		6555.7	5802.4	6265.07	5286.26	1.12982
132	Serotonin	C00780	Signaling	177.102	1.1314	+	16008.7	13485.7	27124.6	3910	5173.53	16236.2	13417.4	0	17627	3552.99	23934.3	0	20598.6	9829.37	2949.91	12299.4	0	7505.17	9719.89	6958.32	13920	8519.56	4902.1	6654.76	17419.1	13469.1	14792.6	7715.58	15717	10965.5	11118.8	0	2360.47	0	0	0	0		14747.2	7505.17	9295.44	13728.2	1.96494
133	Glycerol 3-phosphate	C00093	Glycerophospholipid biosynthesis	171.005	0.548425	-	151745	307608	130794	340027	164302	235350	319005	728553	213699	178734	304032	251564	213692	185400	187562	153858	202394	192642	187431	320116	301525	267590	259651	408573	437693	427087	485273	446060	464379	479054	447723	23101.7	3978.59	22638.5	22638.5	22638.5	22638.5		229677	187562	277178	213695	1.22454
134	Ethanolamine phosphate	C00346	Glycerophospholipid biosynthesis	140.011	0.579741	-	8159838	7577644	7419518	6045440	7767922	5658118	7984820	9510389	8091726	7159932	8253578	8669698	6135156	6139928	7903518	7954510	7471246	8330810	6864282	8300726	7690334	8810971	8930176	10396220	10432910	11018250	10383260	10256850	11193210	9566682	10789890	306931	54845	255642	255642	255642	255642		7498581	7903518	7876371	7625829	0.948765
135	N-Methylethanolamine phosphate	C01210	Glycerophospholipid biosynthesis	154.026	0.573999	-	7748.08	13595	11042	795.32	10955.1	8741.7	28806.2	16786.6	23330	11374.5	10152	16139.3	8882.72	9519.34	25060	11735.3	7382.36	8420.61	6000.73	12843.4	17659.6	15017.7	6487.45	29149.8	14951.8	16520.4	17853.3	17759.4	18869.6	20190.2	16647.3	1054.6	949.545	1343.92	1343.92	1343.92	1343.92		9395.04	8420.61	13870.9	10763.2	1.11572
136	Sphingosine	C00319	Glycerophospholipid biosynthesis	300.29	1.90327	+	56938	179772	306236	54848.2	47706.7	89417.8	362131	268363	224210	62048.5	233917	72541.3	64377.4	208064	248391	35281.9	173691	64480.4	271386	15474.4	76274.6	238639	319893	5901.54	343396	285903	390724	11326	453655	578800	574483	918798	9332.49	439502	439502	439502	439502		118355	173691	178890	140303	0.681411
137	Sphingosine 1-phosphate	C06124	Glycerophospholipid biosynthesis	378.24	2.97557	-	23038.4	13137.2	9725.45	21089.6	23433.9	10674.1	10362.8	14810.6	17448.5	21270.7	14417.8	17891.7	24045.1	20142.6	17506	19078.2	20295.5	21155.6	20547.5	32710.4	32310	21314.2	21165.3	14025.1	9667.54	11549.8	14233.3	11950.8	11945.6	10273.6	10704.2	1159.12	3557.59	1274.75	1274.75	1274.75	1274.75		17113.4	20295.5	12742.3	19017.2	0.843212
138	Acetylcholine	C01996	Glycerophospholipid biosynthesis	146.118	0.672938	+	14699870	14113400	16182170	13217100	11485150	12315040	15051600	13024760	12756880	14600150	17418390	15725640	10333460	10199070	13675670	17135140	9454319	14319770	15508790	17545510	20227770	18615300	15462100	18439420	14336980	17600450	15555940	13839600	17179790	16169060	17076610	699593	270869	350165	350165	350165	350165		14406635	14319770	12669900	13678515	1.00607
139	CDP-choline	C00307	Glycerophospholipid biosynthesis	487.099	0.567058	-	10544.7	22130.5	25610.6	20765.5	10219.3	7827.7	23862.4	8950.82	13602.7	21537.1	16562.7	8613.2	29440.2	16099.5	13030.2	27001.1	9553.96	3715.9	23027.6	11429.3	15309.6	10251.6	22029.7	18735.9	34704.4	10140.5	22885.3	28701.2	16140	19293.4	19650.6	341.746	288.314	0	0	0	0		21448	13030.2	9585.08	16331.1	1.64602
140	acyl-C4-OH (Hydroxybutyrylcarnitine)	HMDB13127	Carnitine and fatty acid metabolism	248.149	0.700038	+	992954	1043284	2095049	881013	839652	1935375	1616689	1096020	958844	1308213	1494384	1356316	1475731	1782188	1103140	1025922	781043	1054033	563670	3358.86	18054.4	8315.79	6861.18	9401.7	9454.34	3207.95	7154.35	7066.29	14719.8	13009.6	13678.4	16560.5	1774241	1553030	1553030	1553030	1553030		1.01812e+06	1025922	1.35635e+06	1.41602e+06	0.992394
141	acyl-C5-OH	ac107	Carnitine and fatty acid metabolism	262.165	0.70346	+	262991	424158	432757	261589	327502	360699	451728	332808	290729	382219	401516	356983	342105	407289	350980	407010	358692	412475	362081	4370.86	7982.95	4990.44	2710.32	7554.72	0	3110.05	4269.19	3711.7	2514.66	2284.43	2651.44	1982.56	472683	554852	554852	554852	554852		343575	362081	346753	369601	0.948889
142	acyl-C6 (hexanoyl-l-carnitine)	HMDB00756	Carnitine and fatty acid metabolism	260.186	1.7779	+	92221.6	121215	407564	46579.6	90353.2	167788	353066	74507	142994	44702.6	246868	97307.7	66048	71450.7	42197.4	77688.1	71139.4	46169.3	11317.5	8096.17	15604.3	5781.32	7283.21	9579.58	6762.23	8504.13	5595	7036.47	8947.08	3952.32	4139.64	4261.89	544723	210396	210396	210396	210396		106718	46169.3	129071	84379.2	2.31146
143	acyl-C8 (L-octanoylcarnitine	HMDB00791	Carnitine and fatty acid metabolism	288.217	1.84944	+	4670.39	5292.71	88399.6	5812.02	4346.96	21096	18095.4	6085.82	10536.7	8064.95	27146.3	6648.62	4367.76	4705.37	3676.77	4546.25	5509.75	8166.77	0	7042.16	20837.4	9973.3	4460.94	0	3957.25	0	4735.05	3057.57	0	3476.36	0	0	180767	21611.9	21611.9	21611.9	21611.9		5552.36	4546.25	12090.6	7356.78	1.22131
144	acyl-C8:1 (octenoyl-l-carnitine)	ac111	Carnitine and fatty acid metabolism	286.201	1.81838	+	38315.6	26763.3	41159.5	20177.4	26651	31978.1	44615.4	42119.7	39411.3	27510.6	55182.2	29281.6	17464.7	13026.9	19291.5	44088	14878.2	38273.5	18065.7	0	9876.38	4258.88	3967.12	4817.31	1401.87	5216.71	5860.03	11119.6	0	3755.76	3761.7	3185.45	36793.8	39284.4	39284.4	39284.4	39284.4		32539.5	19291.5	37048.9	28396.1	1.68672
145	acyl-C10 (O-Decanoyl-L-carnitine)	HMDB00651	Carnitine and fatty acid metabolism	316.249	2.01544	+	0	2739.23	6918.3	313.185	297	0	2954.75	2179.7	2369.58	0	2805.11	1444.83	822.639	869.955	659.569	0	396.211	1546.2	365.474	0	1605.07	0	0	0	0	0	0	0	1315.83	0	0	0	39173.8	0	0	0	0		1526.21	396.211	1238.35	1157.39	3.85201
146	acyl-C10:1 (O-Decenoyl-L-carnitine)	CID57357170	Carnitine and fatty acid metabolism	314.233	1.91263	+	2827.94	2124.06	4921.29	3381.72	2149.32	3921.97	5699.74	3248.3	4037.26	2331.37	7937.17	5038.94	2451.03	0	0	2557.31	2001.98	2926.32	2795.15	0	3720.93	0	0	0	4141.84	0	0	0	0	0	0	0	23315.9	5467.6	5467.6	5467.6	5467.6		3104.83	2557.31	3585.13	3244.14	1.2141
147	acyl-C14 (O-tetradecanoyl-L-carnitine)	HMDB05066	Carnitine and fatty acid metabolism	372.311	1.91442	+	93058	227810	808098	150656	69103.1	129361	473979	521370	207251	91325.6	213380	142044	115048	952324	467497	110058	94259	156960	321432	703734	34658.9	4808.35	0	0	1237006	4103.52	6564.6	13916	1762484	16238.6	13883.1	16359.4	1613680	1026.62	1026.62	1026.62	1026.62		189233	156960	301670	174647	1.20561
148	acyl-C16:1 (Hexadecenoyl-carnitine)	HMDB06317	Carnitine and fatty acid metabolism	398.327	1.95047	+	2800.78	5116.23	19021.9	4817.42	5956.98	4451.39	5045.11	10013.7	5687.97	6332.95	7857.3	10736.5	4517.67	31454.3	12981.1	3379.91	3980.34	5484.17	5946.4	6730.31	51506.2	2605.94	3514.39	10062.9	70677.9	5997.52	4905.51	4649.01	150773	3249.78	2018.38	3595.48	188593	4033.94	4033.94	4033.94	4033.94		4966.82	5484.17	5501.04	7095.13	0.905665
149	Butanoic acid	C00246	Saturated Fatty acids	87.0435	0.666474	-	54720.6	64519.6	90195	90142.5	89040.1	59676.6	101494	98235.3	115261	49225.4	89797.1	83417.2	65573	108136	75857.2	32952	131002	123821	79251.5	61469.3	63073.9	105151	75656.9	68576.7	63031	58903.2	56709.5	71645	61821.5	73345.3	83031.2	65959.1	19213.1	61830	61830	61830	61830		77331	79251.5	93637.7	86607.1	0.975768
150	Hexanoic acid (caproate)	C01585	Saturated Fatty acids	115.075	1.73332	-	196264	325061	231344	228034	240528	340937	262716	310409	330734	216418	306259	245263	240753	348030	197487	192210	421160	501912	329315	385498	372488	590939	428524	331269	325194	472576	398630	300665	412791	235506	481427	210212	82755.9	180771	180771	180771	180771		229689	329315	286563	275761	0.697475
151	Dodecanoic acid	C02679	Saturated Fatty acids	199.17	2.31633	-	330050	224575	110296	180498	234557	146941	319266	248815	234882	220460	252630	213116	143197	147485	161863	338308	266875	444796	139529	169720	239208	254422	215190	145319	136121	166443	148469	130938	195799	152428	163306	135803	32539.4	108542	108542	108542	108542		202536	266875	241686	216788	0.758918
152	Tetradecanoic acid	C06424	Saturated Fatty acids	227.201	2.56157	-	763444	806536	499705	745208	636246	804657	771784	829414	881928	680385	670882	751467	658972	715395	693430	849393	957210	1280626	1035345	872624	931124	771401	940340	665988	588990	595123	574609	705870	635596	717933	684607	324122	180007	317698	317698	317698	317698		754326	957210	788220	697890	0.788046
153	Hexadecanoic acid	C00249	Saturated Fatty acids	255.232	2.93376	-	8432108	9399421	5366705	11295570	6230430	6743124	7176504	7964956	11940610	7538520	8041390	7960582	8662827	8283690	7323042	5710924	11934330	15415560	9200345	10049000	9141133	9867716	11308730	7054438	5609730	5924200	6514926	7771288	8502207	4719437	6822686	3742270	2190362	3483434	3483434	3483434	3483434		8.91576e+06	9200345	6959814	8162540	0.969068
154	Octadecanoic acid	C01530	Saturated Fatty acids	283.264	3.47333	-	3661498	2803624	2273320	3691680	3332683	3240471	2976108	2428889	5052164	2641468	2706390	2222747	2505899	4375918	2895140	3894447	3423839	5243246	2851051	5913788	5506336	4277291	5607336	3548543	2521900	3645441	3203879	3100151	3425459	3358905	3435779	1389573	940363	1455186	1455186	1455186	1455186		3232561	3423839	3.10829e+06	2673929	0.944133
155	Tetradecenoic acid	C08322	Monounsaturated Fatty Acids	225.185	2.36252	-	50602.8	41076.4	31899.2	51202.6	42211.9	40626.8	44869	42792.5	43357.6	47308.9	34930.7	39697.8	34473.4	41965.9	33756.1	54864.7	40242.9	50133.1	32926.5	40803.1	48388.7	44198.9	53808.2	39067.4	35968.5	36416.8	35130.7	36137.4	37990.5	33903.4	42509.4	31454.3	14842.8	23919.1	23919.1	23919.1	23919.1		45839.6	40242.9	42502.2	40831.8	1.13907
156	Octadecenoic acid	C00712	Monounsaturated Fatty Acids	281.248	2.9763	-	4916312	3769320	3167321	5654198	5291938	3284460	3781596	4319114	4064665	5389770	4187412	4353150	5879838	5798886	5300146	4982924	5088892	5514896	8542063	7967542	7815418	6240402	6514794	4408170	2938797	3737093	4048081	3528558	3971226	3272813	4498458	527587	510917	656395	656395	656395	656395		4342816	5300146	4050355	4871460	0.819377
157	Linoleate	C01595	Poly-unsaturated Fatty Acids	279.233	2.65406	-	1009445	762524	457027	650882	667024	344461	798284	870816	717038	601433	780930	744925	638757	711324	636097	885412	891145	949693	1480590	969602	1024183	1035803	1025726	591864	611306	666902	553538	541425	556648	515011	560912	51099.2	69555	82686.5	82686.5	82686.5	82686.5		706703	891145	732654	714181	0.793028
158	Octadecatrienoic acid	C06427	Poly-unsaturated Fatty Acids	277.217	2.46671	-	70710.6	50410.9	34846.5	62517.1	63660.5	46433.3	61734.7	64774.6	37570.6	81537.9	50364.8	51577	47501.2	53820	51430.1	58827.9	52044.1	64819.3	65898.1	77235.1	72417.5	70665.2	82490.1	40231.5	46223.1	56209.6	42787.1	37960	54909.2	46347.4	45486.7	3444.58	3809.71	3430.95	3430.95	3430.95	3430.95		56464	58827.9	62697.6	50970.9	0.959817
159	Eicosatetraenoic acid	C00219	Poly-unsaturated Fatty Acids	303.233	2.5568	-	7818840	5817524	3727408	8778577	5843278	6649906	4538442	5501184	5660052	6366342	5413504	6311388	7448984	11026570	4927624	7814178	7077200	8408349	16867290	10579370	9858453	6981138	8717414	6334520	4812412	5408638	5378928	5672858	6668504	5994238	5274396	58324.7	26687.6	62969.6	62969.6	62969.6	62969.6		6818182	7814178	5672231	6338865	0.87254
160	Eicosapentaenoic acid	C06428	Poly-unsaturated Fatty Acids	301.217	2.40034	-	31720.4	25354	15458.9	32410.8	29102.1	30007.2	31592.9	31727.2	17899.4	41253.2	26784.9	23328.1	19940.3	29906	20044.9	27169.7	26129.8	30622.7	36783.4	40991.3	52321.3	35960.8	35901.3	14452.1	16375.3	18151.2	14395.8	14826.3	13828.3	18181.3	16829.2	960.818	1273.46	1370.95	1370.95	1370.95	1370.95		28537.2	27169.7	30800	25056.5	1.05033
161	Docosahexaenoic acid	C06429	Poly-unsaturated Fatty Acids	327.233	2.46153	-	2253824	1735175	1076797	2737675	2387292	1633724	1756368	2143392	1513043	3159823	1508382	1998411	1948757	2360035	1927849	2340664	1805036	1926539	3257455	3191043	2893691	2888903	2924276	1308920	1353957	1611669	1460726	1194570	1365119	1310318	1272965	19164.9	8393.34	18625.4	18625.4	18625.4	18625.4		1.9945e+06	1927849	1949880	1973584	1.03457
162	(8Z-11Z-14Z)-Icosatrienoic acid	C03242	Essential fatty acids	305.248	2.73556	-	335456	285988	123110	242920	260898	171219	253294	417423	337073	314495	267486	289650	237824	274912	252426	333828	363290	336083	480130	447224	361604	464264	375898	188151	187518	251264	188456	181713	181655	181056	211054	2411.38	1416.98	3097.41	3097.41	3097.41	3097.41		264454	336083	257096	282281	0.786872
163	(5Z-8Z-11Z-14Z-17Z)-Icosapentaenoic acid	C06428	Essential fatty acids	301.217	2.40034	-	31720.4	25354	15458.9	32410.8	29102.1	30007.2	31592.9	31727.2	17899.4	41253.2	26784.9	23328.1	19940.3	29906	20044.9	27169.7	26129.8	30622.7	36783.4	40991.3	52321.3	35960.8	35901.3	14452.1	16375.3	18151.2	14395.8	14826.3	13828.3	18181.3	16829.2	960.818	1273.46	1370.95	1370.95	1370.95	1370.95		28537.2	27169.7	30800	25056.5	1.05033
164	(7Z-10Z-13Z-16Z-19Z)-Docosa-7-10-13-16-19-pentaenoic acid	C16513	Essential fatty acids	329.248	2.65483	-	145037	137362	91790.9	166847	175141	69708.7	185984	149214	140151	142616	121289	132400	108785	155689	134569	160946	192879	176054	342372	218437	228408	212397	204333	119862	120823	140492	114605	101878	112694	109769	122063	1313.58	353.188	1749.27	1749.27	1749.27	1749.27		141200	176054	162177	136275	0.802026
[truncated: 7 more columns]
