# Supplementary material for: Loss of microglial MCT4 leads to defective synaptic pruning and anxiety-like behavior in mice
Source: Nat Commun. 2023 Sep 16;14:5749. doi: 10.1038/s41467-023-41502-4 (PMC10505217; doi:10.1038/s41467-023-41502-4)
Supplement: Supplementary file 4 — Source Data [file 41467_2023_41502_MOESM4_ESM.zip › Supplementary Figures_source data_KM.xlsx]

## Sheet: Fig1a
KEGG_Oxidative phosphorylation				KEGG_Glycolysis_Gluconeogenesis				KEGG_Fatty acid metabolism
Genes	Set1	Set2	Set3	Genes	Set1	Set2	Set3	Genes	Set1	Set2	Set3
ATP6V0C	11.6818	11.4256	11.5068	LDHB	11.1431	11.031	11.0655	ADH5	9.89284	9.71695	9.91762
COX7A2	11.2653	11.0618	11.1897	GAPDH	11.113	10.8182	10.9741	HADH	9.85565	9.72434	10.1763
CYBASC3	11.0159	11.1898	11.4581	HK2	10.3113	10.2289	10.4828	ACSL5	9.85028	9.81198	9.81895
NDUFC2	10.9668	10.9786	10.9943	ADH5	9.89284	9.71695	9.91762	HSD17B4	9.08426	8.8451	9.11463
COX4I1	10.9037	10.872	10.8887	HK3	9.51917	9.63285	9.85896	HADHB	8.8537	8.86816	8.90739
ATP6V0B	10.8904	10.732	10.9442	GPI	9.46666	9.20557	9.1484	ACAT1	8.74056	8.30518	8.92761
COX6A1	10.8565	10.8446	10.7636	ALDOA	9.44184	9.18872	9.29455	ACAA1	8.68817	8.44389	8.55564
COX5B	10.8251	10.8767	10.7412	PDHB	9.15134	9.15987	9.49664	ALDH9A1	8.67896	8.72714	8.899
CYBA	10.6933	10.5771	10.7686	PGK1	9.09214	9.1398	9.30055	ACADM	8.64447	8.72557	8.95416
TCIRG1	10.4825	10.4167	10.1534	LDHA	8.81676	8.57004	8.58896	ACSL1	8.48265	8.66463	8.86476
ATP6V1C1	10.3868	10.5977	10.7572	ALDH9A1	8.67896	8.72714	8.899	ACADVL	8.0538	8.09833	8.16799
SDHA	10.0235	9.98171	10.2652	TPI1	8.37986	8.01544	8.32028	ACSL4	7.98816	8.03476	8.50347
CYC1	10.0136	9.97726	10.1444	PKM	8.36326	8.26786	8.59692	CPT2	7.68246	7.2645	7.95711
ATP6V1B2	9.94746	9.69193	10.0553	ACSS1	8.22797	8.60902	9.03773	ACOX1	7.62182	7.66866	8.17331
ATP6V1D	9.90268	9.90942	9.81212	PFKL	7.965	7.78828	8.00907	ALDH3A2	7.40937	7.10753	7.55846
ATP6AP1	9.84134	9.81111	9.88716	PCK2	7.82598	7.76531	7.93785	ACADL	7.22122	6.91051	7.35637
ATP5D	9.76105	9.60491	9.5478	PDHA1	7.74905	7.88908	8.29625	ACADSB	7.11021	7.13178	7.5002
COX6B1	9.70644	9.72796	9.77812	ALDH3A2	7.40937	7.10753	7.55846	HSD17B10	7.01468	6.92448	7.30279
CYB5	9.67133	9.73417	9.77335	PGAM1	7.31227	7.05795	7.30869	CPT1A	6.8869	6.81569	7.36571
NDUFS2	9.58262	9.33876	9.41452	DLD	7.14114	6.93083	7.26179	ACAT2	6.84295	6.51871	6.89147
ATP6V1E1	9.47017	9.3243	9.48522	ENO3	6.98651	6.90606	6.80659	ACAA2	6.79489	6.57442	7.01939
NDUFV3	9.31427	9.1042	9.27337	DLAT	6.7976	6.44236	6.92374	ACADS	6.7034	6.39739	6.25033
NDUFV1	9.31201	9.29281	9.23473	HK1	6.76794	6.81069	6.97703	ALDH2	6.64098	6.69768	7.1092
NDUFB9	9.08439	9.16651	8.99455	GALM	6.72221	6.64701	6.42572	ALDH7A1	6.11099	6.43131	6.89379
NDUFA2	9.05142	8.98735	9.01627	ALDH2	6.64098	6.69768	7.1092	ACOX3	6.02806	5.92693	5.618
SDHB	9.01583	9.10659	9.14549	PGM2	6.58631	6.28304	6.55257	HADHA	5.95489	6.17496	5.24209
NDUFS7	8.93522	8.89629	8.81329	ALDH3B1	6.23552	5.85364	5.8707	ECHS1	5.9176	5.86957	6.20777
COX6C	8.92172	8.96205	8.77459	PFKM	6.22353	6.34149	6.50066	GCDH	5.29969	4.98319	5.12259
COX6C	8.92172	8.96205	8.77459	ALDH7A1	6.11099	6.43131	6.89379	ADH7	5.15784	5.55826	4.95644
NDUFA9	8.80889	9.04096	9.24488	PGM1	6.0582	5.72603	6.72478	ADH1	4.92335	5.04971	4.49189
NDUFA3	8.72546	8.53591	8.70283	BPGM	5.55268	5.69966	5.89581	ACSL6	4.90853	4.46936	4.27899
ATP6V0A2	8.59378	8.55524	8.64413	ADH7	5.15784	5.55826	4.95644	ADH6	4.90204	4.89032	4.73264
COX17	8.44964	8.33503	8.31856	ALDH3B2	5.14862	5.26553	4.80105	ACSL3	4.87773	4.80829	5.36769
NDUFB3	8.39832	8.63635	8.60512	ALDOC	5.04877	4.97538	5.02629	EHHADH	4.57396	4.7492	5.63329
NDUFC1	8.32557	8.25295	8.15188	ADH1	4.92335	5.04971	4.49189	ALDH1A3	4.25486	4.21507	4.0099
NDUFA8	8.2746	8.37927	8.48158	ADH6	4.90204	4.89032	4.73264	CPT1C	4.01218	4.39327	4.34439
NDUFB4	8.19904	8.17082	8.55016	PKLR	4.82931	4.74809	4.59189	ADH4	3.96178	3.97553	3.9266
NDUFA10	8.18719	7.75546	8.07186	GCK	4.43793	4.55101	4.42062	ADHFE1	3.92533	3.80627	3.70038
NDUFS3	8.13747	8.27776	8.3489	ALDOB	4.42495	4.1128	3.95568	CPT1B	3.3124	3.34541	2.86934
NDUFB8	8.02404	8.01351	8.24913	ACSS2	4.30784	5.07673	5.23007	ALDH1B1	3.30839	3.49036	3.29668
NDUFS6	7.9507	7.52199	7.74323	FBP2	4.27832	4.4042	4.25706	ALDH3A1	2.8027	2.71755	2.65982
NDUFAB1	7.89815	7.83858	7.95516	ALDH1A3	4.25486	4.21507	4.0099
NDUFS1	7.88958	8.01679	8.20752	G6PC1	4.12751	3.69565	3.53455
ATP6V1A	7.8711	7.96079	8.36571	ADH4	3.96178	3.97553	3.9266
NDUFS8	7.68394	7.46825	7.74577	LDHAL6B	3.92626	3.93674	3.71067
NDUFB5	7.60827	7.68707	7.73755	PGAM2	3.81555	4.10693	3.50945
COX7C	7.55583	7.80452	7.48502	FBP1	3.74917	3.91634	3.48231
NDUFB10	7.54012	7.3346	7.56172	PFKP	3.7146	5.23594	3.87078
NDUFV2	7.5012	7.42649	7.77624	ALDH1B1	3.30839	3.49036	3.29668
SDHC	7.48892	7.66285	7.33358	PCK1	2.96509	2.89804	2.78915
COX8A	7.44486	7.51687	7.46664	PDHA2	2.86857	2.57696	2.28392
SDHD	7.30956	7.34701	7.72657	ALDH3A1	2.8027	2.71755	2.65982
NDUFB6	7.28519	7.12724	7.45514	ENO1	2.74643	2.66984	2.69935
COX8C	7.24781	7.26649	6.98081	ENO2	2.74643	2.66984	2.69935
ATP6V0A1	7.16368	7.0336	7.14997	G6PC2	2.68812	2.38419	2.06431
ATP6V1H	7.13743	7.19168	7.80487	PGK2	2.31095	2.34208	2.34208
COX10	7.06881	6.94397	6.96094
COX11	6.96808	7.24842	7.4571
NDUFA6	6.9633	6.85525	7.04592
NDUFS4	6.93042	6.97195	6.97971
UQCRQ	6.88816	6.43177	6.67715
NDUFB7	6.86805	6.83037	6.86172
NDUFA4	6.84306	6.76382	7.18052
COX15	6.57674	6.29096	7.07956
PPA1	6.52446	6.77243	6.60572
NDUFA11	6.51466	6.58135	6.74153
NDUFB2	6.41167	6.27173	6.30104
COX6A2	6.27632	6.09184	6.07969
PPA2	6.04733	5.868	6.35914
NDUFS5	5.84783	6.12746	6.29159
NDUFA5	5.75857	5.60066	5.83568
ATP4B	5.51472	5.25062	5.26614
NDUFA7	5.2164	5.4801	5.71687
CYBB	5.11761	5.08722	5.54924
ATP6V1G2	4.5737	4.89752	5.34468
ATP6V0E2	4.51141	5.28225	4.45846
ATP6V0D2	4.36838	4.11174	3.84763
NDUFA4L2	4.02758	4.38592	3.99949
ATP6V1B1	3.84502	3.73927	3.09262
ATP6V1C2	3.61095	3.78534	3.32965
COX6B2	3.59293	3.55191	3.62279
ATP6V0A4	3.58138	3.82639	3.56562
ATP4A	3.38571	3.55955	3.47089
COX7A1	3.02097	2.80747	2.88072
COX7B	2.73757	2.96838	2.73325
COX7B2	2.73757	2.96838	2.73325
ATP12A	2.64739	2.78508	2.52971
LHPP

## Sheet: Fig1d
Glucose	25mM	0.1mM
	0.264575	0.690534
	0.197074	0.562514
	0.0892263	0.173797
	0.96442	0.758036
	0.268455	0.808468
	0.571049	0.868211
	0.117158	0.84571
	10.3309	0.201729
	0.577256	1.25926
	0.640878	2.60075
	1.46331	14.7061
	2.8599	3.45345
	0.100089	1.17391
	1.03115	1.08779
	0.0597429	1.67513
	0.172246	1.25382
	0.877522	2.10031
	1.16072	0.19785
	0.387165	0.678896
	0	1.68909
	0	0.753381
	0.679672	0.606739
	0.842607	1.75737
	0.108623	4.44658
	0.116382	4.07493
	0.98149	1.98626
	2.98947	2.08247
	0.148969	2.97473
	0.240522	0.429062
	0.176875	1.83341
	0.182501	2.25704
	2.07222	1.83341
	0.83163	1.62547
	0	0.360009
	0.0875585	2.11117
	0	1.98238
	0	1.05365
	0.243335	2.42463
	1.76981	1.93272
	0.226105	1.39503
	0.256346	1.83806
	0.0840421	1.29339
	0.176875	3.64121
	0	1.14132
	1.66185	0.599756
	1.13369	1.58202
	0	1.14986
	0.104086	1.12115
	0	1.3671
	0.951891	4.03458
	0	0.815451
	0	0.88528
	0	0.969851
	4.52175	2.9274
	6.10448	0.727001
	1.93895	8.62935
	0	3.39293
	1.51838	6.79051
	0.0341091	3.57914
	0.0182853	3.01663
	0.0281313	2.62015
	0.439902	0.937264
	0	1.20494
	1.86791	6.5624
	1.64322	2.18023
	5.06644	10.9399
	2.95237	0.993904
	0.769741	1.1227
	0.576339	3.07016
	7.11791	0
	1.18819	0.0348124
	0.0221534	1.82959
	1.71882	2.6032
	0	1.8229
	0.0355157	0.0154722
	0.238061	0.179337
	0.926192	1.17624
	0	4.82732
	0	5.34318
	0.197646	4.74891
	0	8.13134
	0.136069	8.13134
	0	3.57759
	0.00876377	1.82537
	0	1.95231
	3.60998	4.16202
	0.280671	1.86264
	0.235007	1.67416
	0	0.884025
	0	3.19395
	0.494922	1.34186
	0	3.72036
	0.902899	0.412123
	4.18793	4.73519
	5.81176	1.55953
	0.461251	2.04585
	0.610696	5.75812
	0.0255994	2.7973
	1.00022	2.50685
	1.76267	0.31929
	0.308577	0.31929
	0.315957	1.39355
	4.62404	5.72295
	2.55072	1.3183
	0.548427	0.660381
		1.88057
		1.06195
		0.142414
		2.4759
		0.659326
		0.659326
		3.06842
		1.06406
		0.494055
		0.640689
		6.31614
		0.379379
		4.10444
		12.6567
		7.11064
		5.52832
		0.776977
		0.275367
		6.02048
		4.7525
		6.38348
		3.41095
		6.29631
		0.53113
		5.93976
		5.14618
		1.32241
		13.7753
		0.122232
		0.0306732
		1.77743
		9.12308
		0.732467
		0.0500457
		4.75204
		1.22854
		4.22414
		2.59062
		0.802346
		6.02809
		2.15496
		2.33854
		1.2666
		3.24029
		2.38444
		1.08371
		0.688648
		3.59222
		6.0982
		4.18539
		3.15542
		0.0987077
		0
		0.545429
		0.249076
		2.62613
		0.824486
		1.64367
		1.76106
		0.403364
		5.17985
		0.593861
		0.838554

## Sheet: Fig1e
Lactate	-	20mM
	1.02967	4.17378
	1.23581	2.44821
	0.734519	5.25278

## Sheet: Fig2a
	Slc16a1 (MCT1)		Slc16a7 (MCT2)		Slc16a3 (MCT4)
Lactate	-	25mM	-	25mM	-	25mM
	1.01213	1.06617	0.809079	0.780433	0.562006	1.5172
	0.927331	0.772938	1.14417	0.743238	1.1013	0.762496
	1.12121	1.17992	1.15597	0.768342	0.816798	1.47269
	0.690441	0.620786	0.944248	0.667069	0.740914	4.77181
	0.903306	0.481095	1.94344	0.647478	0.64776	1.504
	1.19064	1.85105	0.613843	0.811563	1.33598	2.59477
	1.27969	2.02605	0.829579			1.99035

## Sheet: Fig2c
Lactate
-	25mM
0.755064	0.904504
0.874678	1.63862
1.52234	1.73071
0.903437	1.83231
0.902537	1.48493
1.04194	1.87992

## Sheet: Fig2f
Control	cKO
1.239	0.093512
0.736546	0.137711
0.901341	0.067795
1.12311

## Sheet: Fig2h
Control	cKO
0.364288	0.635365
1.06089	0.211638
0.497575	0.883026
1.72553	0.118427
0	0.10672
0.24451	0.355282
0	0.216591
0.206685	0.480914
3.54877	1.8453
2.91655	0.450294
0.248112	0.065293
0.522791	0.077451
0.03017	0.010807
0.8425	0.057187
0.722722	0.018462
0.023866	1.03162
0.461101	0.032871
0.292691	1.31351
1.20138	0.620055
0.966331	0
0.2292	0.005404
0.052684	0.859161
0.293592	0.978488
1.25182	0.027468
1.15275	0.523241
0.570072	0.910044
0.730377	0.047281
0.262071	0.382299
0.149498	0.063491
0.512885	0.296744
0.426428	2.59955
0.174714	0.555663
0.427779	0.07655
0.655628	0.037374
1.03478	0.82809
0.318808	0.077451
0.469656	0.072047
0.049532	0.002251
0.340872	0.454797
0.113924	0.045029
1.38105	0.079252
0.680844	0.21389
2.831	0.135088
1.63006	0.009006
0.420124	0.188673
2.82379	0.031971
0.59754	0.223346
0.660581	0.717318
0.371943	0.35213
1.7611	0.012158
0.784412	1.06945
0.920401	0.158954
0.437686	0.113024
0.512434	0.104018
1.94797	2.43204
7.75901	0.524142
2.07766	0.064392
0.225147	0.157603
0.12203	0.619604
1.40942	0.171112
0.109421	0.523692
0.474159	0.005404
2.69321	0.109421
1.54811	0
0.356182	0.646172
0.151299	0.901038
0.360235	1.72418
2.32802	0.068445
0.319258	0.218843
5.83085	0.672739
0.998301	0.999202
0.488119	0.982991
0.064392	0.734429
0.151749	0.043228
0.719119	0.058988
7.23487	3.63252
0.086907	1.62736
0.244059	1.16896
0.394007	0.815032
	0.011708
	0.170661
	0.150398
	7.82296
	0.173363

## Sheet: Fig2j
Control	cKO
1.50826	1.10996
1.37083	1.09169
1.49282	0.848169
	0.975405

## Sheet: Fig2l
Pyruvate	-	5mM	10mM	25mM
	1.06493	0.448659	0.992468	1.19144
	0.766879	1.59236	1.67239	1.07021
	1.24106	2.47833	1.02429	0.354361
	1.21113	0.724344	0.760892	1.18486
	3.50515	0.472604	1.50792	1.55239
	0.963482	0.740413	3.15668	0.636588
	0.538138	0.697879	0.652509	2.83187
	0.495919	3.52216	1.02177	0.930335
	0.494659	0.388165	2.4859	0.53209
	0.481426	1.94555	1.20262	0.199945
	1.12165	0.497179	1.82866	0.353264
	0.56744	2.48086	1.90018	1.54717
	1.15725	1.27351	1.26154	0.389194
	0.747975	1.86301	2.16831	1.64454
	0.563344	1.09487	1.31888	1.70296
	0.241343	3.01458	1.02366	0.882063
	1.27918	1.26217	0.724344	0.722984
	1.04383	1.91846	1.52084	1.96901
	2.00542	2.78458	0.647833	0.219871
	0.313179	1.16828	0.491223	0.229051
	1.19663	1.3255	0.842841	1.06482
	0.338179	0.812564	0.512068	0.421165
	0.974493	2.05614	0.955293	0.33833
	0.365332	0.546078	0.849698	0.298771
	0.424849	0.537027	1.13769	0.419853
	0.42814	1.2271	2.74849	0.331774
	0.816511	0.836533	2.56912	0.532193
	0.28881	0.518102	0.770433	0.448703
	0.484915	1.11245	0.224355	0.793372
	0.438289	2.82693	0.619583	0.628141
	0.907296	1.63769	0.670324	1.10307
	1.36478	0.40373	0.495612	0.474275
	0.50576	0.251234	2.07323	0.839051
	1.39879	0.56994	1.28223	0.282816
	2.2548	0.744103	0.767142	0.631856
	1.27894	0.983544	0.283324
	1.43801	0.268239	0.501646
	1.35299	1.58009	0.550192
	0.889468	0.886451	0.943959
	0.961053	0.369366	0.508807
	1.73423	0.379857	0.31407
	2.35436	1.08362	0.361935
	0.745726	1.01608	0.608907
	0.718406	0.529352	0.9256
	0.613497	0.768237	0.726055
	1.32928	0.575468	0.955324
	1.04297	1.02417	1.2259
	1.79328	1.16471	1.3378
	0.628578	0.543777	0.371989
	0.866589	0.730208	2.39257
	0.775887	0.322376	0.738513
	0.416356	0.771516	0.276915
	0.605629	0.605192	0.314726
	1.59549	0.935873	1.30174
	3.45062	1.01018	1.27967
	0.238667	0.279756	0.097915
	3.36713	0.227958	0.913142
	0.75272
	0.648685
	0.157144
	0.872709
	0.319097
	0.742229
	0.319316

## Sheet: Fig3b
Control	cKO
0.195723	0.043029
0.753033	0.04342
1.60619	1.70798
1.21681	2.35643
1.39322	1.00406
2.13649	1.24772
0.055586	0.069371
0.53694	0.045764
0.221786	2.1275
0.498599	1.96152
1.25012	0.693317
0.021877	0.036053
0.855164	0.565514
1.35795	1.48486
2.86658	1.25643
1.27557	0.040964
0.266824	0.791485
0.658827	0.020035
0.787077	0.031421
0.970856	0.491567
3.79251	0.0048
0.025728	0.069985
1.44172	0.00067
0.389101	0.002344
2.91162	0.567133
2.4633	0.040741
2.1779	0
0.51004	2.01834
0.047047	0.153475
1.2417	1.00512
0.480684	0.016352
2.08877	0.064292
0	0.013785
0.523155	0.482582
2.25352	0.987041
0.537777	0.136174
2.90771	1.60507
0.045429	2.13442
1.7571	1.96532
0.90355	1.69877
0.210791	0.815093
0.107377	1.54128
0.187742	2.17416
0.868893	0.048107
0	0
0.004911	0.877655
1.78662	0.648
3.48913	1.56673
1.63543	0.348193
0.634327	0.385976
1.44077	0.423033
1.31665	2.07822
0	0
0.013952	1.32937
0.00067	1.35175
1.88747	0
0.873078	0.344901
1.13572	1.64163
2.39259	0
0.781328	0
2.5166	0.004911
0	0.54107
0.004911	1.64821
0.108102	1.00585
0.000893	0.711567
1.68382	0
0.340268	0.628188
0.94697	0.347245
0	0
1.63192	0
1.50579	0.692926
0	0.867218
0.162237	0
1.20771	0.062506
0.749182	0.260629
0.082709	0
1.4483	0
0	0.939324
0.758056	0
2.33946	0.119041
0	0
0.617026	1.88735
0	0
0.197955	0
0.827371	0
1.28674	2.09725
1.97481	0.002735
1.09498	0
1.72037	1.09955
2.37541	0.323693
0.996082	2.2197
1.49898	0
0.921242	1.25118
1.62957	1.98787
0.340603	1.09687
1.22858	0.048721
0.085555	0.029077
0.979618	0
0.637508	0.967675
1.31576	0.581252
1.47822	1.35281
0	1.42034
1.61707	0.013729
0.906396
0.817437
0.576285
0.769497
0
1.37603
0.285743
3.76723

[truncated: 51 more sheets: Fig3d, Fig3e, Fig3g, Fig3i, Fig3k, Fig3l, Fig3m, Fig3n, Fig4b, Fig4d, Fig4e, Fig4g, Fig4i, Fig4j, Fig5c, Fig5e, Fig5f, Fig5g, Fig5h, Fig5i …]
